# Supplementary material for: CDCA4 as a novel molecular biomarker of poor prognosis in patients with lung adenocarcinoma
Source: Front Oncol. 2022 Sep 15;12:865756. doi: 10.3389/fonc.2022.865756 (PMC9520321; doi:10.3389/fonc.2022.865756)
Supplement: Supplementary file 1 [file DataSheet_1.csv]

ID	Description	GeneRatio	BgRatio	pvalue	p.adjust	qvalue	geneID	Count
GO:0022613	ribonucleoprotein complex biogenesis	276/4721	482/18866	1.66728543827433e-52	1.05839279621654e-48	8.93138483724005e-49	NOP2/MRPS11/NOP16/PES1/DROSHA/MRPL22/EIF3I/DDX21/ISG20L2/WDR36/RPF2/SDAD1/RPL38/MRPL10/RAN/SRFBP1/PRPF19/WDR77/DCAF13/RRP9/TRMT112/DDX56/EIF3D/RPUSD3/PRKDC/EIF4H/SNRPE/TGS1/NMD3/DKC1/NAF1/NOL8/NOP14/LYAR/EXOSC10/EIF3F/WDR3/RPL27/ISY1/EXOSC9/GEMIN5/DICER1/SNRPD2/SART1/RPP25/RBIS/AAR2/DHX30/MRM2/WDR43/ESF1/MAK16/RPUSD2/RPL26L1/METTL5/AGO2/HEATR1/ZNHIT3/NOC4L/NGDN/LUC7L2/BYSL/NOP10/SHQ1/HSP90AB1/RRP…	276
GO:0006260	DNA replication	179/4721	273/18866	8.15431643658221e-46	2.16554526421103e-42	1.82742344867342e-42	RMI2/ZGRF1/TONSL/TIPIN/RECQL/THOC1/BRCA2/RPA3/EXD2/BRIP1/MMS22L/ALYREF/POLQ/CHEK1/KAT5/CDC42/CDC6/RFC5/NFIX/POLA2/HRAS/CDC45/MCMBP/ATAD5/LIG1/METTL4/ESCO1/CHEK2/EME1/RPA1/FEN1/CDK2/GINS3/DNA2/POLE/ORC3/DBF4/SLFN11/GEN1/NASP/POLE2/SMC3/MGME1/RFC3/FAM111B/RBBP8/MRE11/RNASEH2A/RRM2/DHX9/RFC1/ATG7/PRIM1/CINP/MCM6/MCM7/POLD2/POLD1/CENPX/TOP3A/PPP2CA/NAP1L1/DONSON/CDC7/BLM/CCNE1/DNAJA3/DTD1/PCLAF/RFC4/…	179
GO:0034660	ncRNA metabolic process	269/4721	493/18866	1.02341458611107e-45	2.16554526421103e-42	1.82742344867342e-42	NOP2/MRPS11/PES1/DROSHA/DDX21/ISG20L2/WDR36/RPF2/INTS4/RAN/SRFBP1/ZCCHC8/OSGEP/DCAF13/RRP9/GARS1/TRMT112/DDX56/TRMT5/CARS1/RPUSD3/PRKDC/TRMT61A/DKC1/NAF1/FAM98B/NOL8/TRMT6/NOP14/DPH3/LYAR/EXOSC10/NSUN2/WDR3/INTS7/RPL27/EXOSC9/DICER1/SART1/HNRNPA2B1/RPP25/TUT4/MRM2/HRAS/ELP6/WDR43/PNPT1/ESF1/MAK16/FARSA/RPUSD2/METTL5/CSTF2/AGO2/HEATR1/ZNHIT3/NOC4L/NGDN/BYSL/METTL4/NOP10/SHQ1/THUMPD3/HSD17B10/AARS2…	269
GO:0008380	RNA splicing	263/4721	487/18866	1.30713927268552e-43	2.07443002575193e-40	1.75053467334122e-40	CWC27/RBM15B/DHX15/RBM12/THOC1/POLR2I/C9orf78/PRX/PCBP1/PRPF19/RBM4/WDR77/ZCCHC8/PRCC/POLR2E/POLR2H/CIRBP/SNRPE/TGS1/SF3B5/VIRMA/FAM98B/RBM38/NUP98/ALYREF/HNRNPL/PPIE/TXNL4B/FMR1/ISY1/GEMIN5/SNRPD2/SART1/HNRNPA2B1/AAR2/CSTF1/U2SURP/CSTF2/SMNDC1/REST/FXR1/SCNM1/LUC7L2/METTL4/JMJD6/SNRPA/CSTF2T/CELF1/USP39/FRG1/PRPF4/PRPF38A/SART3/SNRPD1/SF1/THOC7/RBM23/SNRPD3/CDC5L/PPIL1/GEMIN6/DNAJC8/ZCRB1/LSM7/D…	263
GO:0000375	RNA splicing, via transesterification reactions	223/4721	393/18866	1.19273163857529e-41	1.51429208833518e-38	1.27785501235992e-38	CWC27/RBM15B/DHX15/POLR2I/C9orf78/PCBP1/PRPF19/RBM4/WDR77/ZCCHC8/PRCC/POLR2E/POLR2H/CIRBP/SNRPE/TGS1/SF3B5/NUP98/ALYREF/HNRNPL/PPIE/TXNL4B/FMR1/ISY1/GEMIN5/SNRPD2/SART1/HNRNPA2B1/AAR2/CSTF1/U2SURP/CSTF2/SMNDC1/REST/FXR1/SCNM1/LUC7L2/JMJD6/SNRPA/CSTF2T/CELF1/USP39/FRG1/PRPF4/PRPF38A/SART3/SNRPD1/SF1/RBM23/SNRPD3/CDC5L/PPIL1/GEMIN6/DNAJC8/ZCRB1/LSM7/DHX9/SF3B2/POLR2J/PRPF31/CLNS1A/HNRNPK/SF3B6/STRA…	223
GO:0034470	ncRNA processing	224/4721	400/18866	1.39908985452317e-40	1.19504522801091e-37	1.00845441006658e-37	NOP2/MRPS11/PES1/DROSHA/DDX21/ISG20L2/WDR36/RPF2/INTS4/SRFBP1/ZCCHC8/OSGEP/DCAF13/RRP9/TRMT112/DDX56/TRMT5/RPUSD3/PRKDC/TRMT61A/DKC1/NAF1/FAM98B/NOL8/TRMT6/NOP14/DPH3/LYAR/EXOSC10/NSUN2/WDR3/INTS7/RPL27/EXOSC9/DICER1/SART1/HNRNPA2B1/RPP25/TUT4/MRM2/ELP6/WDR43/ESF1/MAK16/RPUSD2/METTL5/CSTF2/AGO2/HEATR1/ZNHIT3/NOC4L/NGDN/BYSL/NOP10/SHQ1/THUMPD3/HSD17B10/AARS2/RRP7A/EIF6/ERI1/FRG1/GAR1/RPS21/WDR46/P…	224
GO:0000377	RNA splicing, via transesterification reactions with bulged adenosine as nucleophile	220/4721	390/18866	1.50604313548949e-40	1.19504522801091e-37	1.00845441006658e-37	CWC27/RBM15B/DHX15/POLR2I/C9orf78/PCBP1/PRPF19/RBM4/WDR77/ZCCHC8/PRCC/POLR2E/POLR2H/CIRBP/SNRPE/TGS1/SF3B5/NUP98/ALYREF/HNRNPL/PPIE/TXNL4B/FMR1/ISY1/GEMIN5/SNRPD2/SART1/HNRNPA2B1/AAR2/CSTF1/U2SURP/CSTF2/SMNDC1/REST/FXR1/SCNM1/LUC7L2/JMJD6/SNRPA/CSTF2T/CELF1/USP39/FRG1/PRPF4/PRPF38A/SART3/SNRPD1/SF1/RBM23/SNRPD3/CDC5L/PPIL1/GEMIN6/DNAJC8/ZCRB1/LSM7/DHX9/SF3B2/POLR2J/PRPF31/CLNS1A/HNRNPK/SF3B6/STRA…	220
GO:0000398	mRNA splicing, via spliceosome	220/4721	390/18866	1.50604313548949e-40	1.19504522801091e-37	1.00845441006658e-37	CWC27/RBM15B/DHX15/POLR2I/C9orf78/PCBP1/PRPF19/RBM4/WDR77/ZCCHC8/PRCC/POLR2E/POLR2H/CIRBP/SNRPE/TGS1/SF3B5/NUP98/ALYREF/HNRNPL/PPIE/TXNL4B/FMR1/ISY1/GEMIN5/SNRPD2/SART1/HNRNPA2B1/AAR2/CSTF1/U2SURP/CSTF2/SMNDC1/REST/FXR1/SCNM1/LUC7L2/JMJD6/SNRPA/CSTF2T/CELF1/USP39/FRG1/PRPF4/PRPF38A/SART3/SNRPD1/SF1/RBM23/SNRPD3/CDC5L/PPIL1/GEMIN6/DNAJC8/ZCRB1/LSM7/DHX9/SF3B2/POLR2J/PRPF31/CLNS1A/HNRNPK/SF3B6/STRA…	220
GO:0042254	ribosome biogenesis	186/4721	310/18866	1.70547563189954e-39	1.20292881236648e-36	1.01510707493997e-36	NOP2/MRPS11/NOP16/PES1/DROSHA/MRPL22/DDX21/ISG20L2/WDR36/RPF2/SDAD1/RPL38/MRPL10/RAN/SRFBP1/DCAF13/RRP9/TRMT112/DDX56/RPUSD3/PRKDC/NMD3/DKC1/NAF1/NOL8/NOP14/LYAR/EXOSC10/WDR3/RPL27/EXOSC9/SART1/RPP25/RBIS/DHX30/MRM2/WDR43/ESF1/MAK16/RPUSD2/RPL26L1/METTL5/HEATR1/ZNHIT3/NOC4L/NGDN/BYSL/NOP10/SHQ1/RRP7A/EIF6/ERI1/FRG1/GAR1/RPS21/PAK1IP1/GNL3L/LTV1/WDR46/UTP14A/UTP15/XRCC5/BMT2/PIH1D1/CEBPZ/TRMT61B/P…	186
GO:0006261	DNA-dependent DNA replication	113/4721	151/18866	6.80357585030626e-38	4.31890994977441e-35	3.64456815812722e-35	ZGRF1/TONSL/TIPIN/RECQL/THOC1/BRCA2/RPA3/EXD2/MMS22L/ALYREF/POLQ/CDC6/RFC5/POLA2/CDC45/MCMBP/ATAD5/LIG1/METTL4/CHEK2/EME1/RPA1/FEN1/CDK2/GINS3/DNA2/POLE/ORC3/DBF4/SLFN11/GEN1/POLE2/MGME1/RFC3/MRE11/RFC1/ATG7/PRIM1/MCM6/MCM7/POLD2/POLD1/CENPX/DONSON/CDC7/BLM/CCNE1/DNAJA3/RFC4/RPA2/TERF1/POLA1/E2F8/RECQL4/POLE4/CHTF18/TOPBP1/DSCC1/PRIMPOL/LIG3/DBF4B/LRWD1/E2F7/CDT1/SMARCAL1/RAD51/NBN/TIMELESS/POLD3…	113
GO:0044839	cell cycle G2/M phase transition	167/4721	273/18866	4.50882906350417e-37	2.60200426319313e-34	2.19573503389212e-34	PKMYT1/PSMB6/HAUS5/PSMB5/NEK2/RNASEH2B/CEP41/PPP1R12A/CUL1/CDC25B/ODF2/CHEK1/TUBB4A/YWHAE/CDC6/CENPF/MACROH2A1/PSMD1/TUBG1/PSMA7/PSMC2/TPX2/PSMD3/CEP152/ATAD5/KCNH5/HAUS8/CHEK2/BABAM1/CDK4/CDK2/RCC2/PSMC3/PLK1/HAUS7/PSME4/HSPA2/GTSE1/SSNA1/CEP135/MRE11/HAUS2/HAUS3/BACH1/PSMD11/PSMD10/CENPJ/UIMC1/FBXL12/PSMD5/PSME2/PPP1CB/RINT1/PLK4/TUBA1A/DYNLL1/CDC25C/DONSON/CDC7/RAD51C/BLM/PSMD6/FBXL8/PSMD13/BO…	167
GO:0000086	G2/M transition of mitotic cell cycle	157/4721	254/18866	1.07650071031687e-35	5.67458883967919e-33	4.78857536648549e-33	PKMYT1/PSMB6/HAUS5/PSMB5/NEK2/RNASEH2B/CEP41/PPP1R12A/CUL1/CDC25B/ODF2/TUBB4A/YWHAE/CDC6/CENPF/PSMD1/TUBG1/PSMA7/PSMC2/TPX2/PSMD3/CEP152/KCNH5/HAUS8/CHEK2/CDK4/CDK2/RCC2/PSMC3/PLK1/HAUS7/PSME4/HSPA2/SSNA1/CEP135/MRE11/HAUS2/HAUS3/BACH1/PSMD11/PSMD10/CENPJ/FBXL12/PSMD5/PSME2/PPP1CB/RINT1/PLK4/TUBA1A/DYNLL1/CDC25C/DONSON/CDC7/RAD51C/BLM/PSMD6/FBXL8/PSMD13/BORA/CEP72/PPM1D/PSMF1/CCNA2/AJUBA/HMGA2/TA…	157
GO:1902749	regulation of cell cycle G2/M phase transition	141/4721	217/18866	1.1620928625682e-35	5.67458883967919e-33	4.78857536648549e-33	PSMB6/HAUS5/PSMB5/NEK2/RNASEH2B/CEP41/CUL1/CDC25B/ODF2/CHEK1/TUBB4A/YWHAE/CDC6/CENPF/MACROH2A1/PSMD1/TUBG1/PSMA7/PSMC2/TPX2/PSMD3/CEP152/ATAD5/KCNH5/HAUS8/BABAM1/CDK4/CDK2/RCC2/PSMC3/PLK1/HAUS7/PSME4/HSPA2/GTSE1/SSNA1/CEP135/MRE11/HAUS2/HAUS3/PSMD11/PSMD10/CENPJ/UIMC1/PSMD5/PSME2/RINT1/PLK4/TUBA1A/DYNLL1/CDC25C/DONSON/CDC7/RAD51C/BLM/PSMD6/PSMD13/CEP72/PSMF1/HMGA2/TAOK1/PSMD14/PSMC4/PKIA/CEP76/PS…	141
GO:0010389	regulation of G2/M transition of mitotic cell cycle	131/4721	200/18866	9.27693749726931e-34	4.20642851661897e-31	3.5496492423762e-31	PSMB6/HAUS5/PSMB5/NEK2/RNASEH2B/CEP41/CUL1/CDC25B/ODF2/TUBB4A/YWHAE/CDC6/CENPF/PSMD1/TUBG1/PSMA7/PSMC2/TPX2/PSMD3/CEP152/KCNH5/HAUS8/CDK4/CDK2/RCC2/PSMC3/PLK1/HAUS7/PSME4/HSPA2/SSNA1/CEP135/MRE11/HAUS2/HAUS3/PSMD11/PSMD10/CENPJ/PSMD5/PSME2/RINT1/PLK4/TUBA1A/DYNLL1/CDC25C/DONSON/CDC7/RAD51C/BLM/PSMD6/PSMD13/CEP72/PSMF1/HMGA2/TAOK1/PSMD14/PSMC4/PKIA/CEP76/PSMB2/DTL/PSMB4/TOPBP1/DYNC1H1/CEP250/CEP57…	131
GO:1901990	regulation of mitotic cell cycle phase transition	227/4721	448/18866	3.47808205161305e-32	1.47192432424264e-29	1.24210242530939e-29	PSMB6/HAUS5/PSMB5/ANAPC1/CENPE/NEK2/RNASEH2B/CEP41/DLGAP5/CUL1/TTK/CTDSPL/CDC25B/ODF2/PRKDC/CNOT9/DDB1/TUBB4A/YWHAE/CDC6/CENPF/PSMD1/TUBG1/PSMA7/CDC45/PSMC2/TPX2/PSMD3/CEP152/ATAD5/KCNH5/HAUS8/PHB2/CHEK2/CDK4/NDC80/ERCC3/CDK2/RCC2/PSMG2/CDC73/PSMC3/SLFN11/PLK1/GEN1/HAUS7/PSME4/HSPA2/GTSE1/SSNA1/CEP135/MRE11/HAUS2/HAUS3/LSM10/MUC1/PSMD11/TMEM14B/PSMD10/CENPJ/PSMD5/SOX4/UBE2E1/TRIAP1/CDC20/TFAP4/PS…	227
GO:1901987	regulation of cell cycle phase transition	240/4721	486/18866	9.40381220804384e-32	3.7309624935414e-29	3.14842107412731e-29	PSMB6/HAUS5/PSMB5/ANAPC1/CENPE/NEK2/RNASEH2B/CEP41/DLGAP5/CUL1/TTK/CTDSPL/CDC25B/ODF2/PRKDC/FAM83D/CNOT9/DDB1/CHEK1/TUBB4A/YWHAE/CDC6/CENPF/MACROH2A1/PSMD1/TUBG1/PSMA7/CDC45/PSMC2/TPX2/PSMD3/CEP152/ATAD5/KCNH5/HAUS8/PHB2/CHEK2/BABAM1/CDK4/NDC80/ERCC3/CDK2/RCC2/PSMG2/CDC73/PSMC3/DBF4/SLFN11/PLK1/GEN1/HAUS7/PSME4/HSPA2/GTSE1/SSNA1/CEP135/MRE11/HAUS2/HAUS3/LSM10/MUC1/PSMD11/TMEM14B/PSMD10/CENPJ/UIMC…	240
GO:0007059	chromosome segregation	183/4721	334/18866	1.1262090552342e-31	4.20539710742747e-29	3.54877887435718e-29	SETDB2/NCAPG/RMI2/NCAPH2/ANAPC1/CENPE/NEK2/RAN/SLC25A5/CHMP1A/RAD18/DLGAP5/RCC1/RACGAP1/TTK/FAM83D/TOP2A/SKA1/BRIP1/CTCF/DSN1/CDC42/CIAO2A/CDC6/CENPF/INCENP/MACROH2A1/HIRA/TUBG1/MCMBP/CDCA2/PHB2/CSNK2A1/ESCO1/EME1/NDC80/CENPH/STAG3L4/FEN1/SMC1A/RCC2/PSMG2/PLK1/STAG2/CHMP4B/GEN1/STAG1/SMC3/ZWINT/NTMT1/TLK1/MRE11/PSRC1/MUS81/NDC1/MIS12/NCAPG2/NAA50/CENPK/NCAPD2/PTTG3P/CDC20/KIF4A/TACC3/CIAO1/ZW10/C…	183
GO:1903311	regulation of mRNA metabolic process	186/4721	344/18866	3.49937964438145e-31	1.23411455458519e-28	1.0414235678513e-28	YWHAB/PSMB6/RBM15B/PSMB5/DCP2/C9orf78/PRPF19/RBM4/CARHSP1/TNPO1/CIRBP/VIRMA/TOB1/NUP98/HNRNPL/IGF2BP2/FMR1/EXOSC9/HNRNPA2B1/PSMD1/TNFSF13/PSMA7/PSMC2/PNPT1/PSMD3/AGO2/REST/FXR1/JMJD6/NANOS2/SNRPA/CELF1/CDC73/PSMC3/IGF2BP1/SART3/SF1/RBM23/PSME4/LEO1/YTHDF3/DHX9/PSMD11/PSMD10/HNRNPK/TBRG4/PSMD5/CCNT1/PUF60/IGF2BP3/PSME2/SRSF1/MOV10/FUS/CPSF7/CPSF4/PSMD6/HNRNPC/SRPK1/PSMD13/AKT1/SMU1/MAGOH/EXOSC5/PS…	186
GO:0016072	rRNA metabolic process	143/4721	238/18866	1.02006135195846e-30	3.40807866433278e-28	2.87595136848564e-28	NOP2/MRPS11/PES1/DROSHA/DDX21/ISG20L2/WDR36/RPF2/SRFBP1/DCAF13/RRP9/TRMT112/DDX56/RPUSD3/PRKDC/DKC1/NAF1/NOL8/NOP14/LYAR/EXOSC10/WDR3/RPL27/EXOSC9/SART1/RPP25/MRM2/WDR43/ESF1/MAK16/RPUSD2/METTL5/HEATR1/ZNHIT3/NOC4L/NGDN/BYSL/NOP10/SHQ1/RRP7A/EIF6/ERI1/FRG1/GAR1/RPS21/SLFN11/WDR46/UTP14A/UTP15/BMT2/PIH1D1/TRMT61B/PELP1/WDR12/FAM207A/NAT10/POP4/REXO4/RPS15/WDR74/TRIR/NOLC1/TSR2/PA2G4/MPHOSPH6/RRP36…	143
GO:0006364	rRNA processing	137/4721	227/18866	9.19173419968021e-30	2.9174564349785e-27	2.46193343906172e-27	NOP2/MRPS11/PES1/DDX21/ISG20L2/WDR36/RPF2/SRFBP1/DCAF13/RRP9/TRMT112/DDX56/RPUSD3/PRKDC/DKC1/NAF1/NOL8/NOP14/LYAR/EXOSC10/WDR3/RPL27/EXOSC9/SART1/RPP25/MRM2/WDR43/ESF1/MAK16/RPUSD2/METTL5/HEATR1/ZNHIT3/NOC4L/NGDN/BYSL/NOP10/SHQ1/RRP7A/EIF6/ERI1/FRG1/GAR1/RPS21/WDR46/UTP14A/UTP15/BMT2/PIH1D1/TRMT61B/PELP1/WDR12/FAM207A/NAT10/POP4/REXO4/RPS15/WDR74/NOLC1/TSR2/PA2G4/MPHOSPH6/RRP36/LAS1L/FTSJ3/BMS1/R…	137
GO:0006403	RNA localization	139/4721	236/18866	1.22848241971117e-28	3.71352685729834e-26	3.13370778642113e-26	RBM15B/SDAD1/THOC1/DCP2/RAN/SLBP/NUP210/NMD3/DKC1/NAF1/NUP98/ALYREF/NUP85/NUP42/EXOSC10/NSUN2/NXT1/IGF2BP2/FMR1/CCT5/NUP133/HNRNPA2B1/PNPT1/NUP188/ZNHIT3/NOP10/SHQ1/EIF6/FYTTD1/CCT8/RFTN1/CCT7/IGF2BP1/LTV1/EIF4E/THOC7/PIH1D1/DHX9/RPS15/NDC1/XPO5/NUP54/NUP35/CCT6A/IGF2BP3/SRSF1/CPSF4/XPOT/SYMPK/PHAX/SRRM1/MAGOH/LSG1/NUP205/TERF1/CPSF6/RUVBL1/RBM27/ENY2/POM121/EIF4A3/EIF5A2/NCBP2/DDX39A/THOC6/FIP1L…	139
GO:0031145	anaphase-promoting complex-dependent catabolic process	68/4721	83/18866	1.56240073675266e-27	4.5082363076845e-25	3.80433365996856e-25	PSMB6/PSMB5/ANAPC1/PSMD1/PSMA7/PSMC2/PSMD3/CDK2/PSMC3/PLK1/PSME4/PSMD11/PSMD10/PSMD5/UBE2E1/CDC20/PSME2/ANAPC5/MAD2L1/CDC26/PSMD6/PSMD13/PSMF1/UBE2D1/PSMD14/PSMC4/PSMB2/PSMB4/UBE2C/PSMD2/AURKA/PSMB7/PSMA1/ANAPC7/PSMC6/PSMD9/PSMC5/PTTG1/PSMB1/CDK1/PSMB8/PSMA4/ANAPC10/PSMD12/PSMA6/CDC27/PSMB3/FZR1/PSMD8/PSMA3/PSMC1/FBXO5/PSMA5/PSMA2/PSME3/UBE2S/PSMD7/PSMB9/PSME1/AURKB/BUB3/CCNB1/ANAPC11/BUB1B/UBA52…	68
GO:0006302	double-strand break repair	147/4721	262/18866	4.03994411250969e-27	1.11502457505268e-24	9.40927944556606e-25	AP5S1/WDR70/ATP23/PPP4C/RMI2/RAD54L/UBE2N/TONSL/RECQL/PRPF19/BRCA2/RPA3/ERCC8/EXD2/PRKDC/OTUB1/DTX3L/HMCES/BRIP1/MMS22L/POLQ/CHEK1/KAT5/CDC45/XRCC1/OTUB2/UBR5/CHEK2/BABAM1/EME1/RPA1/FEN1/DNA2/XRCC6/GEN1/XRCC5/RBBP8/MRE11/XRCC2/MUS81/UIMC1/KLHL15/RNF8/EYA1/SMCHD1/PARP9/MCM6/MCM7/FUS/PIAS4/FIGNL1/CDC7/RAD51C/BLM/RIF1/RAD54B/RPA2/KDM1A/POLA1/TRIP13/HMGA2/PSMD14/RECQL4/MAD2L2/H2AX/FANCB/CDCA5/NSD2/BR…	147
GO:0140053	mitochondrial gene expression	104/4721	165/18866	4.63494462308318e-25	1.2259428528055e-22	1.03452777135396e-22	MRPS11/PTCD3/MRPL22/MRPL10/MRPS16/TEFM/MTIF2/GARS1/TRMT5/TACO1/RPUSD3/DAP3/AURKAIP1/GADD45GIP1/MRPS35/PNPT1/METTL4/GFM1/HSD17B10/AARS2/SUPV3L1/GATC/MRPS10/PUS1/MRPS9/TRMT61B/SARS2/YARS2/POLRMT/RARS2/ALKBH1/MRPL51/SHMT2/MRPL53/TBRG4/MALSU1/MRPL35/MRPL39/MRPS2/MTRF1L/MRPL11/MRPS15/MRPL28/MRPL15/TRUB2/C1QBP/MRPL58/MPV17L2/MRPL49/MRPL30/MRPS30/ERAL1/MRPL19/MRPL36/MRPS25/FASTKD2/MRPL44/MRPS22/MRPL18/M…	104
GO:0010948	negative regulation of cell cycle process	179/4721	359/18866	1.45275668099018e-24	3.68883976437026e-22	3.11287526297222e-22	PSMB6/PSMB5/NEK2/CUL1/TTK/CTDSPL/EHMT1/PRKDC/PHC1/CNOT9/CHEK1/AURKAIP1/CDC6/CENPF/MACROH2A1/PSMD1/PSMA7/PSMC2/PSMD3/HSP90AB1/CHEK2/MDM1/BABAM1/CDK4/NDC80/NANOS2/CDK2/PSMG2/CDC73/PSMC3/UXT/SLFN11/PLK1/GEN1/PSME4/RING1/GTSE1/CCNF/RBBP8/MRE11/RRM2/MUC1/PSMD11/APAF1/PSMD10/UIMC1/PSMD5/SOX4/PTTG3P/TRIAP1/CDC20/MAX/TFAP4/PSME2/ZW10/TFDP2/RINT1/BAX/CDC25C/MAD2L1/CALR/ESPL1/E2F6/DONSON/CDC7/BLM/EED/PSMD6…	179
GO:0000819	sister chromatid segregation	116/4721	196/18866	2.28229560721945e-24	5.57231250562655e-22	4.70226815592703e-22	NCAPG/RMI2/NCAPH2/ANAPC1/CENPE/NEK2/RAN/CHMP1A/DLGAP5/RACGAP1/TTK/TOP2A/CTCF/DSN1/CDC6/CENPF/INCENP/MACROH2A1/HIRA/TUBG1/MCMBP/PHB2/ESCO1/NDC80/STAG3L4/FEN1/SMC1A/PSMG2/PLK1/STAG2/CHMP4B/GEN1/STAG1/SMC3/ZWINT/MRE11/PSRC1/MIS12/NCAPG2/NAA50/CENPK/NCAPD2/PTTG3P/CDC20/KIF4A/TACC3/ZW10/ANAPC5/MAD2L1/ESPL1/RAD51C/CDC26/CHMP5/SMC4/KIF2C/TRIP13/MAD2L2/UBE2C/CDCA5/DSCC1/SMC2/PDS5B/DCTN2/ANAPC7/SFPQ/WRAP7…	116
GO:0051169	nuclear transport	177/4721	357/18866	6.00975763493558e-24	1.41296079505819e-21	1.19234528671295e-21	RBM15B/GLI3/MED1/SDAD1/THOC1/TNPO3/RAN/RBM4/SLBP/PPP1R12A/EMD/NUP210/TNPO1/SNRPE/NMD3/NUP98/ALYREF/NUP85/NUP42/NSUN2/NXT1/YWHAE/GEMIN5/NUP133/SNRPD2/HNRNPA2B1/CCHCR1/NUP188/PHB2/UBR5/HSP90AB1/EIF6/FYTTD1/PTPN11/LRRK2/LTV1/EIF4E/SNRPD1/THOC7/SNRPD3/GTSE1/ANP32B/GEMIN6/ANGPT1/NEDD4/DHX9/RPS15/NDC1/XPO5/NUP54/IPO11/NUP35/NOLC1/SRSF1/ZIC1/SNRPB/CPSF4/CALR/XPOT/SYMPK/PHAX/SMN1/SMN2/PSEN1/PARK7/SRRM1/A…	177
GO:0006399	tRNA metabolic process	111/4721	186/18866	8.57338853125407e-24	1.94370965701432e-21	1.6402245953215e-21	OSGEP/GARS1/TRMT112/TRMT5/CARS1/TRMT61A/FAM98B/TRMT6/DPH3/EXOSC10/NSUN2/EXOSC9/RPP25/ELP6/FARSA/CSTF2/THUMPD3/HSD17B10/AARS2/PSTK/GATC/SLFN11/PUS7/PUS1/FARSB/KARS1/TRMT61B/SARS2/NAT10/POP4/YARS2/RARS2/ALKBH1/VARS1/EEF1E1/PARS2/CPSF4/POP1/GTPBP3/DTD1/QTRT2/TRMT12/RPP30/TRMT1/URM1/ELP5/TP53RK/AIMP2/MARS2/TYW3/TPRKB/DUS3L/DTD2/FTSJ1/C2orf49/DARS2/MOCS3/NARS2/ELP4/TRMT11/CDK5RAP1/CPSF1/PUS3/TRMT10C/K…	111
GO:0098813	nuclear chromosome segregation	145/4721	272/18866	9.18213490728692e-24	2.00993766867094e-21	1.69611196164004e-21	NCAPG/RMI2/NCAPH2/ANAPC1/CENPE/NEK2/RAN/CHMP1A/DLGAP5/RACGAP1/TTK/FAM83D/TOP2A/BRIP1/CTCF/DSN1/CDC42/CDC6/CENPF/INCENP/MACROH2A1/HIRA/TUBG1/MCMBP/PHB2/ESCO1/EME1/NDC80/STAG3L4/FEN1/SMC1A/RCC2/PSMG2/PLK1/STAG2/CHMP4B/GEN1/STAG1/SMC3/ZWINT/MRE11/PSRC1/MUS81/NDC1/MIS12/NCAPG2/NAA50/CENPK/NCAPD2/PTTG3P/CDC20/KIF4A/TACC3/ZW10/CENPX/ANAPC5/MAD2L1/ESPL1/RAD51C/CDC26/CCNE1/CHMP5/SUN1/SMC4/KIF2C/KNL1/TERF…	145
GO:0006913	nucleocytoplasmic transport	174/4721	354/18866	4.94508790003424e-23	1.04638059964724e-20	8.83001835904359e-21	RBM15B/GLI3/MED1/SDAD1/THOC1/TNPO3/RAN/RBM4/SLBP/PPP1R12A/EMD/NUP210/TNPO1/SNRPE/NMD3/NUP98/ALYREF/NUP85/NUP42/NSUN2/NXT1/YWHAE/GEMIN5/NUP133/SNRPD2/HNRNPA2B1/CCHCR1/NUP188/PHB2/UBR5/HSP90AB1/EIF6/FYTTD1/PTPN11/LRRK2/LTV1/EIF4E/SNRPD1/THOC7/SNRPD3/GTSE1/ANP32B/GEMIN6/ANGPT1/NEDD4/DHX9/RPS15/NDC1/XPO5/NUP54/IPO11/NUP35/NOLC1/SRSF1/ZIC1/SNRPB/CPSF4/CALR/XPOT/SYMPK/PHAX/SMN1/SMN2/PSEN1/PARK7/SRRM1/A…	174
GO:0032543	mitochondrial translation	88/4721	135/18866	6.74096561160292e-23	1.3803757968534e-20	1.16484801349566e-20	MRPS11/PTCD3/MRPL22/MRPL10/MRPS16/MTIF2/GARS1/TACO1/RPUSD3/DAP3/AURKAIP1/GADD45GIP1/MRPS35/GFM1/AARS2/GATC/MRPS10/MRPS9/SARS2/YARS2/RARS2/ALKBH1/MRPL51/SHMT2/MRPL53/MALSU1/MRPL35/MRPL39/MRPS2/MTRF1L/MRPL11/MRPS15/MRPL28/MRPL15/TRUB2/C1QBP/MRPL58/MPV17L2/MRPL49/MRPL30/MRPS30/ERAL1/MRPL19/MRPL36/MRPS25/FASTKD2/MRPL44/MRPS22/MRPL18/MRPL27/MRPL20/MRPS5/MRPS23/GFM2/UQCC1/MRPS33/DARS2/MRPL37/CDK5RAP1/M…	88
GO:0000070	mitotic sister chromatid segregation	99/4721	161/18866	9.60634172875945e-23	1.90565804044266e-20	1.60811424531766e-20	NCAPG/NCAPH2/ANAPC1/CENPE/NEK2/RAN/CHMP1A/DLGAP5/RACGAP1/TTK/DSN1/CDC6/CENPF/INCENP/MACROH2A1/HIRA/TUBG1/NDC80/SMC1A/PSMG2/PLK1/CHMP4B/GEN1/ZWINT/PSRC1/MIS12/NCAPG2/NAA50/CENPK/NCAPD2/PTTG3P/CDC20/KIF4A/TACC3/ZW10/ANAPC5/MAD2L1/ESPL1/CDC26/CHMP5/SMC4/KIF2C/TRIP13/MAD2L2/UBE2C/CDCA5/DSCC1/SMC2/PDS5B/DCTN2/ANAPC7/WRAP73/ZNF207/SPDL1/CDT1/PTTG1/NCAPH/KIF23/NUSAP1/MAD1L1/CDCA8/RAD21/NSL1/KIFC1/NUF2/B…	99
GO:0048285	organelle fission	216/4721	476/18866	1.32572450542702e-22	2.55021186680324e-20	2.15202934868201e-20	PKMYT1/NCAPG/RAD54L/NCAPH2/ANAPC1/CENPE/NEK2/RAN/BRCA2/CHMP1A/DLGAP5/RCC1/RACGAP1/TTK/CDC25B/TOP2A/CCSAP/BRIP1/NSFL1C/DSN1/CHEK1/CDC42/MZT1/OPA1/AURKAIP1/CDC6/CENPF/INCENP/MACROH2A1/HIRA/TUBG1/TPX2/KIF2A/PHB2/FANCA/CHEK2/EME1/NDC80/NANOS2/SMC1A/CEP97/PSMG2/LRRK2/PLK1/STAG2/CHMP4B/GEN1/STAG1/HSPA2/SMC3/ZWINT/MRE11/PSRC1/MSX1/DDHD1/MUS81/NDC1/MIS12/NCAPG2/NAA50/CENPK/NCAPD2/PTTG3P/ASPM/CDC20/DNM1/K…	216
GO:0000280	nuclear division	199/4721	428/18866	1.8915243073896e-22	3.53158714803212e-20	2.98017560380981e-20	PKMYT1/NCAPG/RAD54L/NCAPH2/ANAPC1/CENPE/NEK2/RAN/BRCA2/CHMP1A/DLGAP5/RCC1/RACGAP1/TTK/CDC25B/TOP2A/CCSAP/BRIP1/NSFL1C/DSN1/CHEK1/CDC42/MZT1/AURKAIP1/CDC6/CENPF/INCENP/MACROH2A1/HIRA/TUBG1/TPX2/KIF2A/PHB2/FANCA/CHEK2/EME1/NDC80/NANOS2/SMC1A/CEP97/PSMG2/PLK1/STAG2/CHMP4B/GEN1/STAG1/HSPA2/SMC3/ZWINT/MRE11/PSRC1/MSX1/MUS81/NDC1/MIS12/NCAPG2/NAA50/CENPK/NCAPD2/PTTG3P/ASPM/CDC20/KIF4A/TACC3/ZW10/CENPX/…	199
GO:0140014	mitotic nuclear division	147/4721	286/18866	5.0092727545457e-22	9.08538955595888e-20	7.66682377379941e-20	PKMYT1/NCAPG/NCAPH2/ANAPC1/CENPE/NEK2/RAN/CHMP1A/DLGAP5/RCC1/RACGAP1/TTK/CCSAP/NSFL1C/DSN1/CHEK1/CDC42/MZT1/AURKAIP1/CDC6/CENPF/INCENP/MACROH2A1/HIRA/TUBG1/TPX2/KIF2A/PHB2/CHEK2/NDC80/SMC1A/CEP97/PSMG2/PLK1/STAG2/CHMP4B/GEN1/STAG1/SMC3/ZWINT/PSRC1/MIS12/NCAPG2/NAA50/CENPK/NCAPD2/PTTG3P/CDC20/KIF4A/TACC3/ZW10/RANBP1/MKI67/ANAPC5/DRG1/CDC25C/MAD2L1/ESPL1/CDC26/CHMP5/SMC4/MYBL2/BORA/KIF2C/TRIP13/KIF…	147
GO:0071103	DNA conformation change	172/4721	355/18866	6.32321290279536e-22	1.11499320852625e-19	9.40901475506596e-20	SETDB2/NCAPG/DNMT3A/RAD54L/HMGB2/ITGB3BP/RECQL/NCAPH2/CHMP1A/RAD18/ASF1A/ERCC8/SMARCA5/TOP2A/BRIP1/DDB1/ASF1B/CTCF/POLQ/CENPA/SETSIP/CHD8/RFC5/HNRNPA2B1/INCENP/MACROH2A1/HIRA/HAT1/CENPH/RPA1/ERCC3/DNA2/SUPV3L1/TNP1/XRCC6/SART3/PSME4/NASP/RFC3/ANP32B/XRCC5/H2BC11/H1-10/HMGB1/MRE11/DHX9/NCAPG2/CENPK/NCAPD2/RNF8/SMCHD1/MCM6/MCM7/CHD5/CENPX/TOP3A/NAP1L1/HELLS/TSPY26P/TOP3B/BLM/HJURP/SMC4/SRPK1/ABL1/C…	172
GO:0006353	DNA-templated transcription, termination	58/4721	75/18866	2.51625652416603e-21	4.31708011227188e-19	3.64302402602587e-19	SLBP/POLR2E/POLR2H/SNRPE/CSTF1/CSTF2/ERCC3/CSTF2T/SNRPD3/DHX9/LSM10/TTF2/SNRPB/SCAF4/CPSF7/CPSF4/POLR1B/SYMPK/SMN1/SMN2/POLR2K/LSM11/TAF1B/TBP/UBTF/XRN2/POLR1E/NCBP2/SCAF8/FIP1L1/ZNF473/POLR1G/MAZ/CPSF3/GTF2H1/PAPOLA/NCBP1/CPSF1/POLR1H/TTF1/MTERF1/MNAT1/CLP1/POLR1A/NUDT21/PRMT5/ERCC2/SNRPG/TAF1A/POLR1F/SNRPF/CPSF2/PABPN1/GTF2H3/POLR3K/POLR1C/GTF2H4/CSTF3	58
GO:0000075	cell cycle checkpoint	120/4721	219/18866	3.27409186059993e-21	5.46945661344431e-19	4.61547187772661e-19	TIPIN/THOC1/PRPF19/RNASEH2B/TTK/PRCC/PRKDC/TOP2A/CNOT9/BRIP1/CHEK1/NSUN2/INTS7/CDC6/CENPF/HRAS/CDC45/CHEK2/BABAM1/EME1/NDC80/CDK2/DNA2/PTPN11/PSMG2/PLK1/GEN1/GTSE1/CDC5L/ZWINT/MRE11/MUC1/MUS81/ATF2/UIMC1/SOX4/TRIAP1/CDC20/ZW10/TFDP2/RINT1/BAX/CDC25C/MAD2L1/DONSON/BLM/HINFP/CNOT10/RPA2/TRIP13/HMGA2/E2F8/TAOK1/PRMT1/MAD2L2/H2AX/DTL/TIPRL/TOPBP1/SOX11/RGCC/BRCA1/AURKA/FANCD2/ATR/ZNF207/E2F7/SPDL1/US…	120
GO:0043487	regulation of RNA stability	110/4721	195/18866	7.01785971236346e-21	1.14229162702778e-18	9.63937599897912e-19	YWHAB/PSMB6/PSMB5/DCP2/CARHSP1/TNPO1/CIRBP/DKC1/NAF1/NSUN2/IGF2BP2/FMR1/EXOSC9/PSMD1/TNFSF13/PSMA7/PSMC2/PSMD3/FXR1/PSMC3/IGF2BP1/PSME4/YTHDF3/DHX9/PSMD11/PSMD10/TBRG4/PSMD5/IGF2BP3/PSME2/MOV10/FUS/PSMD6/HNRNPC/PSMD13/AKT1/EXOSC5/PSMF1/ANP32A/PSMD14/PSMC4/EXOSC4/DDX49/PSMB2/PSMB4/TENT5C/PSMD2/HNRNPA0/XPO1/PSMB7/HNRNPM/RBM10/PSMA1/FASTKD2/PSMC6/PSMD9/PSMC5/KHSRP/PSMB1/MAPK14/SAMD4B/APEX1/PSMB8/PSM…	110
GO:0033044	regulation of chromosome organization	170/4721	356/18866	7.53626330928679e-21	1.19600498718381e-18	1.00926431528843e-18	SETDB2/MTF2/WDR70/RMI2/UBE2N/ANAPC1/DCP2/CENPE/NEK2/DLGAP5/TTK/ASF1A/KDM3A/OTUB1/DKC1/NAF1/TOP2A/ALKBH4/CTCF/MTHFR/CHEK1/EXOSC10/FMR1/CDC6/CCT5/HNRNPA2B1/CENPF/MACROH2A1/HIRA/CDC45/XRCC1/OTUB2/UBR5/METTL4/NDC80/FEN1/CCT8/MYC/PSMG2/CCT7/LRRK2/SMARCB1/GNL3L/SART3/PLK1/GEN1/TADA2A/XRCC5/SNAI2/H1-10/TLK1/PIH1D1/MRE11/NAT10/ACD/MUC1/PTTG3P/CDC20/CCT6A/TACC3/ZW10/MKI67/ANAPC5/MAD2L1/ESPL1/EED/CDC26/HNR…	170
GO:0051236	establishment of RNA localization	113/4721	203/18866	8.75480822262664e-21	1.35550055115205e-18	1.14385671488952e-18	RBM15B/SDAD1/THOC1/RAN/SLBP/NUP210/NMD3/NUP98/ALYREF/NUP85/NUP42/NSUN2/NXT1/IGF2BP2/FMR1/NUP133/HNRNPA2B1/PNPT1/NUP188/EIF6/FYTTD1/RFTN1/IGF2BP1/LTV1/EIF4E/THOC7/DHX9/RPS15/NDC1/XPO5/NUP54/NUP35/IGF2BP3/SRSF1/CPSF4/XPOT/SYMPK/PHAX/SRRM1/MAGOH/LSG1/NUP205/TERF1/CPSF6/RBM27/ENY2/POM121/EIF4A3/EIF5A2/NCBP2/DDX39A/THOC6/FIP1L1/XPO1/KIF5C/SMG5/U2AF2/NUP160/EIF5A/SFPQ/ATR/MAGOHB/NUP155/GLE1/SRSF3/ABCE1…	113
GO:0043488	regulation of mRNA stability	106/4721	186/18866	1.24641455173212e-20	1.8784635957695e-18	1.58516586058949e-18	YWHAB/PSMB6/PSMB5/DCP2/CARHSP1/TNPO1/CIRBP/IGF2BP2/FMR1/EXOSC9/PSMD1/TNFSF13/PSMA7/PSMC2/PSMD3/FXR1/PSMC3/IGF2BP1/PSME4/YTHDF3/DHX9/PSMD11/PSMD10/TBRG4/PSMD5/IGF2BP3/PSME2/MOV10/FUS/PSMD6/HNRNPC/PSMD13/AKT1/EXOSC5/PSMF1/ANP32A/PSMD14/PSMC4/EXOSC4/PSMB2/PSMB4/TENT5C/PSMD2/HNRNPA0/XPO1/PSMB7/HNRNPM/RBM10/PSMA1/FASTKD2/PSMC6/PSMD9/PSMC5/KHSRP/PSMB1/MAPK14/SAMD4B/APEX1/PSMB8/PSMA4/YBX1/THRAP3/RC3H2/Y…	106
GO:1902750	negative regulation of cell cycle G2/M phase transition	73/4721	108/18866	1.272431232169e-20	1.8784635957695e-18	1.58516586058949e-18	PSMB6/PSMB5/CUL1/CHEK1/CDC6/MACROH2A1/PSMD1/PSMA7/PSMC2/PSMD3/BABAM1/PSMC3/PLK1/PSME4/MRE11/PSMD11/PSMD10/UIMC1/PSMD5/PSME2/RINT1/DONSON/BLM/PSMD6/PSMD13/PSMF1/HMGA2/TAOK1/PSMD14/PSMC4/PSMB2/DTL/PSMB4/TOPBP1/BRCA1/PSMD2/AURKA/PSMB7/PSMA1/PSMC6/PSMD9/PSMC5/HUS1B/NBN/PSMB1/CDK1/PSMB8/PSMA4/CLSPN/RAD21/PSMD12/PSMA6/PSMB3/FZR1/BRCC3/PSMD8/PSMA3/MIIP/BRSK1/PSMC1/AVEN/TICRR/PSMA5/ZNF830/NAE1/PSMA2/PSME…	73
GO:0044786	cell cycle DNA replication	52/4721	65/18866	1.83366519649968e-20	2.6454787880409e-18	2.23242157535571e-18	TIPIN/BRCA2/RPA3/RFC5/POLA2/CDC45/ATAD5/LIG1/CHEK2/RPA1/FEN1/DNA2/POLE/ORC3/DBF4/POLE2/RFC3/RFC1/PRIM1/MCM6/MCM7/POLD2/POLD1/DONSON/CDC7/RFC4/RPA2/TERF1/POLA1/E2F8/POLE4/DBF4B/E2F7/CDT1/RAD51/POLD3/SENP2/WIZ/MCM2/RFC2/FBXO5/PCNA/MCM4/PRIM2/ZNF830/ZPR1/MCM3/RTF2/GINS1/MCM5/GMNN/POLE3	52
GO:0050657	nucleic acid transport	111/4721	200/18866	2.64042076448834e-20	3.64378065499391e-18	3.07485154930919e-18	RBM15B/SDAD1/THOC1/RAN/SLBP/NUP210/NMD3/NUP98/ALYREF/NUP85/NUP42/NSUN2/NXT1/IGF2BP2/FMR1/NUP133/HNRNPA2B1/PNPT1/NUP188/EIF6/FYTTD1/RFTN1/IGF2BP1/LTV1/EIF4E/THOC7/DHX9/RPS15/NDC1/XPO5/NUP54/NUP35/IGF2BP3/SRSF1/CPSF4/XPOT/SYMPK/PHAX/SRRM1/MAGOH/LSG1/NUP205/CPSF6/RBM27/ENY2/POM121/EIF4A3/EIF5A2/NCBP2/DDX39A/THOC6/FIP1L1/XPO1/KIF5C/SMG5/U2AF2/NUP160/EIF5A/SFPQ/MAGOHB/NUP155/GLE1/SRSF3/ABCE1/KHSRP/SRS…	111
GO:0050658	RNA transport	111/4721	200/18866	2.64042076448834e-20	3.64378065499391e-18	3.07485154930919e-18	RBM15B/SDAD1/THOC1/RAN/SLBP/NUP210/NMD3/NUP98/ALYREF/NUP85/NUP42/NSUN2/NXT1/IGF2BP2/FMR1/NUP133/HNRNPA2B1/PNPT1/NUP188/EIF6/FYTTD1/RFTN1/IGF2BP1/LTV1/EIF4E/THOC7/DHX9/RPS15/NDC1/XPO5/NUP54/NUP35/IGF2BP3/SRSF1/CPSF4/XPOT/SYMPK/PHAX/SRRM1/MAGOH/LSG1/NUP205/CPSF6/RBM27/ENY2/POM121/EIF4A3/EIF5A2/NCBP2/DDX39A/THOC6/FIP1L1/XPO1/KIF5C/SMG5/U2AF2/NUP160/EIF5A/SFPQ/MAGOHB/NUP155/GLE1/SRSF3/ABCE1/KHSRP/SRS…	111
GO:0006405	RNA export from nucleus	88/4721	144/18866	4.08101366212292e-20	5.51197334620346e-18	4.65135017391792e-18	RBM15B/SDAD1/THOC1/RAN/SLBP/NUP210/NMD3/NUP98/ALYREF/NUP85/NUP42/NSUN2/NXT1/NUP133/HNRNPA2B1/NUP188/EIF6/FYTTD1/LTV1/EIF4E/THOC7/DHX9/RPS15/NDC1/XPO5/NUP54/NUP35/SRSF1/CPSF4/XPOT/SYMPK/PHAX/SRRM1/MAGOH/LSG1/NUP205/CPSF6/RBM27/ENY2/POM121/EIF4A3/NCBP2/DDX39A/THOC6/FIP1L1/XPO1/SMG5/U2AF2/NUP160/EIF5A/MAGOHB/NUP155/GLE1/SRSF3/ABCE1/SRSF4/CHTOP/AAAS/RNPS1/THOC3/CPSF3/NUP43/NCBP1/KHDRBS1/CPSF1/POM121C…	88
GO:0051168	nuclear export	112/4721	204/18866	5.59645431622446e-20	7.40131083320685e-18	6.24569210861103e-18	RBM15B/SDAD1/THOC1/RAN/SLBP/EMD/NUP210/NMD3/NUP98/ALYREF/NUP85/NUP42/NSUN2/NXT1/YWHAE/NUP133/HNRNPA2B1/CCHCR1/NUP188/EIF6/FYTTD1/PTPN11/LTV1/EIF4E/THOC7/GTSE1/ANP32B/DHX9/RPS15/NDC1/XPO5/NUP54/NUP35/SRSF1/CPSF4/CALR/XPOT/SYMPK/PHAX/PARK7/SRRM1/MAGOH/LSG1/NUP205/CSE1L/CPSF6/RBM27/ENY2/POM121/EIF4A3/IFI27/NCBP2/DDX39A/THOC6/RITA1/FIP1L1/XPO1/SMG5/GSK3B/U2AF2/PPM1A/AKAP13/NUP160/EIF5A/STYX/MAGOHB/NU…	112
GO:0006611	protein export from nucleus	104/4721	184/18866	6.64311890054225e-20	8.5126913140717e-18	7.18354493703958e-18	RBM15B/SDAD1/THOC1/RAN/SLBP/EMD/NUP210/NMD3/NUP98/ALYREF/NUP85/NUP42/NSUN2/NXT1/YWHAE/NUP133/HNRNPA2B1/CCHCR1/NUP188/EIF6/FYTTD1/PTPN11/LTV1/EIF4E/THOC7/GTSE1/ANP32B/RPS15/NDC1/XPO5/NUP54/NUP35/SRSF1/CPSF4/CALR/XPOT/SYMPK/PARK7/SRRM1/MAGOH/LSG1/NUP205/CSE1L/ENY2/POM121/EIF4A3/IFI27/NCBP2/DDX39A/THOC6/FIP1L1/XPO1/SMG5/GSK3B/U2AF2/PPM1A/NUP160/EIF5A/STYX/MAGOHB/NUP155/GLE1/SRSF3/ABCE1/SRSF4/CHTOP/N…	104
GO:0000725	recombinational repair	86/4721	140/18866	6.70501836332049e-20	8.5126913140717e-18	7.18354493703958e-18	AP5S1/PPP4C/RMI2/RAD54L/UBE2N/TONSL/RECQL/BRCA2/RPA3/EXD2/MMS22L/POLQ/CHEK1/CDC45/XRCC1/RPA1/FEN1/GEN1/RBBP8/MRE11/XRCC2/MUS81/KLHL15/SMCHD1/MCM6/MCM7/FUS/FIGNL1/CDC7/RAD51C/BLM/RIF1/RAD54B/RPA2/KDM1A/PSMD14/RECQL4/MAD2L2/H2AX/FANCB/BRCA1/SFR1/LIG3/SFPQ/RAD51AP1/RAD51/HUS1B/UBQLN4/NBN/TIMELESS/RAD51D/YY1/GINS2/FANCM/HROB/SWI5/RAD21/TEX15/MCM8/ZNF365/NABP2/NSMCE2/KDM4D/RAD51B/RNF138/XRCC3/MCM2/SHL…	86
GO:0071166	ribonucleoprotein complex localization	82/4721	131/18866	8.89540336238087e-20	1.10721608910576e-17	9.34338652449046e-18	RBM15B/SDAD1/THOC1/RAN/SLBP/NUP210/NMD3/NUP98/ALYREF/NUP85/NUP42/NSUN2/NXT1/NUP133/HNRNPA2B1/NUP188/EIF6/FYTTD1/LTV1/EIF4E/THOC7/RPS15/NDC1/PRPF31/NUP54/NUP35/SRSF1/CPSF4/XPOT/SYMPK/SRRM1/MAGOH/LSG1/NUP205/ENY2/POM121/EIF4A3/NCBP2/DDX39A/THOC6/FIP1L1/XPO1/SMG5/U2AF2/NUP160/EIF5A/MAGOHB/NUP155/GLE1/SRSF3/ABCE1/SRSF4/CHTOP/AAAS/RNPS1/THOC3/CPSF3/NUP43/NCBP1/CPSF1/POM121C/SSB/NOP9/SRSF9/SRSF7/NPM1/U…	82
GO:0006401	RNA catabolic process	188/4721	415/18866	9.96267329371492e-20	1.21621250131735e-17	1.0263166880914e-17	YWHAB/PSMB6/RPL41/DROSHA/RPL38/PSMB5/DCP2/CARHSP1/GTPBP2/RNASEH2B/ZCCHC8/TNPO1/CIRBP/SMG8/DKC1/NAF1/CNOT9/TOB1/EXOSC10/NSUN2/IGF2BP2/RPL27/FMR1/EXOSC9/TUT4/PSMD1/TNFSF13/PSMA7/ETF1/PSMC2/PNPT1/PSMD3/AGO2/FXR1/NANOS2/FEN1/DNA2/SUPV3L1/RPS21/PSMC3/IGF2BP1/SLFN11/SKIV2L/PSME4/YTHDF3/RNASEH2A/LSM7/DHX9/RPS15/PSMD11/PSMD10/TBRG4/PSMD5/PATL1/TRIR/LSM2/IGF2BP3/PSME2/MOV10/FUS/SND1/PPP2CA/POP1/PSMD6/HNRN…	188
GO:0006310	DNA recombination	147/4721	299/18866	1.13768530927064e-19	1.35587429305683e-17	1.14417210184164e-17	AP5S1/PPP4C/RMI2/RAD54L/HMGB2/UBE2N/TONSL/RECQL/THOC1/APEX2/BRCA2/RPA3/EXD2/PRKDC/TOP2A/HMCES/BRIP1/MMS22L/ALYREF/POLQ/CHEK1/TNFSF13/CDC45/TNFSF4/XRCC1/ATAD5/EME1/RPA1/ACTL6A/TSN/FEN1/SUPV3L1/XRCC6/GEN1/CD40LG/XRCC5/H1-10/HMGB1/TCF3/RBBP8/MRE11/XRCC2/MUS81/KLHL15/RNF8/SMCHD1/MCM6/MCM7/FUS/CENPX/SMC6/MCRS1/FIGNL1/CDC7/RAD51C/BLM/ZNF711/RIF1/RAD54B/RPA2/KDM1A/TRIP13/CCR6/PSMD14/EXO1/RECQL4/RUVBL1/M…	147
GO:0061013	regulation of mRNA catabolic process	113/4721	208/18866	1.1533902303886e-19	1.35587429305683e-17	1.14417210184164e-17	YWHAB/PSMB6/PSMB5/DCP2/CARHSP1/TNPO1/CIRBP/TOB1/IGF2BP2/FMR1/EXOSC9/PSMD1/TNFSF13/PSMA7/PSMC2/PNPT1/PSMD3/AGO2/FXR1/NANOS2/PSMC3/IGF2BP1/PSME4/YTHDF3/DHX9/PSMD11/PSMD10/TBRG4/PSMD5/IGF2BP3/PSME2/MOV10/FUS/PSMD6/HNRNPC/PSMD13/AKT1/EXOSC5/PSMF1/ANP32A/PSMD14/PSMC4/EXOSC4/PSMB2/PSMB4/TENT5C/PSMD2/HNRNPA0/XPO1/PSMB7/HNRNPM/RBM10/PSMA1/FASTKD2/PSMC6/PSMD9/PSMC5/KHSRP/PSMB1/MAPK14/SAMD4B/APEX1/PSMB8/PS…	113
GO:0045930	negative regulation of mitotic cell cycle	162/4721	341/18866	1.19260151866967e-19	1.37647898918456e-17	1.16155964182009e-17	PSMB6/TIPIN/PSMB5/CUL1/TTK/PRCC/CTDSPL/PRKDC/TOP2A/CNOT9/CHEK1/AURKAIP1/CDC6/GADD45GIP1/CENPF/PSMD1/HRAS/PSMA7/PSMC2/PNPT1/PSMD3/CHEK2/EME1/DDIAS/CDK4/NDC80/CDK2/PSMG2/CDC73/PSMC3/SLFN11/PLK1/GEN1/PSME4/GTSE1/ZWINT/MRE11/MUC1/MUS81/SCRIB/PSMD11/ATF2/PSMD10/PSMD5/SOX4/PTTG3P/TRIAP1/CDC20/PSME2/ZW10/TFDP2/RINT1/BAX/CDC25C/MAD2L1/DONSON/BLM/PSMD6/PSMD13/ABL1/CNOT10/PSMF1/RPA2/TRIP13/HMGA2/E2F8/TAOK1…	162
GO:0072331	signal transduction by p53 class mediator	135/4721	267/18866	1.59668569652761e-19	1.80995728599237e-17	1.52735592286259e-17	NOP2/TTC5/RMI2/RPF2/TAF3/TP53INP1/BRCA2/RPA3/EHMT1/HDAC2/CNOT9/BRIP1/SMYD2/CHEK1/KAT5/RFC5/TPX2/CD74/ATAD5/CSNK2A1/CHEK2/RPA1/CSNK2B/CDK2/DNA2/PAK1IP1/GTSE1/RFC3/SNAI2/RBBP8/MRE11/MSX1/MTA2/MUC1/PRKAB2/PSMD10/HNRNPK/POU4F2/SOX4/TRIAP1/TFAP4/CHD5/TFDP2/EEF1E1/TOP3A/TP53BP2/BAX/CDC25C/PRKAB1/BLM/PERP/AKT1/CNOT10/PPM1D/RFC4/RPA2/KDM1A/TAF6/E2F8/E2F2/SNAI1/PRMT1/TBP/EXO1/CSNK2A2/TP53RK/TOPBP1/RGCC/BR…	135
GO:1901988	negative regulation of cell cycle phase transition	136/4721	270/18866	1.80126699920655e-19	2.00604261595845e-17	1.69282507090713e-17	PSMB6/PSMB5/CUL1/TTK/CTDSPL/PRKDC/CNOT9/CHEK1/CDC6/CENPF/MACROH2A1/PSMD1/PSMA7/PSMC2/PSMD3/CHEK2/BABAM1/CDK4/NDC80/CDK2/PSMG2/CDC73/PSMC3/SLFN11/PLK1/GEN1/PSME4/GTSE1/MRE11/MUC1/PSMD11/PSMD10/UIMC1/PSMD5/SOX4/TRIAP1/CDC20/PSME2/ZW10/TFDP2/RINT1/BAX/CDC25C/MAD2L1/DONSON/BLM/PSMD6/PSMD13/MEN1/CNOT10/PSMF1/RPA2/TRIP13/HMGA2/E2F8/TAOK1/PRMT1/PSMD14/PSMC4/EZH2/MAD2L2/PSMB2/DTL/PSMB4/TOPBP1/RGCC/BRCA1/…	136
GO:0071426	ribonucleoprotein complex export from nucleus	81/4721	130/18866	2.25497138325165e-19	2.46802730015198e-17	2.08267683654585e-17	RBM15B/SDAD1/THOC1/RAN/SLBP/NUP210/NMD3/NUP98/ALYREF/NUP85/NUP42/NSUN2/NXT1/NUP133/HNRNPA2B1/NUP188/EIF6/FYTTD1/LTV1/EIF4E/THOC7/RPS15/NDC1/NUP54/NUP35/SRSF1/CPSF4/XPOT/SYMPK/SRRM1/MAGOH/LSG1/NUP205/ENY2/POM121/EIF4A3/NCBP2/DDX39A/THOC6/FIP1L1/XPO1/SMG5/U2AF2/NUP160/EIF5A/MAGOHB/NUP155/GLE1/SRSF3/ABCE1/SRSF4/CHTOP/AAAS/RNPS1/THOC3/CPSF3/NUP43/NCBP1/CPSF1/POM121C/SSB/NOP9/SRSF9/SRSF7/NPM1/UPF3B/NU…	81
GO:0000724	double-strand break repair via homologous recombination	84/4721	138/18866	4.13403708655174e-19	4.44794363142889e-17	3.75345490338302e-17	AP5S1/PPP4C/RMI2/RAD54L/UBE2N/TONSL/RECQL/BRCA2/RPA3/EXD2/MMS22L/POLQ/CHEK1/CDC45/XRCC1/RPA1/FEN1/GEN1/RBBP8/MRE11/XRCC2/MUS81/KLHL15/SMCHD1/MCM6/MCM7/FUS/FIGNL1/CDC7/RAD51C/BLM/RIF1/RAD54B/RPA2/KDM1A/PSMD14/RECQL4/MAD2L2/H2AX/FANCB/BRCA1/SFR1/LIG3/SFPQ/RAD51AP1/RAD51/HUS1B/UBQLN4/NBN/TIMELESS/RAD51D/YY1/GINS2/FANCM/SWI5/RAD21/TEX15/MCM8/ZNF365/NABP2/NSMCE2/KDM4D/RAD51B/RNF138/XRCC3/MCM2/SHLD3/GI…	84
GO:0098781	ncRNA transcription	71/4721	109/18866	1.01910517490267e-18	1.07821327504703e-16	9.09864251768367e-17	INTS13/ZC3H8/POLR2I/INTS4/POLR2E/SNAPC3/GTF2E1/POLR2H/GTF3C2/TCOF1/INTS7/MACROH2A1/SMARCB1/RPAP2/RPRD1B/PIH1D1/POLR2J/CCNT1/POLR1B/PHAX/POLR2K/INTS8/ICE1/TAF6/INTS6/TAF1B/TBP/POLR2B/INTS2/GTF3C3/POLR1E/NPM3/NCBP2/INTS12/SRRT/GTF2F1/MACROH2A2/TAF5/POLR1G/INTS1/IPPK/DDX11/POLR2G/PWP1/NCBP1/NIFK/SNAPC1/GTF3C5/SNAPC2/NABP2/GTF2A2/MYOD1/GTF2B/GTF2E2/NCL/INTS14/SMARCA4/MARS1/GTF2F2/TAF9/NOL11/MTOR/POLR…	71
GO:0032392	DNA geometric change	74/4721	116/18866	1.1317647655299e-18	1.17777749698095e-16	9.93882811351453e-17	RAD54L/HMGB2/RECQL/RAD18/ERCC8/TOP2A/BRIP1/DDB1/POLQ/CHD8/RFC5/HNRNPA2B1/RPA1/ERCC3/DNA2/SUPV3L1/XRCC6/RFC3/XRCC5/HMGB1/MRE11/DHX9/MCM6/MCM7/CHD5/BLM/RFC4/RAD54B/RECQL4/RUVBL1/G3BP1/CHTF18/DSCC1/SMARCAL1/RAD51/PIF1/NBN/CUL4B/DDX11/SSBP1/GINS2/FANCM/GTF2H1/SMARCAD1/ASCC3/RAD23B/POT1/CHD7/MTERF1/MNAT1/MCM8/RUVBL2/DHX36/TWNK/ERCC2/GTF2F2/MCM2/RFC2/DDX1/ERCC6L/GINS4/IGHMBP2/MCM4/HMGA1/GTF2H3/MCM3/CHD…	74
GO:0010972	negative regulation of G2/M transition of mitotic cell cycle	65/4721	96/18866	1.41820324093432e-18	1.45205712475018e-16	1.22533723142865e-16	PSMB6/PSMB5/CUL1/CDC6/PSMD1/PSMA7/PSMC2/PSMD3/PSMC3/PSME4/MRE11/PSMD11/PSMD10/PSMD5/PSME2/RINT1/DONSON/BLM/PSMD6/PSMD13/PSMF1/HMGA2/TAOK1/PSMD14/PSMC4/PSMB2/PSMB4/TOPBP1/BRCA1/PSMD2/AURKA/PSMB7/PSMA1/PSMC6/PSMD9/PSMC5/HUS1B/NBN/PSMB1/CDK1/PSMB8/PSMA4/CLSPN/RAD21/PSMD12/PSMA6/PSMB3/PSMD8/PSMA3/MIIP/BRSK1/PSMC1/AVEN/TICRR/PSMA5/ZNF830/NAE1/PSMA2/PSME3/ORC1/PSMD7/PSMB9/PSME1/AURKB/PSMD4	65
GO:0071826	ribonucleoprotein complex subunit organization	123/4721	240/18866	1.60991769344416e-18	1.62218373301326e-16	1.36890077559521e-16	NOP2/MRPS11/EIF3I/RPF2/RPL38/PRPF19/WDR77/KLC1/EIF3D/PRKDC/EIF4H/SNRPE/TGS1/NAF1/EIF3F/ISY1/GEMIN5/DICER1/SNRPD2/SART1/AAR2/DHX30/AGO2/ZNHIT3/LUC7L2/SHQ1/HSP90AB1/RRP7A/EIF6/CELF1/USP39/CDC73/SART3/SNRPD1/SF1/SNRPD3/XRCC5/GEMIN6/PIH1D1/DHX9/RPS15/PRPF31/CLNS1A/EIF3H/STRAP/PUF60/LSM2/SNRNP200/DDX23/SRSF1/EIF3B/SNRPB/CPSF7/SMN1/SMN2/SRPK1/MRPL11/CRNKL1/CELF2/RAMAC/CPSF6/EIF3E/SRPK2/RUVBL1/SF3A3/ADA…	123
GO:1901991	negative regulation of mitotic cell cycle phase transition	127/4721	251/18866	1.76281793972965e-18	1.74849504396934e-16	1.47549021304016e-16	PSMB6/PSMB5/CUL1/TTK/CTDSPL/PRKDC/CNOT9/CDC6/CENPF/PSMD1/PSMA7/PSMC2/PSMD3/CHEK2/CDK4/NDC80/CDK2/PSMG2/CDC73/PSMC3/SLFN11/PLK1/GEN1/PSME4/GTSE1/MRE11/MUC1/PSMD11/PSMD10/PSMD5/SOX4/TRIAP1/CDC20/PSME2/ZW10/TFDP2/RINT1/BAX/CDC25C/MAD2L1/DONSON/BLM/PSMD6/PSMD13/CNOT10/PSMF1/RPA2/TRIP13/HMGA2/E2F8/TAOK1/PRMT1/PSMD14/PSMC4/EZH2/MAD2L2/PSMB2/PSMB4/TOPBP1/RGCC/BRCA1/PSMD2/AURKA/PSMB7/PSMA1/ZNF207/PSMC6/P…	127
GO:1901796	regulation of signal transduction by p53 class mediator	100/4721	180/18866	1.79252111062632e-18	1.75060369388552e-16	1.47726962461171e-16	NOP2/TTC5/RMI2/RPF2/TAF3/TP53INP1/RPA3/EHMT1/HDAC2/BRIP1/SMYD2/CHEK1/KAT5/RFC5/TPX2/CD74/ATAD5/CSNK2A1/CHEK2/RPA1/CSNK2B/CDK2/DNA2/PAK1IP1/RFC3/SNAI2/RBBP8/MRE11/MSX1/MTA2/MUC1/PRKAB2/PSMD10/HNRNPK/POU4F2/TRIAP1/CHD5/EEF1E1/TOP3A/TP53BP2/PRKAB1/BLM/AKT1/RFC4/RPA2/KDM1A/TAF6/SNAI1/TBP/EXO1/CSNK2A2/TP53RK/TOPBP1/BRCA1/KAT6A/AURKA/CDK5R1/ATR/SPRED3/TAF5/HDAC1/NBN/RPS7/MAPK14/PMAIP1/SUPT16H/CDK5/TAF2…	100
GO:0031123	RNA 3'-end processing	89/4721	153/18866	2.44601482896082e-18	2.3526215354914e-16	1.98529018573869e-16	THOC1/SLBP/DKC1/VIRMA/ALYREF/EXOSC10/INTS7/EXOSC9/TUT4/CSTF1/PNPT1/CSTF2/HSD17B10/SNRPA/CSTF2T/ERI1/SUPV3L1/CDC73/RPS21/THOC7/RPRD1B/LEO1/CCNT1/SRSF1/CPSF7/CPSF4/SYMPK/INTS8/SRRM1/MAGOH/EXOSC5/LSM11/INTS6/CPSF6/INTS2/ERI3/EXOSC4/TOE1/EIF4A3/NCBP2/SCAF8/DDX39A/THOC6/FIP1L1/U2AF2/NELFE/INTS12/ZNF473/MAGOHB/SRSF3/SRSF4/INTS1/CHTOP/HSF1/RNPS1/THOC3/CPSF3/PAF1/FBL/PAPOLA/NCBP1/CPSF1/PAPOLG/TRMT10C/ZC3…	89
GO:0000723	telomere maintenance	92/4721	161/18866	3.37634489118686e-18	3.19896080138122e-16	2.69948454850745e-16	DCP2/NEK2/BRCA2/RPA3/PRKDC/DKC1/NAF1/EXOSC10/CCT5/RFC5/HNRNPA2B1/POLA2/XRCC1/NOP10/HSP90AB1/RPA1/FEN1/DNA2/CCT8/MYC/GAR1/CCT7/XRCC6/POLE/GNL3L/POLE2/RFC3/XRCC5/MRE11/NAT10/ACD/RFC1/PRIM1/CCT6A/POLD2/POLD1/SMC6/RAD51C/BLM/CCNE1/HNRNPC/RIF1/YLPM1/RFC4/RPA2/TERF1/POLA1/EXO1/RECQL4/POLE4/DCLRE1A/SMG5/GNL3/ATR/SMARCAL1/RAD51/PIF1/HUS1B/NBN/POLD3/CCNE2/RAD51D/APEX1/POT1/ERCC1/XRN1/ZNF365/PKIB/NABP2/NSM…	92
GO:0070646	protein modification by small protein removal	144/4721	300/18866	4.11468543605486e-18	3.84117987471709e-16	3.24142944026055e-16	RAD23A/PSMB6/MINDY4/USP18/PSMB5/SENP1/TOR1A/USP30/OTUB1/USP45/DDX58/EIF3F/PSMD1/PSMA7/PSMC2/OTUB2/PSMD3/COPS8/USP11/BABAM1/ACTL6A/USP39/SUDS3/MYC/PSMC3/COPS3/SART3/GPS1/PSME4/OTUD6B/ASXL1/COPS2/USP54/PSMD11/STAMBPL1/SHMT2/SNX3/PSMD10/UIMC1/PSMD5/COPS5/CDC20/PSME2/MCRS1/USP14/PSMD6/PARK7/PSMD13/COPS7B/PSMF1/CCNA2/SENP5/UBE2D1/ADRM1/PSMD14/PSMC4/RUVBL1/PSMB2/ENY2/PSMB4/ABRAXAS2/BRCA1/PSMD2/UFD1/USP…	144
GO:0016569	covalent chromatin modification	206/4721	481/18866	4.54169955930087e-18	4.1783635945568e-16	3.5259662940171e-16	SETDB2/MTF2/RCOR1/WDR70/DNMT3A/UBE2N/MORF4L2/EP400/BRCA2/TRMT112/EHMT1/ZZZ3/HDAC2/KDM3A/PHC1/OTUB1/DTX3L/DDB1/CTCF/MTHFR/SMYD2/CHEK1/KAT5/FMR1/INCENP/MACROH2A1/OTUB2/REST/PHF20L1/UBR5/HAT1/JMJD6/RIOX1/ACTL6A/CDK2/SUDS3/CDC73/TET3/LRRK2/SMARCB1/TADA1/SART3/DPF3/ING3/RING1/LEO1/TADA2A/ASXL1/SNAI2/NTMT1/PIH1D1/RCOR2/MT3/MTA2/MUC1/MSL3P1/ATF2/NAA50/UIMC1/UBE2A/RNF8/EYA1/UBE2E1/COPRS/CHD5/SMYD1/MSL3/M…	206
GO:0033260	nuclear DNA replication	47/4721	60/18866	6.14969498697677e-18	5.57689482533265e-16	4.70613500582327e-16	TIPIN/BRCA2/RPA3/RFC5/POLA2/CDC45/ATAD5/LIG1/CHEK2/RPA1/FEN1/DNA2/POLE/ORC3/DBF4/POLE2/RFC3/RFC1/PRIM1/MCM6/MCM7/POLD2/POLD1/DONSON/CDC7/RFC4/RPA2/TERF1/POLA1/POLE4/DBF4B/CDT1/RAD51/POLD3/WIZ/MCM2/RFC2/PCNA/MCM4/PRIM2/ZNF830/MCM3/RTF2/GINS1/MCM5/GMNN/POLE3	47
GO:0090305	nucleic acid phosphodiester bond hydrolysis	148/4721	313/18866	7.77168779851666e-18	6.94854565422306e-16	5.86362034197943e-16	DROSHA/HMGB2/ISG20L2/POLR2I/DCP2/APEX2/RPA3/RNASEH2B/EXD2/NOP14/TATDN1/DDB1/POLQ/EXOSC10/N4BP2/EXOSC9/DICER1/RFC5/RPP25/PNPT1/ATAD5/CSTF2/AGO2/PGAP1/EME1/RPA1/ERCC3/CSTF2T/TSN/FEN1/ERI1/DNA2/RPS21/POLE/SLFN11/GEN1/CASP3/DFFA/MGME1/RFC3/HMGB1/RBBP8/MRE11/RNASEH2A/HARBI1/POP4/REXO4/MUS81/APAF1/RFC1/TRIR/POLD2/MOV10/POLD1/SND1/CPSF7/CPSF4/BAX/RRP36/POP1/LAS1L/BMS1/EXOG/EXOSC5/RFC4/RPP30/RPA2/CPSF6/E…	148
GO:0016570	histone modification	201/4721	468/18866	8.02972426692696e-18	7.07954022867394e-16	5.97416181204551e-16	SETDB2/MTF2/RCOR1/WDR70/UBE2N/MORF4L2/EP400/BRCA2/TRMT112/EHMT1/ZZZ3/HDAC2/KDM3A/PHC1/OTUB1/DTX3L/DDB1/CTCF/MTHFR/SMYD2/CHEK1/KAT5/FMR1/INCENP/MACROH2A1/OTUB2/REST/PHF20L1/UBR5/HAT1/JMJD6/RIOX1/ACTL6A/CDK2/SUDS3/CDC73/TET3/LRRK2/SMARCB1/TADA1/SART3/DPF3/ING3/RING1/LEO1/TADA2A/ASXL1/SNAI2/NTMT1/PIH1D1/RCOR2/MT3/MTA2/MUC1/MSL3P1/ATF2/NAA50/UIMC1/UBE2A/RNF8/EYA1/UBE2E1/COPRS/CHD5/SMYD1/MSL3/MCRS1/EE…	201
GO:0022618	ribonucleoprotein complex assembly	119/4721	233/18866	8.23631343992795e-18	7.16220790639214e-16	6.0439220037193e-16	NOP2/MRPS11/EIF3I/RPF2/RPL38/PRPF19/WDR77/EIF3D/PRKDC/EIF4H/SNRPE/TGS1/NAF1/EIF3F/ISY1/GEMIN5/DICER1/SNRPD2/SART1/AAR2/DHX30/AGO2/ZNHIT3/LUC7L2/SHQ1/HSP90AB1/RRP7A/EIF6/CELF1/USP39/CDC73/SART3/SNRPD1/SF1/SNRPD3/XRCC5/GEMIN6/PIH1D1/DHX9/RPS15/PRPF31/CLNS1A/EIF3H/STRAP/PUF60/LSM2/SNRNP200/DDX23/SRSF1/EIF3B/SNRPB/CPSF7/SMN1/SMN2/SRPK1/MRPL11/CRNKL1/CELF2/RAMAC/CPSF6/EIF3E/SRPK2/RUVBL1/SF3A3/ADAR/SRS…	119
GO:0051052	regulation of DNA metabolic process	166/4721	365/18866	9.01026399049798e-18	7.72934537995692e-16	6.5225083140319e-16	TIGAR/WDR70/PPP4C/RMI2/UBE2N/THOC1/DCP2/NEK2/ERCC8/PRKDC/OTUB1/DTX3L/DKC1/NAF1/HMCES/ALYREF/POLQ/CHEK1/EXOSC10/CCT5/RFC5/HNRNPA2B1/TNFSF13/TNFSF4/XRCC1/OTUB2/ATAD5/PIK3CA/UBR5/HSP90AB1/BABAM1/CDK2/CCT8/MYC/CCT7/GNL3L/MBD1/DFFA/RFC3/XRCC5/H1-10/HMGB1/MRE11/DHX9/NAT10/ACD/APAF1/UIMC1/KLHL15/RNF8/EYA1/SMCHD1/PARP9/CCT6A/FUS/BAX/FIGNL1/BLM/HNRNPC/ZNF711/AKT1/MEN1/RIF1/YLPM1/RFC4/RPA2/KDM1A/TERF1/HMGA…	166
GO:2001020	regulation of response to DNA damage stimulus	116/4721	226/18866	1.30766206505388e-17	1.1068051718616e-15	9.33991894604798e-16	TIGAR/WDR70/PPP4C/RMI2/UBE2N/THOC1/RNASEH2B/ERCC8/PRKDC/OTUB1/DTX3L/POLQ/SMYD2/CHEK1/FMR1/XRCC1/OTUB2/CD74/ATAD5/FXR1/UBR5/CHEK2/BABAM1/DDIAS/MYC/SNAI2/HMGB1/MSX1/DHX9/MUC1/PSMD10/UIMC1/HNRNPK/KLHL15/RNF8/EYA1/TRIAP1/SMCHD1/PARP9/FUS/EEF1E1/RINT1/PIAS4/FIGNL1/ABL1/RIF1/RPA2/KDM1A/HMGA2/SNAI1/FAM168A/NKX3-1/SKIL/MAD2L2/H2AX/FANCB/PARG/NSD2/BRCA1/FOXM1/ATR/SPRED3/RAD51AP1/PRRX1/RAD51/EYA3/UBQLN4/TI…	116
GO:0032508	DNA duplex unwinding	69/4721	108/18866	1.47430827448293e-17	1.23143538505495e-15	1.03916271590632e-15	RECQL/RAD18/ERCC8/TOP2A/BRIP1/DDB1/POLQ/CHD8/RFC5/RPA1/ERCC3/DNA2/SUPV3L1/XRCC6/RFC3/XRCC5/MRE11/DHX9/MCM6/MCM7/CHD5/BLM/RFC4/RAD54B/RECQL4/RUVBL1/G3BP1/CHTF18/DSCC1/SMARCAL1/RAD51/PIF1/NBN/CUL4B/DDX11/SSBP1/GINS2/FANCM/GTF2H1/SMARCAD1/ASCC3/RAD23B/POT1/CHD7/MNAT1/MCM8/RUVBL2/DHX36/TWNK/ERCC2/GTF2F2/MCM2/RFC2/DDX1/ERCC6L/GINS4/IGHMBP2/MCM4/HMGA1/GTF2H3/MCM3/CHD4/MCM5/GTF2H4/ZRANB3/WRNIP1/PARP1/UB…	69
GO:0018205	peptidyl-lysine modification	178/4721	405/18866	4.07086542329762e-17	3.33625939771935e-15	2.81534574917816e-15	SETDB2/MTF2/PLOD1/MORF4L2/EP400/BRCA2/SENP1/PLOD3/NUP210/TRMT112/EHMT1/ZZZ3/HDAC2/KDM3A/SUMO2/NUP98/VIPAS39/CTCF/NUP85/SMYD2/NUP42/CHEK1/KAT5/LOXL3/NUP133/MACROH2A1/NUP188/PHF20L1/HAT1/ESCO1/METTL21A/JMJD6/ACTL6A/TET3/SMARCB1/TADA1/GNL3L/DPF3/ING3/TADA2A/SNAI2/DHPS/PIH1D1/MUC1/MSL3P1/NDC1/ATF2/NAA50/NUP54/GLRX5/EYA1/SOX4/NUP35/CHD5/SMYD1/MUL1/MSL3/PIAS4/MCRS1/EED/ZNF711/PARK7/RNF4/LOXL2/MEN1/DPY3…	178
GO:0070126	mitochondrial translational termination	60/4721	89/18866	4.09937355107293e-17	3.33625939771935e-15	2.81534574917816e-15	MRPS11/PTCD3/MRPL22/MRPL10/MRPS16/DAP3/AURKAIP1/GADD45GIP1/MRPS35/MRPS10/MRPS9/MRPL51/MRPL53/MRPL35/MRPL39/MRPS2/MTRF1L/MRPL11/MRPS15/MRPL28/MRPL15/MRPL58/MRPL49/MRPL30/MRPS30/ERAL1/MRPL19/MRPL36/MRPS25/MRPL44/MRPS22/MRPL18/MRPL27/MRPL20/MRPS5/MRPS23/GFM2/MRPS33/MRPL37/MRPL1/MRPL13/OXA1L/MRPS18C/MRPL4/MRPL45/MRPL21/MRPL42/MRPL2/MRPL32/MRPL16/MRPS24/MRPL3/MRPL47/MRPS12/MRPS7/MRPL12/MRPL9/MRPL17/MR…	60
GO:0006415	translational termination	67/4721	105/18866	4.76324495357623e-17	3.82747835003822e-15	3.22986723101258e-15	MRPS11/PTCD3/MRPL22/MRPL10/MRPS16/TRMT112/DAP3/AURKAIP1/GADD45GIP1/MRPS35/ETF1/MRPS10/MRPS9/MRPL51/MRPL53/MRPL35/MRPL39/MRPS2/MTRF1L/MRPL11/MRPS15/MRPL28/MRPL15/MRPL58/MRPL49/MRPL30/MRPS30/ERAL1/EIF5A2/MRPL19/MRPL36/MRPS25/EIF5A/GLE1/MRPL44/MRPS22/ABCE1/MRPL18/MRPL27/MRPL20/MRPS5/MRPS23/GFM2/MRPS33/MRPL37/MRPL1/MRPL13/OXA1L/MRPS18C/MRPL4/MRPL45/MRPL21/MRPL42/MRPL2/MRPL32/MRPL16/MRPS24/MRPL3/MRPL4…	67
GO:0070125	mitochondrial translational elongation	59/4721	88/18866	1.11658071511442e-16	8.86006797443293e-15	7.47668323581222e-15	MRPS11/PTCD3/MRPL22/MRPL10/MRPS16/DAP3/AURKAIP1/GADD45GIP1/MRPS35/GFM1/MRPS10/MRPS9/MRPL51/MRPL53/MRPL35/MRPL39/MRPS2/MRPL11/MRPS15/MRPL28/MRPL15/MRPL58/MRPL49/MRPL30/MRPS30/ERAL1/MRPL19/MRPL36/MRPS25/MRPL44/MRPS22/MRPL18/MRPL27/MRPL20/MRPS5/MRPS23/MRPS33/MRPL37/MRPL1/MRPL13/OXA1L/MRPS18C/MRPL4/MRPL45/MRPL21/MRPL42/MRPL2/MRPL32/MRPL16/MRPS24/MRPL3/MRPL47/MRPS12/MRPS7/MRPL12/MRPL9/MRPL17/MRPL48/MR…	59
GO:1902036	regulation of hematopoietic stem cell differentiation	52/4721	73/18866	1.30365395213997e-16	0.0000000000000102167843064006	8.6215659031063e-15	PSMB6/PSMB5/EIF2AK2/PRKDC/PSMD1/PSMA7/PSMC2/PSMD3/PSMC3/PSME4/PUS7/TCF3/PSMD11/PSMD10/PSMD5/PSME2/PSMD6/PSMD13/ABL1/PSMF1/PSMD14/PSMC4/MYB/SETD1A/PSMB2/PSMB4/PSMD2/PSMB7/PSMA1/ITCH/PSMC6/PSMD9/PSMC5/PSMB1/PSMB8/PSMA4/CBFB/PSMD12/PSMA6/YTHDF2/PSMB3/PSMD8/PSMA3/PSMC1/PSMA5/PSMA2/PSME3/PSMD7/PSMB9/PSME1/GATA1/PSMD4	52
GO:0007093	mitotic cell cycle checkpoint	91/4721	166/18866	1.92422326944417e-16	0.0000000000000148963040419897	0.0000000000000125704393044947	TIPIN/TTK/PRCC/PRKDC/TOP2A/CNOT9/CDC6/CENPF/HRAS/CHEK2/EME1/NDC80/CDK2/PSMG2/PLK1/GEN1/GTSE1/ZWINT/MRE11/MUC1/MUS81/ATF2/SOX4/TRIAP1/CDC20/ZW10/TFDP2/RINT1/BAX/CDC25C/MAD2L1/DONSON/BLM/CNOT10/RPA2/TRIP13/HMGA2/E2F8/TAOK1/PRMT1/MAD2L2/TOPBP1/RGCC/BRCA1/AURKA/FANCD2/ZNF207/E2F7/SPDL1/CDT1/KNTC1/HUS1B/NBN/CHFR/DLG1/CDK1/MAD1L1/CLSPN/CARM1/RBL2/BUB1/E2F4/MAP3K20/DYNC1LI1/CASP2/NABP2/RAD9A/ZWILCH/BRSK…	91
GO:0032200	telomere organization	94/4721	174/18866	2.19251388251244e-16	0.0000000000000167687688267337	0.0000000000000141505429906225	DCP2/NEK2/BRCA2/RPA3/PRKDC/DKC1/NAF1/EXOSC10/CCT5/RFC5/HNRNPA2B1/POLA2/XRCC1/NOP10/HSP90AB1/RPA1/FEN1/DNA2/CCT8/MYC/GAR1/CCT7/XRCC6/POLE/GNL3L/POLE2/RFC3/XRCC5/MRE11/NAT10/ACD/RFC1/PRIM1/CCT6A/POLD2/POLD1/SMC6/RAD51C/BLM/CCNE1/HNRNPC/RIF1/YLPM1/RFC4/RPA2/TERF1/POLA1/EXO1/RECQL4/POLE4/DCLRE1A/SMG5/GNL3/ATR/SMARCAL1/RAD51/PIF1/HUS1B/NBN/POLD3/CCNE2/RAD51D/APEX1/POT1/ERCC1/XRN1/ZNF365/PKIB/H3-3B/NAB…	94
GO:0006275	regulation of DNA replication	69/4721	112/18866	2.4278335301078e-16	0.0000000000000183474848203861	0.0000000000000154827629507752	TIPIN/BRCA2/CDC42/CDC6/RFC5/HRAS/ATAD5/METTL4/ESCO1/CHEK2/CDK2/DNA2/ORC3/DBF4/SLFN11/SMC3/RFC3/DHX9/ATG7/PPP2CA/DONSON/CDC7/BLM/RFC4/CCNA2/TERF1/E2F8/CCDC88A/CHTF18/DSCC1/CACYBP/LIG3/ATR/DBF4B/E2F7/CDT1/SMARCAL1/NBN/TIMELESS/RAC1/CDK1/ESCO2/SENP2/WIZ/WDR18/GTPBP4/USP37/TTF1/ZNF365/ATF1/STOML2/OBI1/TNFAIP1/WAPL/PPP2R1A/RFC2/TICRR/FBXO5/PCNA/ZNF830/FAF1/EHMT2/NUCKS1/ORC5/GMNN/BCAR3/ZRANB3/WRNIP1/CS…	69
GO:0006402	mRNA catabolic process	166/4721	376/18866	2.84327062042302e-16	0.000000000000021234213998171	0.0000000000000179187667954585	YWHAB/PSMB6/RPL41/RPL38/PSMB5/DCP2/CARHSP1/GTPBP2/TNPO1/CIRBP/SMG8/CNOT9/TOB1/EXOSC10/IGF2BP2/RPL27/FMR1/EXOSC9/TUT4/PSMD1/TNFSF13/PSMA7/ETF1/PSMC2/PNPT1/PSMD3/AGO2/FXR1/NANOS2/SUPV3L1/RPS21/PSMC3/IGF2BP1/SKIV2L/PSME4/YTHDF3/LSM7/DHX9/RPS15/PSMD11/PSMD10/TBRG4/PSMD5/PATL1/LSM2/IGF2BP3/PSME2/MOV10/FUS/PPP2CA/PSMD6/HNRNPC/RPL35/PSMD13/AKT1/MAGOH/CNOT10/EXOSC5/HBS1L/PSMF1/ANP32A/EIF3E/PSMD14/PSMC4/L…	166
GO:0006270	DNA replication initiation	34/4721	39/18866	4.62128340632119e-16	0.0000000000000341115198410778	0.0000000000000287854482922503	CDC6/POLA2/CDC45/CDK2/POLE/ORC3/POLE2/PRIM1/MCM6/MCM7/CCNE1/POLA1/POLE4/TOPBP1/LRWD1/CDT1/NBN/CCNE2/ORC4/WDR18/CDC34/ORC2/MCM10/MCM2/TICRR/ORC6/MCM4/PRIM2/MCM3/MCM5/ORC1/ORC5/WRNIP1/POLE3	34
GO:0008033	tRNA processing	76/4721	130/18866	4.91558342926751e-16	0.0000000000000358668087459657	0.0000000000000302666715929127	OSGEP/TRMT112/TRMT5/TRMT61A/FAM98B/TRMT6/DPH3/NSUN2/RPP25/ELP6/CSTF2/THUMPD3/HSD17B10/AARS2/PUS7/PUS1/KARS1/TRMT61B/NAT10/POP4/ALKBH1/CPSF4/POP1/GTPBP3/QTRT2/TRMT12/RPP30/TRMT1/URM1/ELP5/TP53RK/TYW3/TPRKB/DUS3L/FTSJ1/C2orf49/MOCS3/ELP4/TRMT11/CDK5RAP1/CPSF1/PUS3/TRMT10C/KTI12/METTL8/SSB/CLP1/TRUB1/RPP25L/METTL6/RPP40/TRIT1/TSEN15/RPUSD4/PUSL1/CDKAL1/TRPT1/RPP21/TSEN54/WDR4/DDX1/OSGEPL1/DUS4L/METT…	76
GO:0043161	proteasome-mediated ubiquitin-dependent protein catabolic process	181/4721	424/18866	7.28305338783299e-16	0.0000000000000525372987567771	0.000000000000044334280730481	RAD23A/PSMB6/FBXO45/GNA12/SMARCC1/TRIM25/PSMB5/ANAPC1/PBK/SENP1/CUL1/ERCC8/SUMO2/RNF126/DDB1/NSFL1C/KAT5/GID8/PSMD1/HSPBP1/PSMA7/PSMC2/PSMD3/BAG5/SGTA/ANKIB1/HSP90AB1/PLAA/KCTD5/CDK2/FBXL19/PSMC3/LRRK2/PLK1/HERPUD1/RNF144A/PSME4/CCNF/UBQLN1/KLHL42/NEDD4/RNF121/PSMD11/PSMD10/KLHL15/UBE2A/FBXL12/PSMD5/UBE2E1/CDC20/PSME2/FBXL18/ERLIN1/MAN1B1/DCAF11/JKAMP/ANAPC5/MAD2L1/USP14/CDC26/PSMD6/FBXL8/ARMC8/P…	181
GO:0031570	DNA integrity checkpoint	88/4721	161/18866	7.64979226013428e-16	0.0000000000000545627879408229	0.0000000000000460435160400039	TIPIN/THOC1/PRPF19/RNASEH2B/PRKDC/TOP2A/CNOT9/BRIP1/CHEK1/INTS7/CDC6/CDC45/CHEK2/BABAM1/EME1/CDK2/DNA2/PTPN11/PLK1/GTSE1/CDC5L/MRE11/MUC1/MUS81/ATF2/UIMC1/SOX4/TRIAP1/TFDP2/RINT1/BAX/CDC25C/DONSON/BLM/HINFP/CNOT10/RPA2/HMGA2/E2F8/TAOK1/PRMT1/H2AX/DTL/TIPRL/TOPBP1/RGCC/BRCA1/AURKA/FANCD2/ATR/E2F7/USP28/CDT1/HUS1B/NBN/TIMELESS/MAPK14/CDK1/CLSPN/CARM1/RBL2/E2F4/MAP3K20/CASP2/RAD9A/WDR76/FZR1/BRCC3/D…	88
GO:1901532	regulation of hematopoietic progenitor cell differentiation	57/4721	86/18866	8.14572429332854e-16	0.0000000000000574545086822773	0.0000000000000484837320804081	PSMB6/PSMB5/EIF2AK2/PRKDC/PSMD1/PSMA7/PSMC2/PSMD3/PSMC3/PSME4/PUS7/TCF3/ZBTB1/PSMD11/PSMD10/PSMD5/PSME2/PSMD6/PSMD13/ABL1/PSMF1/PSMD14/PSMC4/MYB/SETD1A/PSMB2/PSMB4/PSMD2/PSMB7/DPF2/PDCD2/PSMA1/ITCH/PSMC6/PSMD9/PSMC5/PSMB1/PSMB8/PSMA4/CBFB/PSMD12/PSMA6/YTHDF2/PSMB3/NUDT21/DHX36/PSMD8/PSMA3/PSMC1/PSMA5/PSMA2/PSME3/PSMD7/PSMB9/PSME1/GATA1/PSMD4	57
GO:0015931	nucleobase-containing compound transport	125/4721	261/18866	8.2423838080525e-16	0.0000000000000574974202346344	0.0000000000000485199435502362	RBM15B/SDAD1/THOC1/RAN/SLBP/SLC25A5/NUP210/SLC25A48/NMD3/NUP98/ALYREF/NUP85/NUP42/NSUN2/SLC25A24/NXT1/SLC35B4/IGF2BP2/FMR1/NUP133/HNRNPA2B1/PNPT1/NUP188/EIF6/FYTTD1/RFTN1/IGF2BP1/LTV1/EIF4E/THOC7/DHX9/RPS15/NDC1/XPO5/NUP54/NUP35/IGF2BP3/SRSF1/SLC25A32/CPSF4/XPOT/SYMPK/PHAX/SRRM1/MAGOH/LSG1/NUP205/SLC25A13/CPSF6/RBM27/ENY2/SLC25A22/POM121/EIF4A3/EIF5A2/NCBP2/DDX39A/THOC6/SLC25A40/FIP1L1/XPO1/KIF5C…	125
GO:0007051	spindle organization	96/4721	183/18866	1.32035077215091e-15	0.0000000000000911042032784127	0.0000000000000768794631518991	INTS13/HAUS5/GPSM2/CENPE/NEK2/RAN/CHMP1A/DLGAP5/RCC1/RACGAP1/TTK/CCSAP/MZT1/INCENP/TUBG1/TPX2/KIF2A/HAUS8/WDR62/CHEK2/NDC80/CENPH/SMC1A/CEP97/PLK1/STAG2/CHMP4B/HAUS7/STAG1/TPPP/SMC3/NTMT1/PSRC1/HAUS2/HAUS3/FSD1/CENPJ/ASPM/CDC20/KIF4A/TACC3/DRG1/ESPL1/CHMP5/MYBL2/RNF4/BORA/CEP72/KIF11/PTPA/STMN1/DYNC1H1/ABRAXAS2/CENPW/SPAST/DCTN2/AURKA/WRAP73/ZNF207/MYH9/KIF23/AAAS/DLG1/VCP/CCDC69/SAC3D1/TUBGCP3/H…	96
GO:0051028	mRNA transport	84/4721	152/18866	1.45561034705432e-15	0.0000000000000993571449795785	0.0000000000000838438150102933	RBM15B/THOC1/SLBP/NUP210/NUP98/ALYREF/NUP85/NUP42/NSUN2/NXT1/IGF2BP2/FMR1/NUP133/HNRNPA2B1/NUP188/FYTTD1/IGF2BP1/EIF4E/THOC7/DHX9/NDC1/NUP54/NUP35/IGF2BP3/SRSF1/CPSF4/SYMPK/SRRM1/MAGOH/NUP205/ENY2/POM121/EIF4A3/EIF5A2/NCBP2/DDX39A/THOC6/FIP1L1/XPO1/KIF5C/SMG5/U2AF2/NUP160/EIF5A/MAGOHB/NUP155/GLE1/SRSF3/KHSRP/SRSF4/CHTOP/NUTF2/HSF1/AAAS/RNPS1/THOC3/CPSF3/NUP43/SENP2/NCBP1/CPSF1/POM121C/ZC3H3/MVP/S…	84
GO:0016579	protein deubiquitination	132/4721	283/18866	1.81373140640426e-15	0.000000000000122484754977173	0.000000000000103360348568772	RAD23A/PSMB6/MINDY4/USP18/PSMB5/USP30/OTUB1/USP45/DDX58/EIF3F/PSMD1/PSMA7/PSMC2/OTUB2/PSMD3/USP11/BABAM1/ACTL6A/USP39/SUDS3/MYC/PSMC3/SART3/PSME4/OTUD6B/ASXL1/USP54/PSMD11/STAMBPL1/SHMT2/SNX3/PSMD10/UIMC1/PSMD5/COPS5/CDC20/PSME2/MCRS1/USP14/PSMD6/PARK7/PSMD13/PSMF1/CCNA2/UBE2D1/ADRM1/PSMD14/PSMC4/RUVBL1/PSMB2/ENY2/PSMB4/ABRAXAS2/BRCA1/PSMD2/UFD1/USP5/PSMB7/PSMA1/ITCH/USP32/PSMC6/PSMD9/USP28/PSMC5…	132
GO:0007098	centrosome cycle	73/4721	125/18866	2.00422786948748e-15	0.0000000000001339246159527	0.000000000000113014023576973	C10orf90/CHORDC1/HAUS5/NEK2/BRCA2/CHMP1A/PPP1R12A/SSX2IP/ODF2/ARL2/NSFL1C/CHEK1/HEPACAM2/CEP152/HAUS8/WDR62/MDM1/NDC80/CDK2/DEUP1/UXT/PLK1/CHMP4B/GEN1/HAUS7/CEP135/CCNF/HAUS2/XRCC2/HAUS3/CENPJ/PLK4/RANBP1/CHMP5/PCLAF/CEP72/KIF11/MARK4/CEP76/CEP250/BRCA1/XPO1/AURKA/TRIM37/PARD6G/CDK1/CNTLN/SAC3D1/USP33/HAUS6/CEP192/SLC16A1/HAUS1/C2CD3/POC1A/CEP295/RTTN/NIN/NPM1/RBM14/ALMS1/BRSK1/XRCC3/CEP85/NDE1/S…	73
GO:0031124	mRNA 3'-end processing	63/4721	101/18866	2.04211098648582e-15	0.000000000000135034588981375	0.000000000000113950688708622	THOC1/SLBP/VIRMA/ALYREF/TUT4/CSTF1/PNPT1/CSTF2/SNRPA/CSTF2T/CDC73/THOC7/RPRD1B/LEO1/CCNT1/SRSF1/CPSF7/CPSF4/SYMPK/SRRM1/MAGOH/LSM11/CPSF6/EIF4A3/NCBP2/SCAF8/DDX39A/THOC6/FIP1L1/U2AF2/NELFE/ZNF473/MAGOHB/SRSF3/SRSF4/CHTOP/HSF1/RNPS1/THOC3/CPSF3/PAF1/PAPOLA/NCBP1/CPSF1/PAPOLG/ZC3H3/CLP1/SRSF9/SRSF7/NUDT21/BARD1/DHX36/UPF3B/RBM8A/ZC3H14/CPSF2/POLR2D/PABPN1/CSTF3/GRSF1/CCNB1/MTPAP/SRSF2	63
GO:0006406	mRNA export from nucleus	68/4721	113/18866	2.21284137136846e-15	0.000000000000143337928831092	0.000000000000120957569698111	RBM15B/THOC1/SLBP/NUP210/NUP98/ALYREF/NUP85/NUP42/NSUN2/NXT1/NUP133/HNRNPA2B1/NUP188/FYTTD1/EIF4E/THOC7/NDC1/NUP54/NUP35/SRSF1/CPSF4/SYMPK/SRRM1/MAGOH/NUP205/ENY2/POM121/EIF4A3/NCBP2/DDX39A/THOC6/FIP1L1/SMG5/U2AF2/NUP160/EIF5A/MAGOHB/NUP155/GLE1/SRSF3/SRSF4/CHTOP/AAAS/RNPS1/THOC3/CPSF3/NUP43/NCBP1/CPSF1/POM121C/SRSF9/SRSF7/UPF3B/NUP107/RBM8A/NUP93/SEH1L/AGFG1/NUP50/CPSF2/POLR2D/PABPN1/RAE1/ALKBH5…	68
GO:0071427	mRNA-containing ribonucleoprotein complex export from nucleus	68/4721	113/18866	2.21284137136846e-15	0.000000000000143337928831092	0.000000000000120957569698111	RBM15B/THOC1/SLBP/NUP210/NUP98/ALYREF/NUP85/NUP42/NSUN2/NXT1/NUP133/HNRNPA2B1/NUP188/FYTTD1/EIF4E/THOC7/NDC1/NUP54/NUP35/SRSF1/CPSF4/SYMPK/SRRM1/MAGOH/NUP205/ENY2/POM121/EIF4A3/NCBP2/DDX39A/THOC6/FIP1L1/SMG5/U2AF2/NUP160/EIF5A/MAGOHB/NUP155/GLE1/SRSF3/SRSF4/CHTOP/AAAS/RNPS1/THOC3/CPSF3/NUP43/NCBP1/CPSF1/POM121C/SRSF9/SRSF7/UPF3B/NUP107/RBM8A/NUP93/SEH1L/AGFG1/NUP50/CPSF2/POLR2D/PABPN1/RAE1/ALKBH5…	68
GO:0071824	protein-DNA complex subunit organization	131/4721	282/18866	3.44064375168327e-15	0.000000000000220618247835206	0.000000000000186171568870985	SMARCC1/HMGB2/ITGB3BP/CENPE/SMARCD1/RPA3/DLGAP5/ASF1A/SMARCA5/GTF2E1/DDB1/ASF1B/CTCF/CENPA/SETSIP/CENPF/MACROH2A1/HIRA/CDC45/PSMC2/HAT1/CENPH/RPA1/ERCC3/TNP1/MYC/PSMC3/SMARCB1/ORC3/SART3/PSME4/NASP/ANP32B/H2BC11/H1-10/HMGB1/PIH1D1/SMARCD2/MIS12/CENPK/RNF8/MCM6/MCM7/CHD5/CENPX/NAP1L1/HELLS/TSPY26P/RAD51C/HJURP/RNF4/CENPV/KNL1/RPA2/CHAF1B/TERF1/TAF7L/TAF1B/PSMC4/TBP/CENPP/RUVBL1/UBTF/H2AX/ACTR6/CRE…	131
GO:0051983	regulation of chromosome segregation	65/4721	107/18866	4.76250328035087e-15	0.000000000000302323708236673	0.000000000000255119780986375	RMI2/ANAPC1/CENPE/NEK2/RAD18/DLGAP5/RACGAP1/TTK/CTCF/CDC42/CDC6/CENPF/MACROH2A1/CSNK2A1/NDC80/FEN1/RCC2/PSMG2/PLK1/GEN1/PTTG3P/CDC20/TACC3/ZW10/SMC6/MKI67/ANAPC5/MAD2L1/ESPL1/CDC26/KIF2C/TRIP13/CSNK2A2/MAD2L2/DYNC1H1/UBE2C/CDCA5/ANAPC7/ECT2/SFPQ/ZNF207/SPDL1/CDT1/PTTG1/DDX11/MAD1L1/RAD21/BUB1/CDC27/DYNC1LI1/NSMCE2/TTL/XRCC3/WAPL/NAA10/SPAG5/FBXO5/HNRNPU/AURKB/BUB3/CCNB1/ANAPC11/BUB1B/KNSTRN/CDC23	65
GO:0050684	regulation of mRNA processing	83/4721	152/18866	5.42977943235968e-15	0.000000000000341269701352666	0.00000000000028798486223323	RBM15B/C9orf78/PRPF19/RBM4/CIRBP/VIRMA/NUP98/HNRNPL/FMR1/HNRNPA2B1/REST/FXR1/JMJD6/SNRPA/CELF1/CDC73/SART3/SF1/RBM23/LEO1/DHX9/HNRNPK/CCNT1/PUF60/SRSF1/CPSF7/CPSF4/SRPK1/SMU1/MAGOH/C1QBP/CELF2/CPSF6/SRPK2/RBM4B/RBM15/SRSF12/NCBP2/RBM42/RBMX/U2AF2/NELFE/RBM10/SRSF3/SRSF4/HSF1/SNW1/RNPS1/WTAP/PAF1/PAPOLA/NCBP1/KHDRBS1/ZC3H3/THRAP3/SRSF10/TRA2B/DAZAP1/RBMY1F/PTBP1/SRSF9/SRSF7/MYOD1/NUDT21/BARD1/DHX3…	83
GO:0006283	transcription-coupled nucleotide-excision repair	50/4721	73/18866	6.37899268965482e-15	0.000000000000396998486214988	0.000000000000335012319893224	POLR2I/PRPF19/RPA3/POLR2E/ERCC8/POLR2H/PPIE/DDB1/ISY1/RFC5/XRCC1/COPS8/LIG1/RPA1/ERCC3/COPS3/GPS1/RFC3/COPS2/POLR2J/RFC1/COPS5/POLD2/POLD1/POLR2K/COPS7B/RFC4/RPA2/POLR2B/LIG3/POLD3/CUL4B/XAB2/GTF2H1/POLR2G/MNAT1/ERCC1/HMGN1/COPS6/ERCC2/RFC2/PCNA/ZNF830/POLR2D/GTF2H3/GTF2H4/COPS4/TCEA1/UBA52/RPS27A	50
GO:0000209	protein polyubiquitination	150/4721	340/18866	8.38477042407031e-15	0.000000000000513966382585273	0.000000000000433717195797509	PSMB6/CBL/C10orf90/UBE2N/PSMB5/ANAPC1/PRPF19/CUL1/ERCC8/OTUB1/DTX3L/RUSC1/RNF126/PSMD1/PSMA7/PSMC2/OTUB2/PSMD3/UBR5/FBXO32/ANKIB1/PLAA/FBXL19/PSMC3/UBE2Q2/NMI/PELI3/UBE3C/RNF144A/PSME4/UBE2F/UBE2D2/CCNF/KLHL42/NEDD4/PSMD11/UBE2QL1/PSMD10/UBE2A/RNF8/FBXL12/PSMD5/UBE2E1/UBE2M/RNF31/TRIM58/UBE2L6/PSME2/UBE2L5/FBXL18/TRIM69/ANAPC5/NPEPPS/CDC26/PSMD6/FBXL8/RNF4/PSMD13/PSMF1/UBE2D1/PSMD14/PSMC4/RNF216/…	150
GO:0006414	translational elongation	76/4721	135/18866	8.42036921689799e-15	0.000000000000513966382585273	0.000000000000433717195797509	MRPS11/PTCD3/MRPL22/MRPL10/ZNF598/GTPBP2/MRPS16/DAP3/DPH3/DPH5/AURKAIP1/GADD45GIP1/MRPS35/GFM1/DPH7/MRPS10/MRPS9/ALKBH1/MRPL51/MRPL53/MRPL35/MRPL39/MRPS2/MRPL11/MRPS15/HBS1L/MRPL28/MRPL15/MRPL58/DPH2/MRPL49/MRPL30/MRPS30/EIF4A3/ERAL1/EIF5A2/MRPL19/MRPL36/MRPS25/EIF5A/MRPL44/DPH6/MRPS22/MRPL18/MRPL27/MRPL20/MRPS5/MRPS23/MRPS33/MRPL37/MRPL1/MRPL13/OXA1L/DNAJC24/MRPS18C/MRPL4/MRPL45/EEFSEC/MRPL21/MR…	76
GO:0034502	protein localization to chromosome	55/4721	85/18866	0.0000000000000124478831396702	0.000000000000752563449244062	0.000000000000635060424037912	LEMD2/BRCA2/TTK/DKC1/CTCF/CENPA/CCT5/MACROH2A1/NDC80/RPA1/CCT8/RCC2/CCT7/GNL3L/PLK1/XRCC5/PIH1D1/ACD/MIS12/CCT6A/ZW10/KNL1/RPA2/TERF1/EZH2/CDCA5/GNL3/ATR/MACROH2A2/LRWD1/SPDL1/CDT1/CDK1/ESCO2/CENPQ/RAD21/CARM1/POT1/MCM8/CHAMP1/HASPIN/NABP2/MTBP/RUVBL2/WAPL/MSH2/BOD1/TCP1/WRAP53/CCT3/AURKB/BUB3/TINF2/PPHLN1/CCT4	55
GO:0061418	regulation of transcription from RNA polymerase II promoter in response to hypoxia	51/4721	77/18866	0.0000000000000279921462263295	0.00000000000167635985136547	0.00000000000141461799548948	PSMB6/PSMB5/PSMD1/PSMA7/PSMC2/PSMD3/ELOC/PSMC3/PSME4/BACH1/PSMD11/PSMD10/PSMD5/PSME2/PSMD6/PSMD13/PSMF1/PSMD14/PSMC4/PSMB2/PSMB4/LIMD1/PSMD2/PSMB7/PSMA1/PSMC6/PSMD9/PSMC5/RBPJ/PSMB1/PSMB8/PSMA4/EGLN3/PSMD12/PSMA6/PSMB3/PSMD8/CUL2/PSMA3/PSMC1/EPAS1/PSMA5/PSMA2/PSME3/PSMD7/PSMB9/PSME1/HIF1A/UBA52/PSMD4/RPS27A	51
GO:0010498	proteasomal protein catabolic process	195/4721	483/18866	0.000000000000044775618172064	0.00000000000265640770239498	0.0000000000022416440814327	RAD23A/PSMB6/FBXO45/GNA12/SMARCC1/TRIM25/PSMB5/ANAPC1/PBK/PRPF19/SENP1/CUL1/TOR1A/ERCC8/SUMO2/TMTC3/RNF126/DDB1/NSFL1C/KAT5/FMR1/GID8/PSMD1/HSPBP1/PSMA7/PSMC2/PSMD3/BAG5/SGTA/ANKIB1/HSP90AB1/PLAA/KCTD5/CDK2/FBXL19/PSMC3/LRRK2/PLK1/HERPUD1/RNF144A/PSME4/CCNF/UBQLN1/KLHL42/NEDD4/RNF121/PSMD11/PSMD10/KLHL15/UBE2A/FBXL12/PSMD5/UBE2E1/CDC20/PSME2/FBXL18/RNF139/ERLIN1/MAN1B1/DCAF11/JKAMP/ANAPC5/MAD2L1/…	195
GO:0060218	hematopoietic stem cell differentiation	55/4721	87/18866	0.0000000000000537883190604716	0.00000000000316155786477661	0.00000000000266792159550429	PSMB6/PSMB5/EIF2AK2/PRKDC/SRF/PSMD1/PSMA7/PSMC2/PSMD3/PSMC3/PSME4/PUS7/XRCC5/TCF3/PSMD11/PSMD10/PSMD5/PSME2/PSMD6/PSMD13/ABL1/PSMF1/PSMD14/PSMC4/MYB/SETD1A/PSMB2/PSMB4/PSMD2/PSMB7/PSMA1/ITCH/PSMC6/PSMD9/PSMC5/PSMB1/PSMB8/PSMA4/CBFB/PSMD12/PSMA6/YTHDF2/PSMB3/PSMD8/PSMA3/ERCC2/PSMC1/PSMA5/PSMA2/PSME3/PSMD7/PSMB9/PSME1/GATA1/PSMD4	55
GO:0031503	protein-containing complex localization	131/4721	291/18866	0.0000000000000670525213858967	0.00000000000390504041979516	0.00000000000329531898921128	RBM15B/SDAD1/THOC1/RAN/SLBP/NUP210/TNPO1/IFT52/SSX2IP/IFT140/CLSTN1/NMD3/NUP98/ALYREF/NUP85/NUP42/NSUN2/NXT1/MZT1/DYNLT2B/ADAM22/NUP133/HNRNPA2B1/FKBP4/HRAS/NUP188/EIF6/FYTTD1/RCC2/LTV1/EIF4E/DYNLRB1/THOC7/SSNA1/KIF3C/RPS15/SCRIB/NDC1/NUP54/TTC26/NUP35/DNM1/SRSF1/DYNLL1/CPSF4/XPOT/SYMPK/SRRM1/IFT43/TRIP11/MAGOH/LSG1/CEP72/NUP205/TERF1/AP2B1/SNAP47/IFT22/ENY2/POM121/EIF4A3/NCBP2/DDX39A/THOC6/FIP1L…	131
GO:0006369	termination of RNA polymerase II transcription	30/4721	35/18866	0.0000000000000681566213805717	0.0000000000039332566593079	0.00000000000331912962876296	SLBP/SNRPE/CSTF1/CSTF2/CSTF2T/SNRPD3/LSM10/TTF2/SNRPB/SCAF4/CPSF7/CPSF4/SYMPK/LSM11/NCBP2/SCAF8/FIP1L1/ZNF473/MAZ/CPSF3/PAPOLA/NCBP1/CPSF1/CLP1/NUDT21/SNRPG/SNRPF/CPSF2/PABPN1/CSTF3	30
GO:0043618	regulation of transcription from RNA polymerase II promoter in response to stress	64/4721	109/18866	0.0000000000000749739671156313	0.00000000000428770038963989	0.00000000000361823156615882	PSMB6/PSMB5/CHEK1/PSMD1/PSMA7/PSMC2/PSMD3/ELOC/PSMC3/PSME4/MT3/NEDD4/MUC1/BACH1/PSMD11/PSMD10/PSMD5/PSME2/MBTPS2/PSMD6/PSMD13/PSMF1/KLF2/CREB3L1/PSMD14/PSMC4/PSMB2/PSMB4/LIMD1/PSMD2/GCN1/PSMB7/PSMA1/PSMC6/PSMD9/PSMC5/RBPJ/PSMB1/HSF1/PSMB8/PSMA4/EGLN3/NCK2/PSMD12/PSMA6/PSMB3/PSMD8/CUL2/PSMA3/NCK1/MAPK7/PSMC1/EPAS1/PSMA5/PSMA2/PSME3/PSMD7/PSMB9/PSME1/HIF1A/DNAJB1/UBA52/PSMD4/RPS27A	64
GO:0006282	regulation of DNA repair	73/4721	132/18866	0.0000000000000980299570690026	0.00000000000555619792387525	0.0000000000046886696571819	TIGAR/WDR70/PPP4C/RMI2/UBE2N/ERCC8/PRKDC/OTUB1/DTX3L/POLQ/CHEK1/XRCC1/OTUB2/UBR5/BABAM1/HMGB1/DHX9/UIMC1/KLHL15/RNF8/EYA1/SMCHD1/PARP9/FUS/FIGNL1/RIF1/RPA2/KDM1A/HMGA2/FAM168A/MAD2L2/H2AX/FANCB/PARG/NSD2/BRCA1/FOXM1/RAD51AP1/PRRX1/RAD51/EYA3/UBQLN4/TIMELESS/HSF1/DDX11/TEX15/CYREN/POT1/DEK/ZNF365/TRIM28/KDM4D/UBE2V1/BRCC3/RPS3/TFIP11/USP1/RNF168/SHLD3/PCNA/CEBPG/PPP4R2/WRAP53/PNKP/CGAS/TWIST1/AUNI…	73
GO:0006289	nucleotide-excision repair	64/4721	110/18866	0.000000000000135649886781784	0.00000000000762040248929879	0.00000000000643057544324637	RAD23A/POLR2I/PRPF19/BRCA2/RPA3/POLR2E/ERCC8/POLR2H/BRIP1/PPIE/USP45/DDB1/ISY1/RFC5/XRCC1/COPS8/LIG1/RPA1/ERCC3/COPS3/POLE/GPS1/RFC3/COPS2/POLR2J/RFC1/COPS5/POLD2/POLD1/NEIL3/POLR2K/NEIL1/COPS7B/RFC4/RPA2/POLR2B/LIG3/COMMD1/HUS1B/POLD3/CUL4B/XAB2/GTF2H1/POLR2G/RAD23B/ATXN3/FANCC/MNAT1/ERCC1/HMGN1/COPS6/ERCC2/RFC2/PCNA/ZNF830/POLR2D/GTF2H3/PNKP/GTF2H4/COPS4/PARP1/TCEA1/UBA52/RPS27A	64
GO:0000077	DNA damage checkpoint	80/4721	151/18866	0.000000000000150769424700063	0.0000000000083954763859298	0.00000000000708463160017191	TIPIN/THOC1/PRPF19/RNASEH2B/PRKDC/CNOT9/BRIP1/CHEK1/INTS7/CHEK2/BABAM1/EME1/CDK2/PTPN11/PLK1/GTSE1/CDC5L/MRE11/MUC1/MUS81/ATF2/UIMC1/SOX4/TRIAP1/TFDP2/RINT1/BAX/CDC25C/DONSON/BLM/HINFP/CNOT10/RPA2/HMGA2/E2F8/TAOK1/PRMT1/H2AX/DTL/TIPRL/TOPBP1/RGCC/BRCA1/AURKA/FANCD2/ATR/E2F7/USP28/HUS1B/NBN/MAPK14/CDK1/CLSPN/CARM1/RBL2/E2F4/MAP3K20/CASP2/RAD9A/WDR76/FZR1/BRCC3/DOT1L/BRSK1/MSH2/CRY1/TICRR/CNOT3/CNO…	80
GO:0032984	protein-containing complex disassembly	143/4721	330/18866	0.000000000000199043242011975	0.000000000010987186959061	0.00000000000927168017024202	MRPS11/PTCD3/MRPL22/SMARCC1/VTA1/MRPL10/SMARCD1/CFL2/CHMP1A/TWF1/MRPS16/TRMT112/KLC1/DAP3/CCSAP/MAP6D1/AURKAIP1/VPS33A/GADD45GIP1/CRACD/MRPS35/ETF1/TPX2/KIF2A/HDGFL3/DVL3/TNP1/MYC/SMARCB1/FRAT1/MRPS10/MTPN/DVL2/PPP1CA/UBQLN1/SMARCD2/MRPS9/CARMIL2/MRPL51/MRPL53/ADD2/TSG101/RUBCN/STMN3/SCAF4/MRPL35/MRPL39/MRPS2/CHMP5/MTRF1L/KIF2C/MRPL11/MRPS15/MRPL28/MRPL15/MRPL58/TAOK1/MAP1B/MRPL49/MRPL30/STMN1/MR…	143
GO:0031023	microtubule organizing center organization	74/4721	136/18866	0.000000000000204116237629315	0.0000000000111700851419904	0.00000000000942602117328114	C10orf90/CHORDC1/HAUS5/NEK2/BRCA2/CHMP1A/PPP1R12A/SSX2IP/ODF2/ARL2/NSFL1C/CHEK1/HEPACAM2/CEP152/HAUS8/WDR62/MDM1/NDC80/CDK2/DEUP1/UXT/PLK1/CHMP4B/GEN1/HAUS7/CEP135/CCNF/HAUS2/XRCC2/HAUS3/CENPJ/PLK4/RANBP1/CHMP5/PCLAF/CEP72/KIF11/MARK4/CEP76/CEP250/BRCA1/XPO1/AURKA/TRIM37/PARD6G/CDK1/CNTLN/SAC3D1/USP33/HAUS6/CEP192/SLC16A1/HAUS1/E2F4/C2CD3/POC1A/CEP295/RTTN/NIN/NPM1/RBM14/ALMS1/BRSK1/XRCC3/CEP85/N…	74
GO:1902850	microtubule cytoskeleton organization involved in mitosis	77/4721	144/18866	0.000000000000226694990803727	0.0000000000122996564241202	0.0000000000103792245452107	INTS13/GPSM2/CENPE/NEK2/RAN/CHMP1A/DLGAP5/RCC1/RACGAP1/TTK/CCSAP/NSFL1C/CENPA/MZT1/TUBG1/TPX2/KIF2A/WDR62/CHEK2/NDC80/CENPH/SMC1A/CEP97/PLK1/STAG2/CHMP4B/STAG1/SMC3/PSRC1/FSD1/CDC20/KIF4A/TACC3/ZW10/DRG1/MAD2L1/ESPL1/CHMP5/MYBL2/BORA/KIF11/PTPA/STMN1/DYNC1H1/ABRAXAS2/SPAST/DCTN2/AURKA/WRAP73/ZNF207/SPDL1/KIF23/NUSAP1/AAAS/VCP/CEP192/KIFC1/NUF2/ITGB1/SPC25/POC1A/BCCIP/PAX6/KIF4B/HNRNPU/PRC1/NDE1/B…	77
GO:0065004	protein-DNA complex assembly	113/4721	243/18866	0.000000000000246553279312537	0.0000000000132637306531863	0.0000000000111927710831534	HMGB2/ITGB3BP/CENPE/RPA3/DLGAP5/ASF1A/SMARCA5/DDB1/ASF1B/CENPA/SETSIP/CENPF/MACROH2A1/HIRA/CDC45/PSMC2/HAT1/CENPH/RPA1/ERCC3/PSMC3/SMARCB1/ORC3/SART3/NASP/ANP32B/H2BC11/H1-10/HMGB1/PIH1D1/MIS12/CENPK/MCM6/MCM7/CENPX/NAP1L1/HELLS/TSPY26P/RAD51C/HJURP/RNF4/CENPV/KNL1/RPA2/CHAF1B/TERF1/TAF7L/TAF1B/PSMC4/TBP/CENPP/RUVBL1/UBTF/H2AX/CREB1/H1-0/DR1/CENPN/POLR1E/CENPW/KAT6A/HNF1B/TSPYL4/MACROH2A2/PSMC6/C…	113
GO:0043624	cellular protein complex disassembly	106/4721	224/18866	0.00000000000033627591061831	0.0000000000179384830302944	0.0000000000151376214872763	MRPS11/PTCD3/MRPL22/MRPL10/CFL2/TWF1/MRPS16/TRMT112/DAP3/CCSAP/MAP6D1/AURKAIP1/GADD45GIP1/CRACD/MRPS35/ETF1/TPX2/KIF2A/HDGFL3/MRPS10/MTPN/MRPS9/CARMIL2/MRPL51/MRPL53/ADD2/STMN3/MRPL35/MRPL39/MRPS2/MTRF1L/KIF2C/MRPL11/MRPS15/MRPL28/MRPL15/MRPL58/TAOK1/MAP1B/MRPL49/MRPL30/STMN1/MRPS30/ERAL1/EIF5A2/MRPL19/RDX/SH3GL1/MRPL36/SPAST/PDXP/CAMSAP1/MRPS25/EIF5A/GLE1/MRPL44/MRPS22/NAV3/ABCE1/PEX14/MRPL18/MR…	106
GO:0090329	regulation of DNA-dependent DNA replication	38/4721	52/18866	0.000000000000448015518627153	0.0000000000237000209353764	0.0000000000199995699499437	TIPIN/BRCA2/RFC5/METTL4/CHEK2/CDK2/DBF4/SLFN11/RFC3/ATG7/DONSON/CDC7/BLM/RFC4/TERF1/E2F8/CHTF18/DSCC1/LIG3/DBF4B/E2F7/CDT1/SMARCAL1/NBN/TIMELESS/SENP2/WIZ/WDR18/ZNF365/STOML2/RFC2/TICRR/FBXO5/PCNA/ZNF830/GMNN/ZRANB3/WRNIP1	38
GO:0043620	regulation of DNA-templated transcription in response to stress	65/4721	115/18866	0.000000000000563234820283062	0.0000000000295488813153461	0.0000000000249352066152284	PSMB6/PSMB5/CHEK1/PSMD1/PSMA7/PSMC2/PSMD3/ELOC/PSMC3/PSME4/MT3/NEDD4/MUC1/BACH1/PSMD11/PSMD10/PSMD5/PSME2/MBTPS2/PSMD6/PSMD13/PSMF1/KLF2/CREB3L1/PSMD14/PSMC4/PSMB2/PSMB4/LIMD1/PSMD2/GCN1/PSMB7/PSMA1/RELA/PSMC6/PSMD9/PSMC5/RBPJ/PSMB1/HSF1/PSMB8/PSMA4/EGLN3/NCK2/PSMD12/PSMA6/PSMB3/PSMD8/CUL2/PSMA3/NCK1/MAPK7/PSMC1/EPAS1/PSMA5/PSMA2/PSME3/PSMD7/PSMB9/PSME1/HIF1A/DNAJB1/UBA52/PSMD4/RPS27A	65
GO:0006521	regulation of cellular amino acid metabolic process	43/4721	63/18866	0.00000000000060732645449612	0.0000000000316008879765686	0.0000000000266668190416804	PSMB6/PSMB5/PSMD1/PSMA7/PSMC2/PSMD3/PSMC3/PSME4/PSMD11/PSMD10/PSMD5/PSME2/PSMD6/PARK7/PSMD13/PSMF1/PSMD14/PSMC4/PSMB2/PSMB4/PSMD2/PSMB7/PSMA1/PSMC6/PSMD9/PSMC5/PSMB1/PSMB8/PSMA4/AZIN1/PSMD12/PSMA6/PSMB3/PSMD8/PSMA3/PSMC1/PSMA5/PSMA2/PSME3/PSMD7/PSMB9/PSME1/PSMD4	43
GO:0031146	SCF-dependent proteasomal ubiquitin-dependent protein catabolic process	56/4721	93/18866	0.000000000000619625172985507	0.000000000031978704049691	0.0000000000269856440335751	PSMB6/PSMB5/CUL1/PSMD1/PSMA7/PSMC2/PSMD3/PSMC3/PSME4/CCNF/PSMD11/PSMD10/FBXL12/PSMD5/PSME2/FBXL18/PSMD6/FBXL8/PSMD13/PSMF1/PSMD14/PSMC4/PSMB2/PSMB4/FBXO17/PSMD2/PSMB7/DMAC2/PSMA1/STYX/PSMC6/PSMD9/PSMC5/PSMB1/CUL4B/SKP2/PSMB8/PSMA4/FBXW4/AMN1/PSMD12/PSMA6/PSMB3/KIF14/PSMD8/CUL2/PSMA3/PSMC1/PSMA5/PSMA2/PSME3/PSMD7/PSMB9/PSME1/FBXO27/PSMD4	56
GO:1900034	regulation of cellular response to heat	50/4721	79/18866	0.000000000000703544149871249	0.0000000000360169214788926	0.0000000000303933461688861	CHORDC1/RPA3/NUP210/NUP98/NUP85/NUP42/YWHAE/NUP133/FKBP4/BAG5/NUP188/HSP90AB1/RPA1/DNAJB6/NDC1/NUP54/NUP35/NUP205/RPA2/HSPH1/POM121/DNAJC7/GSK3B/DNAJC2/NUP160/ATR/NUP155/MLST8/HSF1/AAAS/BAG2/NUP43/POM121C/HIKESHI/HSP90AA1/NUP107/NUP93/SEH1L/PTGES3/NUP50/MTOR/BAG4/RPTOR/RAE1/HSPA8/DNAJB1/NUP37/NUP153/NUP62/MAPT	50
GO:0007052	mitotic spindle organization	66/4721	118/18866	0.000000000000728952022926569	0.0000000000369429619744069	0.0000000000311747974476432	INTS13/GPSM2/CENPE/NEK2/RAN/CHMP1A/DLGAP5/RCC1/RACGAP1/TTK/CCSAP/MZT1/TUBG1/TPX2/KIF2A/WDR62/CHEK2/NDC80/CENPH/SMC1A/CEP97/PLK1/STAG2/CHMP4B/STAG1/SMC3/PSRC1/FSD1/CDC20/KIF4A/TACC3/DRG1/CHMP5/MYBL2/BORA/KIF11/PTPA/STMN1/DYNC1H1/ABRAXAS2/SPAST/DCTN2/AURKA/WRAP73/ZNF207/KIF23/AAAS/VCP/CEP192/KIFC1/NUF2/SPC25/POC1A/BCCIP/KIF4B/HNRNPU/PRC1/BIRC5/RAE1/AURKB/KPNB1/SPICE1/CCNB1/CKAP5/NUP62/STIL	66
GO:0000082	G1/S transition of mitotic cell cycle	127/4721	287/18866	0.000000000000733840135845375	0.0000000000369429619744069	0.0000000000311747974476432	RPA3/RCC1/CUL1/CTDSPL/PRKDC/CNOT9/CDC6/POLA2/CDC45/CHEK2/CDK4/RPA1/CDK2/MYC/CDC73/POLE/ORC3/DBF4/EIF4E/SLFN11/NASP/GTSE1/POLE2/DHFR/RBBP8/RRM2/LSM10/MUC1/BACH1/TMEM14B/SOX4/TRIAP1/PRIM1/MAX/MCM6/MCM7/PSME2/TFDP2/BAX/CDC25C/E2F6/PPAT/CDC7/CCNE1/EIF4EBP1/AKT1/HINFP/CNOT10/LSM11/RPA2/POLA1/E2F8/PRMT1/EZH2/POLE4/CDK17/RDX/RGCC/AURKA/TYMS/CDKN2C/E2F7/CDKN3/CDT1/CCNE2/CUL4B/SKP2/BRD4/CDK1/APEX1/ORC4/SE…	127
GO:0032259	methylation	155/4721	371/18866	0.000000000000739092024377706	0.0000000000369429619744069	0.0000000000311747974476432	SETDB2/MTF2/RBM15B/NOP2/DNMT3A/ECE2/MAT1A/TRMT112/TRMT5/EHMT1/KDM3A/TGS1/TRMT61A/VIRMA/FAM98B/TRMT6/CTCF/MTHFR/SMYD2/DPH5/NSUN2/MACROH2A1/MRM2/ETF1/METTL5/PIK3CA/METTL4/METTL21A/THUMPD3/HSD17B10/METTL7A/MYC/TET3/SMARCB1/MBD1/SPOUT1/SNRPD3/METTL23/BMT2/NTMT1/PIH1D1/TRMT61B/MTA2/RAB6A/COPRS/CHD5/SMYD1/SNRPB/HELLS/EED/CBLL1/GTPBP3/FTSJ3/ZNF711/MEN1/DPY30/RIF1/INMT/TRMT12/PPM1D/TRMT1/KDM1A/SUV39H2/PR…	155
GO:0071897	DNA biosynthetic process	95/4721	196/18866	0.000000000000962113605840217	0.0000000000477148216396383	0.0000000000402647708891519	TRIM25/DCP2/NEK2/RPA3/DKC1/NAF1/PPIA/POLQ/EXOSC10/CCT5/RFC5/HNRNPA2B1/CENPF/LIG1/NOP10/HSP90AB1/RPA1/CCT8/MYC/GAR1/CCT7/POLE/GNL3L/POLE2/RFC3/XRCC5/MRE11/ZBTB1/NAT10/ACD/RFC1/TK1/UBE2L6/CCT6A/POLD2/POLD1/HNRNPC/MEN1/PCLAF/RFC4/RPA2/TERF1/POLA1/ISG15/MAD2L2/POLE4/POLDIP2/PARM1/CHTF18/DTL/DSCC1/RGCC/UFD1/SMG5/DNAJC2/PRIMPOL/TYMS/LIG3/ATR/CERS1/PIF1/SPRTN/POLD3/VCP/HROB/POT1/PHB/XRN1/PKIB/HNRNPD/HSP…	95
GO:2001251	negative regulation of chromosome organization	77/4721	148/18866	0.0000000000014652462316399	0.0000000000721037447941865	0.0000000000608456799087346	MTF2/DCP2/TTK/ASF1A/KDM3A/OTUB1/TOP2A/EXOSC10/CENPF/MACROH2A1/XRCC1/OTUB2/UBR5/NDC80/PSMG2/SMARCB1/GNL3L/PLK1/GEN1/XRCC5/H1-10/PIH1D1/NAT10/ACD/PTTG3P/CDC20/ZW10/MAD2L1/ESPL1/HNRNPC/KDM1A/TERF1/TRIP13/JARID2/MAD2L2/H1-0/BRCA1/ZNF207/SPDL1/CDT1/PTTG1/PIF1/NBN/TET1/ATAD2/DNMT1/MAD1L1/RAD21/POT1/BUB1/MNAT1/ERCC1/XRN1/DYNC1LI1/H3-3B/SET/KDM4D/WDR5/XRCC3/MCM2/WAPL/DNMT3B/NAA10/FBXO5/ATG5/HNRNPU/HMGA1/…	77
GO:0046034	ATP metabolic process	134/4721	311/18866	0.00000000000188282483322509	0.0000000000919397849331759	0.0000000000775845795650404	TIGAR/ND1/LDHA/OGDHL/ALDOA/GCK/UQCRC1/ENO1/NUP210/TEFM/FBP1/PPIF/CYC1/ND5/ATP1A2/ATP6/NUP98/ATP5PO/NUP85/NUP42/NDUFB5/COX5B/NUP133/AK4/CYTB/NUP188/CYCS/ATP5PF/COX7A2/NDUFB7/EIF6/UQCRH/NDUFA11/PGAM4/GALK1/NDUFA12/PGK1/NDC1/PKM/UQCRHL/SHMT2/NUP54/PGM2L1/NUP35/NDUFB3/ATP5MF/ND4L/NDUFA8/PFKM/NDUFB9/LDHC/GAPDH/NUDT2/FIGNL1/COX7A2L/PSEN1/PARK7/COX1/NUP205/SLC25A13/NDUFAB1/MYH8/PARG/POM121/ATP1B1/AK1/AT…	134
GO:0009451	RNA modification	84/4721	168/18866	0.00000000000239874098887997	0.000000000116238227461145	0.0000000000980891353347542	RBM15B/NOP2/OSGEP/TRMT112/TRMT5/RPUSD3/TGS1/TRMT61A/DKC1/VIRMA/NAF1/TRMT6/DPH3/NSUN2/MRM2/ELP6/RPUSD2/METTL5/METTL4/NOP10/THUMPD3/HSD17B10/AARS2/JMJD6/GAR1/PUS7/PUS1/BMT2/TRMT61B/NAT10/ALKBH1/CBLL1/GTPBP3/FTSJ3/QTRT2/TRMT12/TRMT1/TRUB2/MRM3/RAMAC/URM1/ELP5/RBM15/ADAR/TYW3/CMTR1/EMG1/TPRKB/ZCCHC4/HENMT1/PCIF1/DUS3L/FTSJ1/MOCS3/WTAP/ELP4/NSUN5/TRMT11/FBL/CDK5RAP1/PUS3/TRMT10C/KTI12/METTL8/SSB/TRUB1…	84
GO:0043414	macromolecule methylation	136/4721	318/18866	0.00000000000249231199584901	0.000000000119857549618557	0.000000000101143347263761	SETDB2/MTF2/RBM15B/NOP2/DNMT3A/TRMT112/TRMT5/EHMT1/KDM3A/TGS1/TRMT61A/VIRMA/FAM98B/TRMT6/CTCF/MTHFR/SMYD2/NSUN2/MACROH2A1/MRM2/ETF1/METTL5/PIK3CA/METTL4/METTL21A/THUMPD3/HSD17B10/MYC/TET3/SMARCB1/MBD1/SNRPD3/BMT2/NTMT1/PIH1D1/TRMT61B/MTA2/RAB6A/COPRS/CHD5/SMYD1/SNRPB/HELLS/EED/CBLL1/GTPBP3/FTSJ3/ZNF711/MEN1/DPY30/RIF1/TRMT12/PPM1D/TRMT1/KDM1A/SUV39H2/PRDM4/MRM3/RAMAC/PRMT1/JARID2/NSD3/EZH2/WDR82/…	136
GO:0070585	protein localization to mitochondrion	75/4721	144/18866	0.00000000000265508790613641	0.000000000126725549083864	0.000000000106938997659899	YWHAB/TOMM40/MFN2/BCS1L/YWHAE/TIMM10/IMMP1L/LRRK2/DNAJC19/TIMM23B/SH3GLB1/HAX1/RNF31/TFDP2/TIMM44/TP53BP2/BAX/YWHAQ/NPEPPS/TOMM40L/ROMO1/AKT1/AGK/CSNK2A2/AIP/TOMM5/GDAP1/HTRA2/MAPK8/TOMM22/MAIP1/BCL2L11/TIMM21/HSPA4/UBE2J2/GRPEL2/HSPD1/TOMM34/PMAIP1/PPP3R1/PMPCA/TIMM23/TIMM17A/OXA1L/MARCHF5/YWHAZ/TIMM9/PMPCB/BID/HSP90AA1/TIMM8B/YWHAG/TIMM13/CALM3/DNAJA1/TIMM50/PARL/GRPEL1/MTCH2/TOMM70/GSK3A/SAE1/…	75
GO:0044843	cell cycle G1/S phase transition	133/4721	310/18866	0.00000000000329951046552001	0.000000000156308152500903	0.000000000131902661107866	RPA3/RCC1/CUL1/CTDSPL/PRKDC/FAM83D/CNOT9/CDC6/POLA2/CDC45/PHB2/CHEK2/CDK4/RPA1/CDK2/MYC/CDC73/POLE/ORC3/DBF4/EIF4E/SLFN11/NASP/GTSE1/POLE2/DHFR/RBBP8/RRM2/LSM10/MUC1/BACH1/TMEM14B/SOX4/TRIAP1/PRIM1/MAX/MCM6/MCM7/PSME2/TFDP2/BAX/CDC25C/E2F6/PPAT/CDC7/CCNE1/EIF4EBP1/AKT1/HINFP/MEN1/CNOT10/LSM11/CCNA2/RPA2/POLA1/E2F8/PRMT1/EZH2/POLE4/CDK17/RDX/RGCC/AURKA/TYMS/CDKN2C/E2F7/CDKN3/CDT1/CCNE2/CUL4B/SKP2/…	133
GO:0000460	maturation of 5.8S rRNA	29/4721	36/18866	0.00000000000406666048702825	0.000000000191223413123373	0.000000000161366356479429	PES1/PRKDC/NOP14/EXOSC10/EXOSC9/MAK16/EIF6/ERI1/RPS21/WDR12/MPHOSPH6/LAS1L/FTSJ3/ERI3/EXOSC4/NOL9/UTP20/KRI1/RPF1/BOP1/NOP9/RPP40/EXOSC3/C1D/EXOSC2/RRP15/FCF1/ABT1/EXOSC8	29
GO:0097064	ncRNA export from nucleus	30/4721	38/18866	0.00000000000449675159454718	0.000000000209892493545482	0.000000000177120502048379	RAN/NUP210/NUP98/NUP85/NUP42/NUP133/NUP188/NDC1/NUP54/NUP35/XPOT/PHAX/NUP205/POM121/NCBP2/NUP160/NUP155/AAAS/NUP43/POM121C/SSB/NPM1/NUP107/NUP93/SEH1L/NUP50/RAE1/NUP37/NUP153/NUP62	30
GO:0043484	regulation of RNA splicing	79/4721	156/18866	0.00000000000464101907356372	0.000000000215045175758996	0.000000000181468659741573	RBM15B/RBM12/C9orf78/PRX/PRPF19/RBM4/CIRBP/RBM38/NUP98/HNRNPL/FMR1/HNRNPA2B1/REST/FXR1/METTL4/JMJD6/CELF1/SART3/SF1/RBM23/HNRNPK/PUF60/SRSF1/FUS/CLK4/PQBP1/HNRNPF/HNRNPH3/SRPK1/SMU1/MAGOH/C1QBP/CELF2/HNRNPLL/SRPK2/RBM4B/RBM15/SRSF12/RBM12B/RBM42/ZNF326/RBMX/U2AF2/RBM10/SRSF3/SRSF4/SNW1/RNPS1/WTAP/NCBP1/KHDRBS1/THRAP3/SRSF10/TRA2B/DAZAP1/RBMY1F/PTBP1/SRSF9/SRSF7/MYOD1/NCL/PTBP3/RBM8A/PTBP2/RBM17/C…	79
GO:0051304	chromosome separation	55/4721	94/18866	0.0000000000051000323915169	0.000000000234601490009778	0.000000000197971509080317	NCAPH2/ANAPC1/CENPE/DLGAP5/TTK/TOP2A/CDC6/CENPF/CSNK2A1/EME1/NDC80/PSMG2/PLK1/GEN1/MUS81/NCAPD2/PTTG3P/CDC20/TACC3/ZW10/CENPX/TOP3A/ANAPC5/MAD2L1/ESPL1/CDC26/TRIP13/CSNK2A2/MAD2L2/UBE2C/ANAPC7/ZNF207/SPDL1/CDT1/PTTG1/NCAPH/MAD1L1/FANCM/RAD21/SMARCAD1/BUB1/NCAPD3/CDC27/DYNC1LI1/NSMCE2/XRCC3/PPP2R1A/FBXO5/RMI1/AURKB/BUB3/CCNB1/ANAPC11/BUB1B/CDC23	55
GO:0036297	interstrand cross-link repair	38/4721	55/18866	0.00000000000753747167191509	0.000000000344229281822424	0.000000000290482342585202	RPA3/FANCG/FANCA/EME1/RPA1/MUS81/RNF8/CENPX/FANCF/FANCI/RPA2/FANCB/DCLRE1A/FANCD2/ATR/RAD51AP1/RAD51/RAD51D/FANCM/HROB/MSH6/FANCC/UBE2T/MCM8/ERCC1/FANCE/FAAP24/XRCC3/DCLRE1B/USP1/RNF168/FANCL/NUCKS1/RFWD3/EXO5/FAAP100/UBA52/RPS27A	38
GO:0019884	antigen processing and presentation of exogenous antigen	89/4721	185/18866	0.00000000000837636438833525	0.000000000377559665821551	0.000000000318608619269372	PSMB6/CD1C/PSMB5/CENPE/RILP/RACGAP1/KLC1/KLC2/PSMD1/PSMA7/PSMC2/CD74/PSMD3/KIF2A/CTSV/PSMC3/RAB7A/PSME4/HLA-DMA/KIF3C/PSMD11/PSMD10/PSMD5/KIF4A/PSME2/ACTR10/DYNLL1/CALR/PSMD6/PSMD13/KIF2C/AP2A1/CHUK/PSMF1/AP2B1/KIF11/PSMD14/PSMC4/AP1S1/TAP2/CD1E/PSMB2/PSMB4/DYNC1H1/PSMD2/DCTN2/KIF26A/PSMB7/PSMA1/PSMC6/AP2S1/PSMD9/PSMC5/KIF23/PSMB1/PSMB8/PSMA4/PSMD12/PSMA6/DYNC1LI1/CAPZA1/PSMB3/CLTA/DYNC1I2/SEC23A…	89
GO:0051306	mitotic sister chromatid separation	42/4721	64/18866	0.00000000000838624966616867	0.000000000377559665821551	0.000000000318608619269372	NCAPH2/ANAPC1/CENPE/DLGAP5/TTK/CDC6/CENPF/NDC80/PSMG2/PLK1/GEN1/PTTG3P/CDC20/TACC3/ZW10/ANAPC5/MAD2L1/ESPL1/CDC26/TRIP13/MAD2L2/UBE2C/ANAPC7/ZNF207/SPDL1/CDT1/PTTG1/MAD1L1/RAD21/BUB1/CDC27/DYNC1LI1/NSMCE2/XRCC3/PPP2R1A/FBXO5/AURKB/BUB3/CCNB1/ANAPC11/BUB1B/CDC23	42
GO:0090175	regulation of establishment of planar polarity	61/4721	110/18866	0.00000000000880692530408681	0.00000000039370677345312	0.00000000033223456540028	PSMB6/PSMB5/CTHRC1/WNT7A/CDC42/PSMD1/PSMA7/PSMC2/PSMD3/DVL3/PSMC3/PSME4/DVL2/FZD6/PSMD11/PSMD10/PSMD5/PSME2/PSMD6/PSMD13/DAAM1/ABL1/AP2A1/PSMF1/AP2B1/PSMD14/PSMC4/PSMB2/PSMB4/VANGL1/PSMD2/PSMB7/PSMA1/PSMC6/AP2S1/PSMD9/PSMC5/PSMB1/RAC1/PSMB8/PSMA4/GPC6/PSMD12/PSMA6/PFN1/FZD2/TIAM1/PSMB3/PSMD8/PSMA3/PSMC1/PSMA5/AP2M1/PSMA2/RYK/PSME3/SAPCD2/PSMD7/PSMB9/PSME1/PSMD4	61
GO:0002478	antigen processing and presentation of exogenous peptide antigen	86/4721	177/18866	0.00000000000959730019085005	0.000000000426039591688924	0.000000000359519033281089	PSMB6/PSMB5/CENPE/RILP/RACGAP1/KLC1/KLC2/PSMD1/PSMA7/PSMC2/CD74/PSMD3/KIF2A/CTSV/PSMC3/RAB7A/PSME4/HLA-DMA/KIF3C/PSMD11/PSMD10/PSMD5/KIF4A/PSME2/ACTR10/DYNLL1/CALR/PSMD6/PSMD13/KIF2C/AP2A1/CHUK/PSMF1/AP2B1/KIF11/PSMD14/PSMC4/AP1S1/TAP2/PSMB2/PSMB4/DYNC1H1/PSMD2/DCTN2/KIF26A/PSMB7/PSMA1/PSMC6/AP2S1/PSMD9/PSMC5/KIF23/PSMB1/PSMB8/PSMA4/PSMD12/PSMA6/DYNC1LI1/CAPZA1/PSMB3/CLTA/DYNC1I2/SEC23A/CAPZB/HLA…	86
GO:0060071	Wnt signaling pathway, planar cell polarity pathway	60/4721	108/18866	0.0000000000117386310877227	0.000000000517477987117107	0.000000000436680508811554	PSMB6/PSMB5/CTHRC1/WNT7A/CDC42/PSMD1/PSMA7/PSMC2/PSMD3/DVL3/PSMC3/PSME4/DVL2/FZD6/PSMD11/PSMD10/PSMD5/PSME2/PSMD6/PSMD13/DAAM1/ABL1/AP2A1/PSMF1/AP2B1/PSMD14/PSMC4/PSMB2/PSMB4/VANGL1/PSMD2/PSMB7/PSMA1/PSMC6/AP2S1/PSMD9/PSMC5/PSMB1/RAC1/PSMB8/PSMA4/GPC6/PSMD12/PSMA6/PFN1/FZD2/TIAM1/PSMB3/PSMD8/PSMA3/PSMC1/PSMA5/AP2M1/PSMA2/RYK/PSME3/PSMD7/PSMB9/PSME1/PSMD4	60
GO:0070498	interleukin-1-mediated signaling pathway	58/4721	103/18866	0.0000000000121698698935308	0.000000000532788510925057	0.000000000449600492836138	PSMB6/UBE2N/PSMB5/CUL1/PSMD1/PSMA7/PSMC2/PSMD3/PSMC3/PELI3/PSME4/RIPK2/PSMD11/PSMD10/PSMD5/PSME2/PSMD6/PSMD13/CHUK/TAB2/PSMF1/VRK2/PSMD14/PSMC4/PSMB2/PSMB4/PSMD2/PSMB7/PSMA1/RELA/PSMC6/PSMD9/NOD1/PSMC5/PSMB1/PSMB8/PSMA4/RPS6KA5/PSMD12/PSMA6/RPS6KA4/PSMB3/UBE2V1/PSMD8/PSMA3/PSMC1/PSMA5/PSMA2/TNIP2/PSME3/PSMD7/MAP3K7/PSMB9/PSME1/IRAK1/UBA52/PSMD4/RPS27A	58
GO:0072655	establishment of protein localization to mitochondrion	72/4721	140/18866	0.0000000000158279427427112	0.000000000688190277607744	0.000000000580738288519518	YWHAB/TOMM40/MFN2/BCS1L/YWHAE/TIMM10/IMMP1L/LRRK2/DNAJC19/TIMM23B/SH3GLB1/HAX1/RNF31/TFDP2/TIMM44/TP53BP2/BAX/YWHAQ/NPEPPS/TOMM40L/ROMO1/AKT1/AGK/CSNK2A2/AIP/TOMM5/GDAP1/HTRA2/MAPK8/TOMM22/MAIP1/BCL2L11/TIMM21/HSPA4/UBE2J2/GRPEL2/HSPD1/TOMM34/PMAIP1/PPP3R1/PMPCA/TIMM23/TIMM17A/OXA1L/YWHAZ/TIMM9/PMPCB/BID/HSP90AA1/TIMM8B/YWHAG/TIMM13/CALM3/DNAJA1/TIMM50/PARL/GRPEL1/TOMM70/GSK3A/SAE1/BAG4/HK2/E2F1/…	72
GO:0022616	DNA strand elongation	23/4721	26/18866	0.0000000000159994295781544	0.000000000690914142599482	0.000000000583036857309184	LIG1/GINS3/DNA2/POLE/RFC3/MRE11/MCM7/POLD2/RFC4/POLA1/LIG3/NBN/POLD3/GINS2/POT1/DCLRE1B/GINS4/PCNA/MCM4/MCM3/GINS1/NUCKS1/POLE3	23
GO:0033045	regulation of sister chromatid segregation	50/4721	84/18866	0.0000000000194511947199705	0.000000000834298541097113	0.000000000704033641037908	RMI2/ANAPC1/CENPE/DLGAP5/TTK/CTCF/CDC6/CENPF/MACROH2A1/NDC80/FEN1/PSMG2/PLK1/GEN1/PTTG3P/CDC20/TACC3/ZW10/ANAPC5/MAD2L1/ESPL1/CDC26/TRIP13/MAD2L2/UBE2C/CDCA5/ANAPC7/SFPQ/ZNF207/SPDL1/CDT1/PTTG1/DDX11/MAD1L1/RAD21/BUB1/CDC27/DYNC1LI1/NSMCE2/XRCC3/WAPL/NAA10/FBXO5/HNRNPU/AURKB/BUB3/CCNB1/ANAPC11/BUB1B/CDC23	50
GO:0042770	signal transduction in response to DNA damage	69/4721	133/18866	0.000000000024816039970827	0.00000000105726323311953	0.000000000892185287259191	PRPF19/BRCA2/PRKDC/CNOT9/SMYD2/CHEK1/KAT5/CD74/ATAD5/CHEK2/BABAM1/CDK2/PLK1/GTSE1/CDC5L/SNAI2/MSX1/MUC1/PSMD10/UIMC1/SOX4/TRIAP1/TFAP4/TFDP2/EEF1E1/RINT1/BAX/CDC25C/ABL1/CNOT10/PPM1D/KDM1A/E2F8/SNAI1/PRMT1/MAD2L2/DTL/RGCC/BRCA1/FOXM1/AURKA/ATR/SPRED3/E2F7/NBN/MAPK14/CDK1/PMAIP1/PAXIP1/CARM1/RBL2/GRB2/KMT5A/E2F4/CASP2/BID/FZR1/BRCC3/USP10/MIF/CNOT3/CNOT7/PCNA/MARCHF7/GADD45A/E2F1/TWIST1/BTG2/CCNB1	69
GO:0010965	regulation of mitotic sister chromatid separation	40/4721	61/18866	0.0000000000273144970107756	0.00000000115594951349602	0.00000000097546298447605	ANAPC1/CENPE/DLGAP5/TTK/CDC6/CENPF/NDC80/PSMG2/PLK1/GEN1/PTTG3P/CDC20/TACC3/ZW10/ANAPC5/MAD2L1/ESPL1/CDC26/TRIP13/MAD2L2/UBE2C/ANAPC7/ZNF207/SPDL1/CDT1/PTTG1/MAD1L1/RAD21/BUB1/CDC27/DYNC1LI1/NSMCE2/XRCC3/FBXO5/AURKB/BUB3/CCNB1/ANAPC11/BUB1B/CDC23	40
GO:0042274	ribosomal small subunit biogenesis	46/4721	75/18866	0.0000000000287278575334999	0.00000000120771152067985	0.00000000101914302536062	MRPS11/RPL38/SRFBP1/DCAF13/PRKDC/NOP14/WDR3/HEATR1/NGDN/BYSL/RRP7A/RPS21/LTV1/WDR46/XRCC5/FAM207A/NAT10/RPS15/TSR2/RRP36/NOM1/BMS1/ERAL1/UTP23/EMG1/UTP4/UTP20/RPS7/KRI1/NOP9/RPP40/RPS19/NPM1/TSR1/ERCC2/NOL11/NOL10/DHX37/RIOK1/METTL17/FCF1/UTP6/MRPS7/ABT1/LSM6/DDX52	46
GO:0009408	response to heat	81/4721	166/18866	0.0000000000289929342064913	0.00000000121083648909741	0.00000000102178007047669	CHORDC1/TP53INP1/RPA3/NUP210/MSTN/HDAC2/NUP98/NUP85/NUP42/YWHAE/NUP133/FKBP4/CYTB/BAG5/NUP188/HSP90AB1/RPA1/DNAJB6/HSPA2/NDC1/EIF2B4/NUP54/EIF2B3/NUP35/EIF2B5/PDCL3/EIF2B1/TRPV3/DNAJA3/AKT1/NUP205/RPA2/HSPH1/POM121/DNAJC7/HTRA2/GSK3B/DNAJC2/EIF2S1/NUP160/ATR/DNAJB4/NUP155/MLST8/HSF1/SUMO1/AAAS/BAG2/EIF2B2/VCP/HSPD1/NUP43/ATXN3/POM121C/CXCL10/HIKESHI/CLPB/HSP90AA1/DHX36/NUP107/DNAJA1/NUP93/DAXX/SE…	81
GO:2000736	regulation of stem cell differentiation	63/4721	118/18866	0.000000000036551715907107	0.00000000151653785998899	0.00000000127975013588763	PSMB6/PSMB5/EIF2AK2/PRKDC/KDM3A/NSUN2/PSMD1/PSMA7/PSMC2/PSMD3/REST/PSMC3/PSME4/PUS7/TCF3/PSMD11/PSMD10/PSMD5/PSME2/PSMD6/PSMD13/ABL1/PSMF1/PSMD14/PSMC4/JAG1/MYB/SETD1A/PSMB2/PSMB4/PSMD2/PSMB7/PSMA1/ITCH/PSMC6/PSMD9/PSMC5/PSMB1/PSMB8/PSMA4/NKX2-5/PWP1/CBFB/PSMD12/PSMA6/YTHDF2/TBX5/PSMB3/NUDT21/DHX36/PSMD8/PSMA3/PSMC1/PSMA5/HNRNPU/PSMA2/PSME3/PSMD7/PSMB9/PSME1/GATA1/PSMD4/NELFB	63
GO:0042795	snRNA transcription by RNA polymerase II	45/4721	73/18866	0.0000000000368161798169114	0.00000000151759161998541	0.00000000128063936492318	INTS13/ZC3H8/POLR2I/INTS4/POLR2E/SNAPC3/GTF2E1/POLR2H/INTS7/RPAP2/RPRD1B/POLR2J/CCNT1/PHAX/POLR2K/INTS8/ICE1/TAF6/INTS6/TBP/POLR2B/INTS2/NCBP2/INTS12/SRRT/GTF2F1/TAF5/INTS1/POLR2G/NCBP1/SNAPC1/SNAPC2/NABP2/GTF2A2/MYOD1/GTF2B/GTF2E2/INTS14/GTF2F2/TAF9/POLR2D/ZNF143/CCNK/TAF11/GTF2A1	45
GO:1905818	regulation of chromosome separation	42/4721	66/18866	0.0000000000374523330061392	0.00000000153385425756756	0.0000000012943628025008	ANAPC1/CENPE/DLGAP5/TTK/CDC6/CENPF/CSNK2A1/NDC80/PSMG2/PLK1/GEN1/PTTG3P/CDC20/TACC3/ZW10/ANAPC5/MAD2L1/ESPL1/CDC26/TRIP13/CSNK2A2/MAD2L2/UBE2C/ANAPC7/ZNF207/SPDL1/CDT1/PTTG1/MAD1L1/RAD21/BUB1/CDC27/DYNC1LI1/NSMCE2/XRCC3/FBXO5/AURKB/BUB3/CCNB1/ANAPC11/BUB1B/CDC23	42
GO:0048024	regulation of mRNA splicing, via spliceosome	61/4721	113/18866	0.0000000000404604556451481	0.00000000164642931048333	0.0000000013893607205004	RBM15B/C9orf78/PRPF19/RBM4/CIRBP/NUP98/HNRNPL/FMR1/HNRNPA2B1/REST/FXR1/JMJD6/CELF1/SART3/SF1/RBM23/HNRNPK/PUF60/SRSF1/SRPK1/SMU1/MAGOH/C1QBP/CELF2/SRPK2/RBM4B/RBM15/SRSF12/RBM42/RBMX/U2AF2/RBM10/SRSF3/SRSF4/SNW1/RNPS1/WTAP/NCBP1/KHDRBS1/THRAP3/SRSF10/TRA2B/DAZAP1/RBMY1F/PTBP1/SRSF9/SRSF7/MYOD1/NCL/PTBP3/RBM8A/RBM17/CWC22/HMX2/HNRNPU/RBMXL1/RBM19/HSPA8/HNRNPA1/SF3B4/SRSF2	61
GO:0006409	tRNA export from nucleus	27/4721	34/18866	0.0000000000424366465140473	0.00000000169461820090188	0.00000000143002554047519	RAN/NUP210/NUP98/NUP85/NUP42/NUP133/NUP188/NDC1/NUP54/NUP35/XPOT/NUP205/POM121/NUP160/NUP155/AAAS/NUP43/POM121C/SSB/NUP107/NUP93/SEH1L/NUP50/RAE1/NUP37/NUP153/NUP62	27
GO:0071431	tRNA-containing ribonucleoprotein complex export from nucleus	27/4721	34/18866	0.0000000000424366465140473	0.00000000169461820090188	0.00000000143002554047519	RAN/NUP210/NUP98/NUP85/NUP42/NUP133/NUP188/NDC1/NUP54/NUP35/XPOT/NUP205/POM121/NUP160/NUP155/AAAS/NUP43/POM121C/SSB/NUP107/NUP93/SEH1L/NUP50/RAE1/NUP37/NUP153/NUP62	27
GO:0001738	morphogenesis of a polarized epithelium	73/4721	145/18866	0.0000000000424455409488656	0.00000000169461820090188	0.00000000143002554047519	PSMB6/PSMB5/CTHRC1/WNT7A/CDC42/PSMD1/PSMA7/PSMC2/PSMD3/DVL3/PSMC3/PSME4/DVL2/FZD6/ACTG1/SCRIB/PSMD11/PSMD10/PSMD5/PSME2/PSMD6/PSMD13/DAAM1/ABL1/AP2A1/PSMF1/AP2B1/PSMD14/PSMC4/PSMB2/PSMB4/RAB10/VANGL1/PSMD2/PSMB7/PSMA1/PSMC6/DLG5/AP2S1/PSMD9/PSMC5/PSMB1/RAC1/PSMB8/PSMA4/GPC6/PSMD12/PSMA6/PFN1/FZD2/TIAM1/PSMB3/SH3BP1/PSMD8/PSMA3/EXOC5/BRSK1/PSMC1/TCF15/WDR1/PSMA5/AP2M1/PSMA2/RYK/PSME3/SAPCD2/PSMD7/…	73
GO:0006354	DNA-templated transcription, elongation	62/4721	116/18866	0.0000000000490732424343615	0.00000000194698089358329	0.00000000164298507071359	THOC1/POLR2I/TEFM/POLR2E/POLR2H/ALYREF/WDR43/ERCC3/ELOC/CDC73/LEO1/NELFCD/POLR2J/RNF8/CCNT1/POLR1B/POLR2K/ELOF1/TAF1B/ADRM1/NELFA/TBP/POLR2B/UBTF/EZH2/ENY2/POLR1E/NCBP2/ZNF326/SCAF8/TCERG1/NELFE/GTF2F1/POLR1G/BRD4/SUPT16H/GTF2H1/PAF1/ELP4/POLR2G/NCBP1/POLR1H/MNAT1/POLR1A/HMGN1/SSRP1/SUPT4H1/SHH/ERCC2/GTF2F2/TAF1A/RNF168/POLR1F/HNRNPU/POLR2D/GTF2H3/POLR1C/CCNK/HTATSF1/GTF2H4/TCEA1/NELFB	62
GO:0001736	establishment of planar polarity	65/4721	124/18866	0.0000000000517467184387335	0.00000000202770474474741	0.00000000171110493914694	PSMB6/PSMB5/CTHRC1/WNT7A/CDC42/PSMD1/PSMA7/PSMC2/PSMD3/DVL3/PSMC3/PSME4/DVL2/FZD6/PSMD11/PSMD10/PSMD5/PSME2/PSMD6/PSMD13/DAAM1/ABL1/AP2A1/PSMF1/AP2B1/PSMD14/PSMC4/PSMB2/PSMB4/VANGL1/PSMD2/PSMB7/PSMA1/PSMC6/AP2S1/PSMD9/PSMC5/PSMB1/RAC1/PSMB8/PSMA4/GPC6/PSMD12/PSMA6/PFN1/FZD2/TIAM1/PSMB3/PSMD8/PSMA3/EXOC5/BRSK1/PSMC1/WDR1/PSMA5/AP2M1/PSMA2/RYK/PSME3/SAPCD2/PSMD7/PSMB9/PSME1/ASTN2/PSMD4	65
GO:0007164	establishment of tissue polarity	65/4721	124/18866	0.0000000000517467184387335	0.00000000202770474474741	0.00000000171110493914694	PSMB6/PSMB5/CTHRC1/WNT7A/CDC42/PSMD1/PSMA7/PSMC2/PSMD3/DVL3/PSMC3/PSME4/DVL2/FZD6/PSMD11/PSMD10/PSMD5/PSME2/PSMD6/PSMD13/DAAM1/ABL1/AP2A1/PSMF1/AP2B1/PSMD14/PSMC4/PSMB2/PSMB4/VANGL1/PSMD2/PSMB7/PSMA1/PSMC6/AP2S1/PSMD9/PSMC5/PSMB1/RAC1/PSMB8/PSMA4/GPC6/PSMD12/PSMA6/PFN1/FZD2/TIAM1/PSMB3/PSMD8/PSMA3/EXOC5/BRSK1/PSMC1/WDR1/PSMA5/AP2M1/PSMA2/RYK/PSME3/SAPCD2/PSMD7/PSMB9/PSME1/ASTN2/PSMD4	65
GO:0009301	snRNA transcription	45/4721	74/18866	0.0000000000711967535248095	0.00000000277274227837724	0.00000000233981452171621	INTS13/ZC3H8/POLR2I/INTS4/POLR2E/SNAPC3/GTF2E1/POLR2H/INTS7/RPAP2/RPRD1B/POLR2J/CCNT1/PHAX/POLR2K/INTS8/ICE1/TAF6/INTS6/TBP/POLR2B/INTS2/NCBP2/INTS12/SRRT/GTF2F1/TAF5/INTS1/POLR2G/NCBP1/SNAPC1/SNAPC2/NABP2/GTF2A2/MYOD1/GTF2B/GTF2E2/INTS14/GTF2F2/TAF9/POLR2D/ZNF143/CCNK/TAF11/GTF2A1	45
GO:0034605	cellular response to heat	65/4721	125/18866	0.000000000081589497050333	0.00000000315811053216777	0.00000000266501251918578	CHORDC1/RPA3/NUP210/HDAC2/NUP98/NUP85/NUP42/YWHAE/NUP133/FKBP4/BAG5/NUP188/HSP90AB1/RPA1/DNAJB6/NDC1/NUP54/NUP35/PDCL3/NUP205/RPA2/HSPH1/POM121/DNAJC7/HTRA2/GSK3B/DNAJC2/EIF2S1/NUP160/ATR/NUP155/MLST8/HSF1/SUMO1/AAAS/BAG2/VCP/HSPD1/NUP43/ATXN3/POM121C/CXCL10/HIKESHI/CLPB/HSP90AA1/DHX36/NUP107/NUP93/DAXX/SEH1L/PTGES3/NUP50/RBBP7/MTOR/POLR2D/BAG4/RPTOR/RAE1/HSPA8/DNAJB1/NUP37/NUP153/NUP62/IRAK1/MAPT	65
GO:0032201	telomere maintenance via semi-conservative replication	23/4721	27/18866	0.0000000000822314650134146	0.00000000316366872669791	0.00000000266970287370505	RPA3/RFC5/POLA2/RPA1/FEN1/DNA2/POLE/POLE2/RFC3/RFC1/PRIM1/POLD2/POLD1/RFC4/RPA2/TERF1/POLA1/POLE4/POLD3/RFC2/PCNA/PRIM2/POLE3	23
GO:0051054	positive regulation of DNA metabolic process	92/4721	200/18866	0.0000000000833807865758027	0.0000000031885616456819	0.00000000269070908613989	TIGAR/UBE2N/NEK2/ERCC8/PRKDC/DTX3L/DKC1/NAF1/HMCES/CCT5/RFC5/HNRNPA2B1/TNFSF13/TNFSF4/XRCC1/ATAD5/HSP90AB1/BABAM1/CDK2/CCT8/MYC/CCT7/RFC3/XRCC5/HMGB1/MRE11/DHX9/ACD/UIMC1/RNF8/EYA1/SMCHD1/PARP9/CCT6A/FUS/BAX/ZNF711/AKT1/RIF1/RFC4/FAM168A/MAD2L2/H2AX/FANCB/PARM1/CHTF18/DSCC1/NSD2/RGCC/BRCA1/FOXM1/GNL3/ATR/PRRX1/RAD51/EYA3/NBN/TIMELESS/HSF1/DDX11/PAXIP1/TFRC/POT1/ERCC1/PKIB/NABP2/HNRNPD/EXOSC3/HSP9…	92
GO:0007091	metaphase/anaphase transition of mitotic cell cycle	38/4721	58/18866	0.0000000000890217937084107	0.00000000338389429018558	0.000000002855543070798	ANAPC1/CENPE/DLGAP5/TTK/CDC6/CENPF/NDC80/PSMG2/PLK1/GEN1/CDC20/TACC3/ZW10/ANAPC5/MAD2L1/ESPL1/CDC26/TRIP13/MAD2L2/UBE2C/ANAPC7/ZNF207/SPDL1/CDT1/MAD1L1/RAD21/BUB1/CDC27/DYNC1LI1/NSMCE2/XRCC3/FBXO5/AURKB/BUB3/CCNB1/ANAPC11/BUB1B/CDC23	38
GO:0002479	antigen processing and presentation of exogenous peptide antigen via MHC class I, TAP-dependent	45/4721	75/18866	0.000000000134900097511776	0.00000000509419065268313	0.00000000429879883121156	PSMB6/PSMB5/PSMD1/PSMA7/PSMC2/PSMD3/PSMC3/PSME4/PSMD11/PSMD10/PSMD5/PSME2/CALR/PSMD6/PSMD13/CHUK/PSMF1/PSMD14/PSMC4/TAP2/PSMB2/PSMB4/PSMD2/PSMB7/PSMA1/PSMC6/PSMD9/PSMC5/PSMB1/PSMB8/PSMA4/PSMD12/PSMA6/PSMB3/PSMD8/PSMA3/PSMC1/PSMA5/TAP1/PSMA2/PSME3/PSMD7/PSMB9/PSME1/PSMD4	45
GO:0009303	rRNA transcription	26/4721	33/18866	0.000000000135620387571432	0.00000000509419065268313	0.00000000429879883121156	GTF3C2/TCOF1/MACROH2A1/SMARCB1/PIH1D1/POLR1B/TAF1B/GTF3C3/POLR1E/NPM3/MACROH2A2/POLR1G/IPPK/DDX11/PWP1/NIFK/GTF3C5/NCL/SMARCA4/MARS1/NOL11/MTOR/GTF3C6/BRF1/GTF3C4/SPIN1	26
GO:0051031	tRNA transport	28/4721	37/18866	0.000000000140895435950244	0.00000000526120133771853	0.0000000044397329631628	RAN/NUP210/NUP98/NUP85/NUP42/NUP133/NUP188/NDC1/NUP54/NUP35/XPOT/NUP205/POM121/NUP160/NUP155/AAAS/NUP43/YBX1/POM121C/SSB/NUP107/NUP93/SEH1L/NUP50/RAE1/NUP37/NUP153/NUP62	28
GO:0097711	ciliary basal body-plasma membrane docking	53/4721	95/18866	0.000000000148414917446717	0.00000000550957833889920	0.00000000464932911595165	HAUS5/NEK2/CEP41/ODF2/TUBB4A/YWHAE/TMEM216/TUBG1/CEP152/HAUS8/CEP97/PLK1/HAUS7/SSNA1/CEP135/HAUS2/HAUS3/CENPJ/PLK4/TUBA1A/DYNLL1/CEP72/MARK4/CEP76/DYNC1H1/CEP250/CEP57/DCTN2/CDK1/NEDD1/CSNK1E/HAUS6/CEP192/TUBB4B/HAUS1/MAPRE1/C2CD3/DYNC1I2/HSP90AA1/SCLT1/YWHAG/ALMS1/ACTR1A/PPP2R1A/DCTN3/TUBB/CEP78/CEP89/NDE1/KIF24/CEP131/CKAP5/IQCB1	53
GO:0006301	postreplication repair	35/4721	52/18866	0.00000000015911351492413	0.00000000587239879499057	0.00000000495549986198836	UBE2N/TRIM25/RPA3/RAD18/RFC5/RPA1/POLE2/RFC3/ZBTB1/RFC1/UBE2A/UBE2L6/POLD2/POLD1/PCLAF/RFC4/RPA2/ISG15/MAD2L2/POLDIP2/DTL/BRCA1/UFD1/PRIMPOL/SPRTN/POLD3/VCP/UBE2V1/USP10/MSH2/RFC2/PCNA/UBE2V2/UBA52/RPS27A	35
GO:0090501	RNA phosphodiester bond hydrolysis	79/4721	165/18866	0.000000000163694876322986	0.00000000600656112657986	0.00000000506871448498738	DROSHA/ISG20L2/POLR2I/DCP2/RNASEH2B/EXD2/NOP14/EXOSC10/EXOSC9/DICER1/RPP25/PNPT1/CSTF2/AGO2/CSTF2T/TSN/FEN1/ERI1/RPS21/SLFN11/RNASEH2A/POP4/TRIR/MOV10/SND1/CPSF7/CPSF4/RRP36/POP1/BMS1/EXOG/EXOSC5/RPP30/CPSF6/EXO1/ERI3/EXOSC4/TOE1/XRN2/NCBP2/UTP23/FIP1L1/NOL9/MRPL44/UTP20/KRI1/APEX1/CPSF3/NCBP1/CPSF1/POLR1H/RNASE1/ERN2/RNASEH1/DBR1/BOP1/XRN1/NOP9/NOCT/RPP40/PPP1R8/EXOSC3/NUDT21/RNASE4/EXOSC2/TSR1/…	79
GO:0006271	DNA strand elongation involved in DNA replication	18/4721	19/18866	0.000000000209619345823361	0.00000000764749199590054	0.0000000064534352746224	LIG1/GINS3/DNA2/POLE/RFC3/MCM7/POLD2/RFC4/POLA1/LIG3/POLD3/GINS2/GINS4/PCNA/MCM4/MCM3/GINS1/POLE3	18
GO:0007088	regulation of mitotic nuclear division	78/4721	163/18866	0.000000000220318224945442	0.00000000799188623973524	0.00000000674405682254048	PKMYT1/ANAPC1/CENPE/NEK2/CHMP1A/DLGAP5/RCC1/TTK/CCSAP/NSFL1C/CHEK1/CDC42/AURKAIP1/CDC6/CENPF/MACROH2A1/PHB2/NDC80/CEP97/PSMG2/PLK1/CHMP4B/GEN1/PTTG3P/CDC20/TACC3/ZW10/RANBP1/MKI67/ANAPC5/DRG1/CDC25C/MAD2L1/ESPL1/CDC26/CHMP5/BORA/TRIP13/KIF11/MAD2L2/ANLN/UBE2C/CDCA5/RGCC/AURKA/PDXP/ANAPC7/ZNF207/SPDL1/CDT1/PTTG1/KNTC1/NUSAP1/MAD1L1/RAD21/KIF20B/BUB1/CDC27/DYNC1LI1/NSMCE2/MTBP/PRMT5/XRCC3/SPHK1/FBX…	78
GO:0075733	intracellular transport of virus	37/4721	57/18866	0.00000000023543717308489	0.00000000849179076558456	0.00000000716590773821176	RAN/NUP210/NUP98/NUP85/NUP42/FMR1/NUP133/NUP188/NDC1/NUP54/NUP35/TSG101/VPS37D/NMT2/NUP205/POM121/KPNA2/XPO1/NUP160/NUP155/VPS37C/AAAS/NUP43/KPNA3/POM121C/KPNA1/NUP107/NUP93/SEH1L/NUP50/RAE1/KPNB1/NUP37/NUP153/NUP62/UBA52/RPS27A	37
GO:0010212	response to ionizing radiation	71/4721	144/18866	0.000000000261955403330118	0.00000000939487514316152	0.00000000792798719920887	TIGAR/CBL/DNMT3A/RAD54L/BRCA2/ERCC8/PRKDC/KAT5/INTS7/HRAS/CHEK2/BABAM1/CCL7/MYC/XRCC6/CASP3/XRCC5/SNAI2/KARS1/XRCC2/UIMC1/RNF8/EYA1/IKBIP/BAX/FIGNL1/BLM/MEN1/KDM1A/HMGA2/H2AX/TOPBP1/INIP/BRCA1/LZIC/FANCD2/ECT2/ATR/RAD51AP1/USP28/RAD51/EYA3/MAPK14/HSF1/PAXIP1/SWI5/COP1/GRB2/CXCL10/MAP3K20/ERCC1/NABP2/TLK2/RAD9A/RRM1/KDM4D/BRCC3/MSH2/MTA1/DNMT3B/TICRR/RNF168/ELK1/GADD45A/POLB/NUCKS1/DMC1/RFWD3/RAD9…	71
GO:0051225	spindle assembly	60/4721	115/18866	0.000000000361081719471148	0.0000000128772289618138	0.0000000108666166196846	HAUS5/GPSM2/NEK2/CHMP1A/RCC1/RACGAP1/CCSAP/MZT1/INCENP/TPX2/KIF2A/HAUS8/CHEK2/SMC1A/CEP97/PLK1/STAG2/CHMP4B/HAUS7/STAG1/SMC3/HAUS2/HAUS3/ASPM/CDC20/KIF4A/DRG1/CHMP5/MYBL2/RNF4/KIF11/DYNC1H1/ABRAXAS2/CENPW/AURKA/WRAP73/ZNF207/KIF23/AAAS/CCDC69/SAC3D1/TUBGCP3/HAUS6/CEP192/KIFC1/HAUS1/MAPRE1/BCCIP/RPS3/KIF4B/TUBB/SPAG5/FBXO5/HNRNPU/PRC1/BIRC5/TUBGCP6/AURKB/KPNB1/SPICE1	60
GO:0006284	base-excision repair	29/4721	40/18866	0.000000000375519535617592	0.0000000133173073301702	0.000000011237982456677	APEX2/RPA3/POLQ/XRCC1/LIG1/RPA1/FEN1/DNA2/POLE/MBD4/POLD1/NEIL3/NEIL1/TDG/RPA2/SMUG1/HMGA2/FAM168A/LIG3/MUTYH/APEX1/RPS3/PCNA/HMGA1/POLB/HUWE1/UNG/PRMT6/PARP2	29
GO:0044784	metaphase/anaphase transition of cell cycle	38/4721	60/18866	0.000000000392563445181164	0.0000000138444041667224	0.0000000116827799562979	ANAPC1/CENPE/DLGAP5/TTK/CDC6/CENPF/NDC80/PSMG2/PLK1/GEN1/CDC20/TACC3/ZW10/ANAPC5/MAD2L1/ESPL1/CDC26/TRIP13/MAD2L2/UBE2C/ANAPC7/ZNF207/SPDL1/CDT1/MAD1L1/RAD21/BUB1/CDC27/DYNC1LI1/NSMCE2/XRCC3/FBXO5/AURKB/BUB3/CCNB1/ANAPC11/BUB1B/CDC23	38
GO:0042769	DNA damage response, detection of DNA damage	28/4721	38/18866	0.000000000407035428142088	0.0000000142754745737347	0.0000000120465443083169	MRPS11/RPA3/RAD18/DDB1/RFC5/MRPS35/RPA1/RFC3/MRPS9/RFC1/SOX4/POLD2/POLD1/RFC4/RPA2/HMGA2/DTL/POLD3/CUL4B/CFAP410/RPS3/RFC2/USP1/PCNA/PNKP/PARP1/UBA52/RPS27A	28
GO:0033047	regulation of mitotic sister chromatid segregation	43/4721	72/18866	0.000000000426223167785443	0.0000000148662893906703	0.0000000125451110518225	ANAPC1/CENPE/DLGAP5/TTK/CDC6/CENPF/MACROH2A1/NDC80/PSMG2/PLK1/GEN1/PTTG3P/CDC20/TACC3/ZW10/ANAPC5/MAD2L1/ESPL1/CDC26/TRIP13/MAD2L2/UBE2C/ANAPC7/ZNF207/SPDL1/CDT1/PTTG1/MAD1L1/RAD21/BUB1/CDC27/DYNC1LI1/NSMCE2/XRCC3/NAA10/FBXO5/HNRNPU/AURKB/BUB3/CCNB1/ANAPC11/BUB1B/CDC23	43
GO:0016925	protein sumoylation	47/4721	82/18866	0.000000000469471624609588	0.0000000162852779946539	0.000000013742542983251	SENP1/NUP210/SUMO2/NUP98/NUP85/NUP42/NUP133/NUP188/GNL3L/NDC1/NUP54/EYA1/NUP35/MUL1/PIAS4/PARK7/RNF4/NUP205/SENP5/HMG20B/POM121/KIAA1586/NUP160/GNL3/NUP155/RELA/PIAS2/SUMO1/AAAS/NUP43/SENP2/POM121C/NSMCE2/TRIM28/RANGAP1/UBA2/NUP107/NUP93/SEH1L/UBE2I/NUP50/SAE1/SUMO3/RAE1/NUP37/NUP153/NUP62	47
GO:0009314	response to radiation	170/4721	447/18866	0.000000000531820415907295	0.0000000183478043488017	0.0000000154830325889715	TIGAR/CBL/DNMT3A/RAD54L/ATOH7/TIPIN/PBK/TP53INP1/RBM4/BRCA2/RAD18/HOXA1/ERCC8/CIRBP/PRKDC/ATP1A2/NFATC4/SYNPO/DDB1/CHEK1/KAT5/INTS7/FMR1/FANCG/FNTA/HRAS/GUCA1B/CHEK2/BABAM1/AKT2/CCL7/ERCC3/FEN1/SMC1A/MYC/XRCC6/GRK4/COPS3/DYNLRB1/CASP3/PPP1CA/XRCC5/SNAI2/KARS1/ZBTB1/XRCC2/NEDD4/UIMC1/UBE2A/RNF8/FBXL12/EYA1/TRIAP1/IKBIP/POLD1/PPP1CB/BAX/GUCY2D/FIGNL1/MAP4K3/BLM/FBXL8/AKT1/MEN1/PCLAF/PER1/NMT2/PPM1D…	170
GO:0044774	mitotic DNA integrity checkpoint	57/4721	108/18866	0.000000000555188779762877	0.0000000190504776969446	0.000000016075992604343	TIPIN/PRKDC/TOP2A/CNOT9/CDC6/CHEK2/EME1/CDK2/GTSE1/MRE11/MUC1/MUS81/ATF2/SOX4/TRIAP1/TFDP2/RINT1/BAX/CDC25C/DONSON/BLM/CNOT10/RPA2/HMGA2/E2F8/TAOK1/PRMT1/TOPBP1/RGCC/AURKA/FANCD2/E2F7/HUS1B/NBN/CDK1/CLSPN/CARM1/RBL2/E2F4/CASP2/RAD9A/BRSK1/MSH2/TICRR/CNOT3/CNOT7/PCNA/ZNF830/NAE1/MDC1/GADD45A/ORC1/RFWD3/E2F1/RAD9B/BTG2/CCNB1	57
GO:0030071	regulation of mitotic metaphase/anaphase transition	36/4721	56/18866	0.000000000617003179621659	0.000000021057721420636	0.0000000177698312455836	CENPE/DLGAP5/TTK/CDC6/CENPF/NDC80/PSMG2/PLK1/GEN1/CDC20/ZW10/ANAPC5/MAD2L1/ESPL1/CDC26/TRIP13/MAD2L2/UBE2C/ANAPC7/ZNF207/SPDL1/CDT1/MAD1L1/RAD21/BUB1/CDC27/DYNC1LI1/NSMCE2/XRCC3/FBXO5/AURKB/BUB3/CCNB1/ANAPC11/BUB1B/CDC23	36
GO:0051321	meiotic cell cycle	108/4721	254/18866	0.000000000656910481251645	0.0000000222998274598152	0.0000000188179985313235	PKMYT1/RAD54L/ZNF318/NCAPH2/STK35/NEK2/BRCA2/TTK/CDC25B/TOP2A/BRIP1/NSUN2/INCENP/TUBG1/FANCA/EME1/NANOS2/RPA1/SMC1A/CDK2/PLK1/STAG2/HSPA2/SMC3/RBBP8/MRE11/XRCC2/MSX1/MUS81/NDC1/NCAPD2/PTTG3P/ASPM/CDC20/ZW10/CENPX/TOP3A/PPP2CA/CDC25C/CALR/ESPL1/FIGNL1/RAD51C/CCNE1/SUN1/SMC4/ZNF711/PSMD13/CKS2/RAD54B/TERF1/TRIP13/EXO1/H2AX/PSMC3IP/SMC2/AURKA/OSGIN2/FANCD2/MLH3/BCL2L11/PTTG1/RAD51/MYH9/NCAPH/HUS1B/N…	108
GO:0010639	negative regulation of organelle organization	160/4721	416/18866	0.000000000662025106149248	0.0000000223539115629544	0.0000000188636381029873	TIGAR/PFN2/MTF2/DCP2/NEK2/SLC25A5/TWF1/TTK/ASF1A/TMSB15A/USP30/PPIF/KDM3A/OTUB1/TMEM14A/TOP2A/CHEK1/EXOSC10/TUBB4A/MAP6D1/OPA1/AURKAIP1/CENPF/CRACD/FKBP4/MACROH2A1/VAT1/TPX2/XRCC1/OTUB2/HDGFL3/UBR5/MDM1/NDC80/NANOS2/INSIG1/CEP97/PSMG2/TBC1D7/TBC1D7-LOC100130357/PHLDB2/LRRK2/SMARCB1/GNL3L/PLK1/CHMP4B/RAB7A/GEN1/MTPN/ANKRD27/XRCC5/H1-10/CCNF/PIH1D1/NAT10/ACD/CARMIL2/PSMD10/PTTG3P/TRIAP1/ADD2/CDC20/…	160
GO:0051298	centrosome duplication	41/4721	68/18866	0.000000000719163047913359	0.000000024154746180709	0.0000000203832957439771	C10orf90/CHORDC1/BRCA2/CHMP1A/CEP152/WDR62/MDM1/NDC80/CDK2/DEUP1/CHMP4B/GEN1/CEP135/CCNF/CENPJ/PLK4/CHMP5/CEP72/CEP76/BRCA1/XPO1/TRIM37/SAC3D1/USP33/CEP192/C2CD3/POC1A/CEP295/RTTN/NPM1/RBM14/ALMS1/BRSK1/XRCC3/NDE1/SASS6/SPICE1/CEP131/CKAP5/NUP62/STIL	41
GO:0006360	transcription by RNA polymerase I	40/4721	66/18866	0.000000000931049053472458	0.0000000311068389023324	0.0000000262499093247719	MAF1/POLR2E/POLR2H/TCOF1/MACROH2A1/WDR43/HEATR1/ERCC3/SMARCB1/UTP15/PIH1D1/POLR1B/POLR2K/TAF1B/TBP/UBTF/POLR1E/MACROH2A2/POLR1G/IPPK/DDX11/DHX33/GTF2H1/PWP1/POLR1H/TTF1/MNAT1/POLR1A/NCL/SMARCA4/ERCC2/MARS1/NOL11/TAF1A/POLR1F/MTOR/GTF2H3/POLR1C/GTF2H4/WDR75	40
GO:0008334	histone mRNA metabolic process	21/4721	25/18866	0.000000000957592043388297	0.0000000318261481226644	0.0000000268569077365833	DCP2/SLBP/SNRPE/EXOSC10/SNRPD3/LSM10/SNRPB/LSM11/EXOSC4/NCBP2/ZNF473/CPSF3/NCBP1/SSB/XRN1/SNRPG/SNRPF/CPSF2/LSM1/TENT4A/MTPAP	21
GO:0007006	mitochondrial membrane organization	69/4721	142/18866	0.00000000103890826661384	0.0000000343489045649201	0.0000000289857684692864	YWHAB/MFN2/BCS1L/SLC25A5/PPIF/TMEM14A/ATP6/ATP5PO/OPA1/YWHAE/TIMM10/APOO/ATP5PF/DNAJC11/ATF2/ATP5MF/IMMT/TFDP2/MUL1/TP53BP2/BAX/YWHAQ/ROMO1/AFG3L2/AGK/CHCHD6/GSK3B/MAPK8/ATP5F1C/CHCHD3/CIBAR1/TOMM22/MAIP1/BNIP3/BCL2L11/NAIF1/HSPA4/PMAIP1/MFN1/PPP3R1/TMEM11/MTX2/OXA1L/YWHAZ/TIMM9/ATP5MC3/ATP5PD/ATP5F1B/CNP/BID/HSP90AA1/YWHAG/TIMM13/CALM3/TIMM50/MTX1/GSK3A/ATP5MG/ATP5PB/HK2/E2F1/TIMM22/NMT1/UQCC3/L…	69
GO:0048002	antigen processing and presentation of peptide antigen	87/4721	194/18866	0.00000000130408658261408	0.0000000428245840876827	0.0000000361380805263518	PSMB6/PSMB5/CENPE/RILP/RACGAP1/KLC1/KLC2/PSMD1/PSMA7/PSMC2/CD74/PSMD3/KIF2A/CTSV/PSMC3/RAB7A/PSME4/HLA-DMA/KIF3C/PSMD11/PSMD10/PSMD5/KIF4A/PSME2/ACTR10/DYNLL1/CALR/PSMD6/PSMD13/KIF2C/AP2A1/CHUK/PSMF1/AP2B1/KIF11/PSMD14/PSMC4/AP1S1/TAP2/PSMB2/PSMB4/DYNC1H1/PSMD2/DCTN2/KIF26A/PSMB7/PSMA1/PSMC6/AP2S1/PSMD9/PSMC5/KIF23/PSMB1/PSMB8/PSMA4/PSMD12/PSMA6/DYNC1LI1/CAPZA1/PSMB3/CLTA/DYNC1I2/SEC23A/CAPZB/HLA…	87
GO:0035567	non-canonical Wnt signaling pathway	72/4721	151/18866	0.00000000130875383002685	0.0000000428245840876827	0.0000000361380805263518	PSMB6/PSMB5/CTHRC1/WNT7A/CDC42/PSMD1/PSMA7/PSMC2/PSMD3/AGO2/DVL3/PSMC3/PSME4/DVL2/FZD6/PSMD11/PSMD10/PSMD5/PLCB3/PSME2/MOV10/CCDC88C/PSMD6/PSMD13/DAAM1/ABL1/AP2A1/PSMF1/AP2B1/PSMD14/PSMC4/PSMB2/PSMB4/GNB1/VANGL1/PSMD2/PSMB7/PSMA1/PSMC6/AP2S1/PSMD9/PSMC5/CALM1/NLK/PSMB1/RAC1/PSMB8/PSMA4/PPP3R1/GPC6/CSNK1E/PSMD12/PSMA6/PFN1/FZD2/TIAM1/PSMB3/PDE6A/PSMD8/PSMA3/PSMC1/PLCB2/PSMA5/AP2M1/PSMA2/RYK/PSME3/…	72
GO:0006400	tRNA modification	49/4721	89/18866	0.00000000134062395925411	0.0000000436424661197185	0.0000000368282608833694	OSGEP/TRMT112/TRMT5/TRMT61A/TRMT6/DPH3/NSUN2/ELP6/THUMPD3/HSD17B10/AARS2/PUS7/PUS1/TRMT61B/NAT10/ALKBH1/GTPBP3/QTRT2/TRMT12/TRMT1/URM1/ELP5/TYW3/TPRKB/DUS3L/FTSJ1/MOCS3/ELP4/TRMT11/CDK5RAP1/PUS3/TRMT10C/KTI12/METTL8/SSB/TRUB1/METTL6/TRIT1/PUSL1/CDKAL1/WDR4/OSGEPL1/DUS4L/METTL2B/CTU1/THUMPD2/TRMT10A/METTL2A/CTU2	49
GO:0045005	DNA-dependent DNA replication maintenance of fidelity	30/4721	44/18866	0.00000000203338284991614	0.0000000658567057717736	0.0000000555740350334222	ZGRF1/TONSL/TIPIN/THOC1/BRCA2/EXD2/MMS22L/ALYREF/EME1/DNA2/POLE/SLFN11/GEN1/MRE11/POLD1/CENPX/DONSON/BLM/PRIMPOL/SMARCAL1/RAD51/TIMELESS/DDX11/FANCM/ZNF365/PCNA/ZNF830/NUCKS1/RFWD3/ZRANB3	30
GO:0070482	response to oxygen levels	152/4721	396/18866	0.00000000207714564167044	0.0000000669325915397156	0.0000000564819351881426	TIGAR/PSMB6/SLC2A1/CBL/LDHA/DNMT3A/PLOD1/PSMB5/ENO1/PDK1/LONP1/HDAC2/ND5/ATP6/BRIP1/SRF/MTHFR/OPA1/ACTN4/PSMD1/PSMA7/STC2/ADSL/PSMC2/XRCC1/PSMD3/AK4/CYTB/REST/PHB2/CDK4/AQP3/ERCC3/ELOC/MYC/PSMC3/ASCL2/CASP3/PSME4/UBQLN1/MT3/MMP14/BACH1/PGK1/PSMD11/APAF1/PKM/TMEM199/ATG7/PSMD10/POU4F2/PSMD5/PSME2/ATP6V1G1/NPEPPS/PSMD6/EIF4EBP1/LOXL2/PSMD13/MALAT1/AKT1/CHCHD2/TM9SF4/HILPDA/PSMF1/CCNA2/AJUBA/SUV39H2…	152
GO:1903046	meiotic cell cycle process	86/4721	193/18866	0.00000000237379753891649	0.0000000761053877628377	0.0000000642225182113025	RAD54L/NCAPH2/BRCA2/TTK/CDC25B/TOP2A/BRIP1/NSUN2/INCENP/TUBG1/FANCA/EME1/NANOS2/PLK1/HSPA2/MRE11/MSX1/MUS81/NDC1/NCAPD2/PTTG3P/ASPM/CDC20/CENPX/CDC25C/CALR/ESPL1/FIGNL1/RAD51C/CCNE1/SUN1/SMC4/ZNF711/PSMD13/CKS2/RAD54B/TERF1/TRIP13/PSMC3IP/SMC2/AURKA/FANCD2/MLH3/BCL2L11/PTTG1/RAD51/MYH9/NCAPH/HUS1B/CCNE2/RAD51D/GPR3/HSF1/FANCM/MSH6/RAD21/TEX15/CCNB1IP1/SLC2A8/NUF2/MASTL/BUB1/NCAPD3/ERCC1/YTHDF2/MY…	86
GO:2000779	regulation of double-strand break repair	47/4721	85/18866	0.00000000239314297916228	0.0000000763400584508652	0.0000000644205481140273	WDR70/PPP4C/RMI2/PRKDC/OTUB1/DTX3L/POLQ/CHEK1/OTUB2/UBR5/KLHL15/SMCHD1/PARP9/FUS/FIGNL1/RIF1/RPA2/KDM1A/HMGA2/MAD2L2/FANCB/NSD2/FOXM1/RAD51AP1/RAD51/UBQLN4/TIMELESS/HSF1/DDX11/TEX15/CYREN/POT1/DEK/ZNF365/KDM4D/TFIP11/SHLD3/PPP4R2/WRAP53/PNKP/CGAS/TWIST1/AUNIP/PARPBP/ACTR2/PARP1/MAGEF1	47
GO:0042590	antigen processing and presentation of exogenous peptide antigen via MHC class I	45/4721	80/18866	0.00000000250033518927025	0.0000000790143384204336	0.0000000666772739398379	PSMB6/PSMB5/PSMD1/PSMA7/PSMC2/PSMD3/PSMC3/PSME4/PSMD11/PSMD10/PSMD5/PSME2/CALR/PSMD6/PSMD13/CHUK/PSMF1/PSMD14/PSMC4/TAP2/PSMB2/PSMB4/PSMD2/PSMB7/PSMA1/PSMC6/PSMD9/PSMC5/PSMB1/PSMB8/PSMA4/PSMD12/PSMA6/PSMB3/PSMD8/PSMA3/PSMC1/PSMA5/TAP1/PSMA2/PSME3/PSMD7/PSMB9/PSME1/PSMD4	45
GO:0030490	maturation of SSU-rRNA	33/4721	51/18866	0.00000000250187177418197	0.0000000790143384204336	0.0000000666772739398379	MRPS11/SRFBP1/DCAF13/NOP14/WDR3/HEATR1/NGDN/BYSL/RPS21/WDR46/FAM207A/NAT10/TSR2/RRP36/BMS1/UTP23/UTP4/UTP20/KRI1/NOP9/RPP40/RPS19/TSR1/ERCC2/NOL11/NOL10/DHX37/RIOK1/FCF1/UTP6/ABT1/LSM6/DDX52	33
GO:1902099	regulation of metaphase/anaphase transition of cell cycle	36/4721	58/18866	0.00000000254373139880156	0.0000000799386481167935	0.0000000674572646612878	CENPE/DLGAP5/TTK/CDC6/CENPF/NDC80/PSMG2/PLK1/GEN1/CDC20/ZW10/ANAPC5/MAD2L1/ESPL1/CDC26/TRIP13/MAD2L2/UBE2C/ANAPC7/ZNF207/SPDL1/CDT1/MAD1L1/RAD21/BUB1/CDC27/DYNC1LI1/NSMCE2/XRCC3/FBXO5/AURKB/BUB3/CCNB1/ANAPC11/BUB1B/CDC23	36
GO:0071453	cellular response to oxygen levels	100/4721	235/18866	0.00000000264951158063071	0.0000000826750713379081	0.0000000697664308756367	TIGAR/PSMB6/CBL/DNMT3A/PSMB5/ENO1/PDK1/BRIP1/OPA1/PSMD1/PSMA7/STC2/PSMC2/PSMD3/AK4/PHB2/AQP3/ELOC/MYC/PSMC3/PSME4/UBQLN1/MT3/BACH1/PGK1/PSMD11/TMEM199/ATG7/PSMD10/POU4F2/PSMD5/PSME2/ATP6V1G1/NPEPPS/PSMD6/EIF4EBP1/PSMD13/MALAT1/AKT1/CHCHD2/HILPDA/PSMF1/CCNA2/AJUBA/SUV39H2/NKX3-1/PSMD14/PSMC4/PSMB2/PSMB4/GNB1/LIMD1/FAM162A/RGCC/PSMD2/PSMB7/PSMA1/BNIP3/PSMC6/PSMD9/PSMC5/RBPJ/PSMB1/PMAIP1/PSMB8/PSMA4…	100
GO:0019882	antigen processing and presentation	99/4721	232/18866	0.00000000265685484450744	0.0000000826750713379081	0.0000000697664308756367	PSMB6/CD1C/PSMB5/CENPE/RILP/RELB/RACGAP1/KLC1/KLC2/PSMD1/PSMA7/PSMC2/CD74/PSMD3/KIF2A/CTSV/RFTN1/PSMC3/RAB7A/PSME4/RAB32/HLA-DMA/KIF3C/RAB6A/PSMD11/PSMD10/PSMD5/KIF4A/PSME2/ACTR10/DYNLL1/CALR/PSMD6/PSMD13/KIF2C/AP2A1/CHUK/PSMF1/AP2B1/KIF11/PSMD14/PSMC4/AP1S1/TAP2/CD1E/PSMB2/PSMB4/DYNC1H1/RAB10/CTSH/PSMD2/DCTN2/KIF26A/PSMB7/PSMA1/PSMC6/AP2S1/PSMD9/NOD1/PSMC5/KIF23/PSMB1/PSMB8/PSMA4/PSMD12/PSMA6/DY…	99
GO:0044773	mitotic DNA damage checkpoint	53/4721	101/18866	0.00000000289563055188083	0.0000000896656719187294	0.0000000756655398126909	TIPIN/PRKDC/CNOT9/CHEK2/EME1/CDK2/GTSE1/MRE11/MUC1/MUS81/ATF2/SOX4/TRIAP1/TFDP2/RINT1/BAX/CDC25C/DONSON/BLM/CNOT10/RPA2/HMGA2/E2F8/TAOK1/PRMT1/TOPBP1/RGCC/AURKA/FANCD2/E2F7/HUS1B/NBN/CDK1/CLSPN/CARM1/RBL2/E2F4/CASP2/RAD9A/BRSK1/MSH2/TICRR/CNOT3/CNOT7/PCNA/ZNF830/MDC1/GADD45A/RFWD3/E2F1/RAD9B/BTG2/CCNB1	53
GO:2001252	positive regulation of chromosome organization	82/4721	182/18866	0.00000000293918668062217	0.0000000905726070319881	0.0000000764308687669199	SETDB2/MTF2/UBE2N/NEK2/DLGAP5/DKC1/NAF1/FMR1/CCT5/HNRNPA2B1/MACROH2A1/FEN1/CCT8/CCT7/LRRK2/SMARCB1/SART3/TADA2A/XRCC5/SNAI2/PIH1D1/MRE11/ACD/MUC1/CCT6A/ANAPC5/ESPL1/EED/RESF1/RIF1/KDM1A/TERF1/JARID2/NSD3/MYB/MIER1/BRCA1/NELFE/ANAPC7/SFPQ/GNL3/ATR/CDT1/NBN/CHTOP/TET1/DDX11/SNW1/BRD4/SSBP1/DNMT1/RPS6KA5/PAF1/PAXIP1/RAD21/POT1/ERCC1/CDC27/PKIB/NABP2/NSMCE2/HNRNPD/RPS6KA4/RUVBL2/TRIM28/DHX36/PHF19/WD…	82
GO:0051783	regulation of nuclear division	84/4721	188/18866	0.00000000309437268164137	0.0000000948940955703352	0.0000000800776129004471	PKMYT1/ANAPC1/CENPE/NEK2/CHMP1A/DLGAP5/RCC1/TTK/CCSAP/NSFL1C/CHEK1/CDC42/AURKAIP1/CDC6/CENPF/MACROH2A1/PHB2/NDC80/NANOS2/CEP97/PSMG2/PLK1/CHMP4B/GEN1/MSX1/PTTG3P/CDC20/TACC3/ZW10/RANBP1/MKI67/ANAPC5/DRG1/CDC25C/MAD2L1/CALR/ESPL1/CDC26/CHMP5/ZNF711/BORA/TRIP13/KIF11/MAD2L2/ANLN/UBE2C/CDCA5/RGCC/AURKA/PDXP/ANAPC7/ZNF207/SPDL1/CDT1/PTTG1/KNTC1/GPR3/NUSAP1/MAD1L1/RAD21/KIF20B/BUB1/CDC27/DYNC1LI1/NSMC…	84
GO:0006303	double-strand break repair via nonhomologous end joining	51/4721	96/18866	0.00000000328464991183555	0.000000100244988655443	0.0000000845930334075461	ATP23/UBE2N/PRPF19/ERCC8/PRKDC/DTX3L/HMCES/POLQ/KAT5/XRCC1/BABAM1/XRCC6/XRCC5/MRE11/UIMC1/RNF8/SMCHD1/PARP9/PIAS4/RIF1/POLA1/HMGA2/PSMD14/MAD2L2/H2AX/NSD2/BRCA1/DCLRE1A/LIG3/SMARCAL1/NBN/HSF1/SUMO1/PAXIP1/CYREN/POT1/DEK/ERCC1/KDM4D/BARD1/BRCC3/TFIP11/DCLRE1B/RNF168/SHLD3/WRAP53/MDC1/POLB/PNKP/AUNIP/UBE2V2	51
GO:0000726	non-recombinational repair	54/4721	104/18866	0.00000000338890874035216	0.000000102932022410313	0.0000000868605216804438	ATP23/UBE2N/PRPF19/ERCC8/PRKDC/DTX3L/HMCES/POLQ/KAT5/XRCC1/BABAM1/XRCC6/XRCC5/RBBP8/MRE11/REXO4/UIMC1/RNF8/SMCHD1/PARP9/PIAS4/RIF1/POLA1/HMGA2/PSMD14/MAD2L2/H2AX/NSD2/BRCA1/DCLRE1A/LIG3/SMARCAL1/NBN/HSF1/SUMO1/PAXIP1/CYREN/POT1/DEK/ERCC1/KDM4D/BARD1/BRCC3/RNF138/TFIP11/DCLRE1B/RNF168/SHLD3/WRAP53/MDC1/POLB/PNKP/AUNIP/UBE2V2	54
GO:0006457	protein folding	98/4721	230/18866	0.00000000350595541131954	0.000000105980023576459	0.0000000894326169834844	CWC27/CHORDC1/PDRG1/GANAB/TOR1A/DNAJB5/CDC37/PPIF/HSPE1/PPIA/PPIE/CCT5/FKBP4/HSPBP1/DNAJB11/CD74/BAG5/SGTA/CSNK2A1/HSP90AB1/PFDN2/DNAJB6/CSNK2B/CCT8/CCT7/RIC3/UNC45B/HSPA2/DNAJC19/DFFA/PPIL1/DNAJB13/AHSA1/HSPA13/CCT6A/QSOX2/PDCL3/CALR/PDCL/DNAJA3/PPIH/HSPH1/CSNK2A2/DNAJC18/AIP/GNB1/DNAJC7/GNAI3/DNAJC2/DNAJB4/GRPEL2/BAG2/UBXN1/VCP/HSPD1/DERL1/MKKS/PTGES3L/PRKCSH/ERO1A/VBP1/RAD23B/NUDC/DNAJC24/GNB2…	98
GO:0051310	metaphase plate congression	37/4721	61/18866	0.00000000383494202920548	0.000000115375412328893	0.0000000973610375985368	CENPE/CHMP1A/FAM83D/CENPF/INCENP/NDC80/CHMP4B/PSRC1/MIS12/ZW10/CHMP5/KIF2C/DYNC1H1/CDCA5/DCTN2/SPDL1/CDT1/MAD1L1/CDCA8/CENPQ/KIFC1/NUF2/CHAMP1/KIF14/TTL/KIF18A/SEH1L/BOD1/SPAG5/KIF22/HNRNPU/AURKB/KPNB1/SPICE1/CCNB1/NUP62/CDC23	37
GO:0008608	attachment of spindle microtubules to kinetochore	25/4721	34/18866	0.00000000388267324068361	0.000000116260423263489	0.0000000981078655503421	CENPE/NEK2/RACGAP1/CDC42/NDC80/RCC2/MIS12/KIF2C/KNL1/ABRAXAS2/ECT2/ZNF207/CDT1/MAD1L1/NUF2/CHAMP1/SEH1L/BOD1/SPAG5/HNRNPU/SGO1/AURKB/BUB3/CCNB1/KNSTRN	25
GO:0033238	regulation of cellular amine metabolic process	45/4721	81/18866	0.00000000426529769815992	0.000000127117886328259	0.000000107270076530446	PSMB6/PSMB5/PSMD1/PSMA7/PSMC2/PSMD3/PSMC3/PSME4/PSMD11/PSMD10/PSMD5/PSME2/GPR37/PSMD6/PARK7/PSMD13/PSMF1/PSMD14/PSMC4/PSMB2/PSMB4/PSMD2/PSMB7/PSMA1/PSMC6/PSMD9/PSMC5/PSMB1/PSMB8/PSMA4/AZIN1/PSMD12/PSMA6/HPRT1/PSMB3/PSMD8/PSMA3/PSMC1/PSMA5/PSMA2/PSME3/PSMD7/PSMB9/PSME1/PSMD4	45
GO:0006323	DNA packaging	101/4721	240/18866	0.00000000451263248846145	0.000000133860705779221	0.000000112960092148452	SETDB2/NCAPG/DNMT3A/HMGB2/ITGB3BP/NCAPH2/CHMP1A/ASF1A/SMARCA5/TOP2A/ASF1B/CTCF/CENPA/SETSIP/INCENP/MACROH2A1/HIRA/HAT1/CENPH/TNP1/SART3/PSME4/NASP/ANP32B/H2BC11/H1-10/NCAPG2/CENPK/NCAPD2/RNF8/SMCHD1/CHD5/CENPX/NAP1L1/HELLS/TSPY26P/HJURP/SMC4/SRPK1/CENPV/RESF1/KNL1/CHAF1B/HMGA2/CENPP/RUVBL1/H2AX/H1-0/CENPN/CDCA5/CENPW/KAT6A/SMC2/TSPYL4/MACROH2A2/CENPO/HDAC1/CHAF1A/CENPU/MIS18BP1/NCAPH/TET1/NUSAP1/…	101
GO:0070316	regulation of G0 to G1 transition	30/4721	45/18866	0.00000000463663041643707	0.000000136899208760663	0.000000115524172285181	MED1/EHMT1/PHC1/CHEK1/UXT/RING1/RBBP8/RRM2/APAF1/MAX/TFDP2/E2F6/CDC7/EED/EZH2/BRCA1/YAF2/RAD51/PCGF6/CBX5/PCGF2/BMI1/RNF2/CBX3/RBBP7/RBBP4/EHMT2/E2F1/SUZ12/RHNO1	30
GO:0006839	mitochondrial transport	111/4721	271/18866	0.00000000503022026535139	0.000000147832584465049	0.000000124750443130474	YWHAB/TOMM40/MFN2/BCS1L/SLC25A5/PPIF/TMEM14A/CYC1/ATP6/ATP5PO/SLC25A24/OPA1/YWHAE/COX5B/PNPT1/TIMM10/IMMP1L/ATP5PF/TMEM14C/LRRK2/SFXN1/DNAJC19/TIMM23B/SH3GLB1/ATF2/PRKAB2/TMEM14B/HAX1/RNF31/ATP5MF/TFDP2/MUL1/TIMM44/TP53BP2/SLC25A32/BAX/YWHAQ/NPEPPS/TOMM40L/ROMO1/PSEN1/AFG3L2/SLC25A13/AGK/CSNK2A2/SLC25A22/AIP/TOMM5/GDAP1/HTRA2/GSK3B/MAPK8/ATP5F1C/TOMM22/MAIP1/BNIP3/SLC25A12/BCL2L11/TIMM21/NAIF1/MR…	111
GO:0006090	pyruvate metabolic process	71/4721	152/18866	0.00000000513438798286018	0.000000150198594079246	0.000000126747031020012	TIGAR/LDHA/OGDHL/ALDOA/GCK/ENO1/PDK1/NUP210/FBP1/NUP98/NUP85/NUP42/NUP133/NUP188/EIF6/PGAM4/GALK1/PDHA1/PGK1/NDC1/PKM/NUP54/PGM2L1/NUP35/HAGH/PFKM/LDHC/GAPDH/GLO1/PSEN1/NUP205/PCK2/POM121/PFKFB4/NUP160/NUP155/TPI1/DLD/AAAS/SLC2A6/ENO2/PFKL/NUP43/PDHX/POM121C/SLC16A1/GPI/DLAT/FOXK1/GAPDHS/NUP107/PDK3/VDAC1/NUP93/SEH1L/SLC16A3/NUP50/PRKAG1/LDHB/ALDOC/ME2/FOXK2/HK2/PGM1/RAE1/PGAM1/HIF1A/PFKP/NUP37/N…	71
GO:0001666	response to hypoxia	139/4721	359/18866	0.00000000526442919843163	0.000000153296314457082	0.000000129361082524474	TIGAR/PSMB6/SLC2A1/LDHA/DNMT3A/PLOD1/PSMB5/ENO1/PDK1/LONP1/ND5/BRIP1/SRF/MTHFR/OPA1/ACTN4/PSMD1/PSMA7/STC2/ADSL/PSMC2/XRCC1/PSMD3/AK4/CYTB/REST/PHB2/AQP3/ERCC3/ELOC/MYC/PSMC3/ASCL2/CASP3/PSME4/UBQLN1/MT3/MMP14/BACH1/PGK1/PSMD11/APAF1/PKM/PSMD10/PSMD5/PSME2/NPEPPS/PSMD6/EIF4EBP1/LOXL2/PSMD13/MALAT1/AKT1/CHCHD2/TM9SF4/HILPDA/PSMF1/CCNA2/AJUBA/SUV39H2/NKX3-1/PSMD14/PSMC4/MYB/PSMB2/CREB1/PSMB4/ADA/AT…	139
GO:1905330	regulation of morphogenesis of an epithelium	81/4721	181/18866	0.00000000537451977665388	0.000000155787449964378	0.000000131463259521228	PSMB6/PSMB5/STAT1/CTHRC1/WNT7A/CDC42/PSMD1/PSMA7/PSMC2/PSMD3/PHB2/DVL3/PSMC3/PHLDB2/PSME4/DVL2/FZD6/SNAI2/PSMD11/PSMD10/PSMD5/LHX1/PSME2/PSMD6/PSMD13/DAAM1/ABL1/AP2A1/PSMF1/AP2B1/PAX8/PSMD14/PSMC4/PSMB2/PSMB4/VANGL1/PSMD2/PSMB7/PAX2/HNF1B/BTBD7/PSMA1/PSMC6/AP2S1/PSMD9/PSMC5/SIX2/PSMB1/HOXB7/SMO/RAC1/TBX2/PSMB8/PSMA4/GPC6/MDK/CXCL10/PSMD12/PSMA6/PFN1/FZD2/TIAM1/SIX4/PSMB3/PSMD8/SHH/PSMA3/PSMC1/FKB…	81
GO:0006446	regulation of translational initiation	44/4721	79/18866	0.00000000569051341492779	0.000000164197177990735	0.000000138559917552955	EIF2AK2/RBM4/C8orf88/MTIF2/EIF4H/FMR1/AGO2/EIF4G2/YTHDF3/PPP1CA/EIF2AK1/RPS6KB2/EIF1B/ALKBH1/EIF3H/EIF1/EIF2B5/EIF3B/EIF2B1/EIF4EBP1/EIF3E/EIF3K/NCBP2/EIF5/EIF2S1/GLE1/EIF2B2/BANK1/POLR2G/NCBP1/KHDRBS1/NCK2/EIF5B/YTHDF2/EIF4G1/PAIP1/NPM1/LARP1/NCK1/PAIP2/DDX1/MTOR/POLR2D/CDC123	44
GO:0071456	cellular response to hypoxia	90/4721	208/18866	0.00000000609148218034532	0.000000174971623895168	0.000000147652073425946	TIGAR/PSMB6/DNMT3A/PSMB5/ENO1/PDK1/BRIP1/OPA1/PSMD1/PSMA7/STC2/PSMC2/PSMD3/AK4/PHB2/AQP3/ELOC/MYC/PSMC3/PSME4/UBQLN1/MT3/BACH1/PGK1/PSMD11/PSMD10/PSMD5/PSME2/NPEPPS/PSMD6/EIF4EBP1/PSMD13/MALAT1/AKT1/CHCHD2/HILPDA/PSMF1/CCNA2/AJUBA/SUV39H2/NKX3-1/PSMD14/PSMC4/PSMB2/PSMB4/GNB1/LIMD1/FAM162A/RGCC/PSMD2/PSMB7/PSMA1/BNIP3/PSMC6/PSMD9/PSMC5/RBPJ/PSMB1/PMAIP1/PSMB8/PSMA4/ERO1A/EGLN3/PSMD12/PSMA6/PSMB3/P…	90
GO:0043687	post-translational protein modification	140/4721	363/18866	0.00000000623240247557567	0.000000178213022139434	0.000000150387369360856	PSMB6/MELTF/PSMB5/FN3KRP/DCAF7/DCAF13/CUL1/CISH/ERCC8/ASB15/VIPAS39/DDB1/C3/LAMC1/KBTBD6/PSMD1/PSMA7/STC2/PSMC2/SPARCL1/PSMD3/COPS8/FBXO32/LRR1/ESCO1/WIPI2/RNF7/ELOC/FBXL19/PSMC3/COPS3/GPS1/PSME4/UBE2F/ASB7/MSLN/CCNF/KLHL42/COPS2/PSMD11/ZBTB16/ATG7/PSMD10/FBXL12/PSMD5/DCAF4/UBE2M/COPS5/PSME2/FBXL18/DCAF11/CKAP4/PSMD6/STT3A/FBXL8/PSMD13/MEN1/AGTPBP1/COPS7B/WSB2/PSMF1/TMEM132A/FSTL1/PSMD14/PSMC4/PS…	140
GO:0070317	negative regulation of G0 to G1 transition	28/4721	41/18866	0.00000000667136298350516	0.000000189909471835385	0.000000160257570087599	EHMT1/PHC1/CHEK1/UXT/RING1/RBBP8/RRM2/APAF1/MAX/TFDP2/E2F6/CDC7/EED/EZH2/BRCA1/YAF2/RAD51/PCGF6/CBX5/PCGF2/BMI1/RNF2/CBX3/RBBP7/RBBP4/EHMT2/E2F1/SUZ12	28
GO:1903320	regulation of protein modification by small protein conjugation or removal	101/4721	242/18866	0.00000000762549672824044	0.000000216101130494957	0.000000182359740836539	WDR70/UBE2N/OTUB1/DTX3L/HSPBP1/LIMK1/OTUB2/BAG5/UBR5/DCUN1D5/HSP90AB1/PLAA/TBC1D7/TBC1D7-LOC100130357/LRRK2/NMI/GNL3L/SART3/PLK1/HERPUD1/RIPK2/ANGPT1/UBQLN1/PSMD10/SOX4/CDC20/CENPX/MUL1/PIAS4/MAD2L1/PSEN1/PARK7/RNF4/AKT1/ABL1/FANCI/RASSF5/KDM1A/BCL10/TRIB3/UBE2D1/ISG15/HMG20B/MAD2L2/AIMP2/UBE2C/BRCA1/U2AF2/SVBP/GNL3/ITCH/RELA/NHLRC1/COMMD1/SPRTN/RPS7/DCUN1D1/CHFR/SIAH2/BAG2/SKP2/UBXN1/VCP/FANCM/D…	101
GO:0043044	ATP-dependent chromatin remodeling	48/4721	90/18866	0.00000000798296952356059	0.000000225226180158056	0.000000190060032305964	SMARCC1/ITGB3BP/SMARCA5/HDAC2/CENPA/CHD8/CENPH/ACTL6A/TNP1/SMARCB1/PSME4/NASP/SMARCD2/MTA2/CENPK/RNF8/CHD5/CENPX/HJURP/HNRNPC/KNL1/CENPP/RUVBL1/ACTR6/CENPN/CENPW/CENPO/HDAC1/CENPU/MIS18BP1/CENPQ/SMARCAD1/VPS72/CENPI/ACTR5/PTMA/NPM1/MIS18A/SMARCA4/MBD3/OIP5/CENPM/RBBP7/ANP32E/CHD4/RBBP4/ACTB/CENPL	48
GO:0036294	cellular response to decreased oxygen levels	93/4721	218/18866	0.00000000809559599984337	0.000000227393112420379	0.000000191888626190978	TIGAR/PSMB6/CBL/DNMT3A/PSMB5/ENO1/PDK1/BRIP1/OPA1/PSMD1/PSMA7/STC2/PSMC2/PSMD3/AK4/PHB2/AQP3/ELOC/MYC/PSMC3/PSME4/UBQLN1/MT3/BACH1/PGK1/PSMD11/PSMD10/PSMD5/PSME2/NPEPPS/PSMD6/EIF4EBP1/PSMD13/MALAT1/AKT1/CHCHD2/HILPDA/PSMF1/CCNA2/AJUBA/SUV39H2/NKX3-1/PSMD14/PSMC4/PSMB2/PSMB4/GNB1/LIMD1/FAM162A/RGCC/PSMD2/PSMB7/PSMA1/BNIP3/PSMC6/PSMD9/PSMC5/RBPJ/PSMB1/PMAIP1/PSMB8/PSMA4/ERO1A/EGLN3/PSMD12/PSMA6/PSM…	93
GO:0045023	G0 to G1 transition	30/4721	46/18866	0.0000000101333992025415	0.000000283378053470191	0.000000239132244570988	MED1/EHMT1/PHC1/CHEK1/UXT/RING1/RBBP8/RRM2/APAF1/MAX/TFDP2/E2F6/CDC7/EED/EZH2/BRCA1/YAF2/RAD51/PCGF6/CBX5/PCGF2/BMI1/RNF2/CBX3/RBBP7/RBBP4/EHMT2/E2F1/SUZ12/RHNO1	30
GO:0000731	DNA synthesis involved in DNA repair	33/4721	53/18866	0.0000000104700488474303	0.000000291508202120558	0.000000245992975921388	TRIM25/RPA3/RFC5/RPA1/POLE/POLE2/RFC3/ZBTB1/RFC1/UBE2L6/POLD2/POLD1/PCLAF/RFC4/RPA2/POLA1/ISG15/MAD2L2/POLDIP2/DTL/UFD1/PRIMPOL/SPRTN/POLD3/VCP/HROB/USP10/RFC2/CDKN2D/PCNA/WRNIP1/UBA52/RPS27A	33
GO:0000466	maturation of 5.8S rRNA from tricistronic rRNA transcript (SSU-rRNA, 5.8S rRNA, LSU-rRNA)	20/4721	25/18866	0.0000000123374840669379	0.000000342001523392671	0.000000288602419750158	PES1/NOP14/EXOSC10/EXOSC9/ERI1/RPS21/WDR12/FTSJ3/ERI3/NOL9/UTP20/KRI1/BOP1/NOP9/RPP40/EXOSC3/EXOSC2/FCF1/ABT1/EXOSC8	20
GO:0033046	negative regulation of sister chromatid segregation	29/4721	44/18866	0.0000000124763337657425	0.000000344346811934493	0.000000290581521894113	TTK/CENPF/NDC80/PSMG2/PLK1/GEN1/PTTG3P/CDC20/ZW10/MAD2L1/ESPL1/TRIP13/MAD2L2/ZNF207/SPDL1/CDT1/PTTG1/MAD1L1/RAD21/BUB1/DYNC1LI1/XRCC3/WAPL/NAA10/FBXO5/AURKB/BUB3/CCNB1/BUB1B	29
GO:0046939	nucleotide phosphorylation	64/4721	135/18866	0.0000000140578809436565	0.000000386317871126977	0.000000325999344371238	TIGAR/LDHA/OGDHL/ALDOA/GCK/ENO1/NUP210/FBP1/NUP98/NUP85/NUP42/NME2/NUP133/AK4/NUP188/EIF6/PGAM4/GALK1/PGK1/NDC1/PKM/NUP54/PGM2L1/NUP35/NME7/PFKM/NME5/GAPDH/NME1/PSEN1/NUP205/DTYMK/POM121/AK1/PFKFB4/NUP160/NUP155/TPI1/AAAS/SLC2A6/ENO2/PFKL/NUP43/POM121C/GPI/FOXK1/GAPDHS/NUP107/NUP93/SEH1L/NUP50/PRKAG1/ALDOC/FOXK2/PNKP/HK2/PGM1/RAE1/PGAM1/HIF1A/PFKP/NUP37/NUP153/NUP62	64
GO:0019985	translesion synthesis	28/4721	42/18866	0.0000000152235543134521	0.000000416547943024974	0.000000351509382491642	TRIM25/RPA3/RFC5/RPA1/POLE2/RFC3/ZBTB1/RFC1/UBE2L6/POLD2/POLD1/PCLAF/RFC4/RPA2/ISG15/MAD2L2/POLDIP2/DTL/UFD1/PRIMPOL/SPRTN/POLD3/VCP/USP10/RFC2/PCNA/UBA52/RPS27A	28
GO:0010833	telomere maintenance via telomere lengthening	44/4721	81/18866	0.0000000159212468170331	0.000000433768561349898	0.000000366041224539786	DCP2/NEK2/DKC1/NAF1/EXOSC10/CCT5/HNRNPA2B1/NOP10/HSP90AB1/RPA1/CCT8/GAR1/CCT7/GNL3L/XRCC5/MRE11/NAT10/ACD/RFC1/CCT6A/HNRNPC/TERF1/SMG5/ATR/RAD51/PIF1/POT1/XRN1/PKIB/HSP90AA1/DHX36/DCLRE1B/PTGES3/MAPKAPK5/TCP1/HNRNPU/WRAP53/PNKP/CCT3/HNRNPA1/AURKB/PARP1/TINF2/CCT4	44
GO:0036293	response to decreased oxygen levels	141/4721	371/18866	0.0000000164240440164713	0.000000445554835113505	0.000000375987224470637	TIGAR/PSMB6/SLC2A1/CBL/LDHA/DNMT3A/PLOD1/PSMB5/ENO1/PDK1/LONP1/ND5/BRIP1/SRF/MTHFR/OPA1/ACTN4/PSMD1/PSMA7/STC2/ADSL/PSMC2/XRCC1/PSMD3/AK4/CYTB/REST/PHB2/AQP3/ERCC3/ELOC/MYC/PSMC3/ASCL2/CASP3/PSME4/UBQLN1/MT3/MMP14/BACH1/PGK1/PSMD11/APAF1/PKM/PSMD10/PSMD5/PSME2/NPEPPS/PSMD6/EIF4EBP1/LOXL2/PSMD13/MALAT1/AKT1/CHCHD2/TM9SF4/HILPDA/PSMF1/CCNA2/AJUBA/SUV39H2/NKX3-1/PSMD14/PSMC4/MYB/PSMB2/CREB1/PSMB4/AD…	141
GO:0002218	activation of innate immune response	67/4721	144/18866	0.0000000166854771421041	0.000000450720888927988	0.000000380346665962678	PSMB6/PSMB5/CUL1/RELB/PRKDC/PSMD1/HRAS/PSMA7/STING1/PSMC2/PSMD3/ZCCHC3/XRCC6/PSMC3/PSME4/XRCC5/HMGB1/MUC1/PSMD11/PSMD10/PSMD5/PSME2/PQBP1/PSMD6/PSMD13/CHUK/TAB2/NRAS/PSMF1/BCL10/PSMD14/PSMC4/TBK1/PSMB2/PSMB4/PSMD2/PSMB7/PSMA1/SFPQ/RELA/PSMC6/PSMD9/PSMC5/PSMB1/PSMB8/PSMA4/RPS6KA5/NONO/PSMD12/PSMA6/PSPC1/PSMB3/RBM14/PSMD8/PSMA3/AIM2/PSMC1/PAK2/PSMA5/PSMA2/PSME3/CGAS/PSMD7/MAP3K7/PSMB9/PSME1/PSMD4	67
GO:2001022	positive regulation of response to DNA damage stimulus	53/4721	105/18866	0.0000000168496977531994	0.000000452578364092765	0.000000381914120463649	TIGAR/UBE2N/ERCC8/PRKDC/DTX3L/FMR1/XRCC1/FXR1/BABAM1/MYC/HMGB1/MSX1/DHX9/UIMC1/RNF8/EYA1/SMCHD1/PARP9/FUS/EEF1E1/PIAS4/RIF1/HMGA2/FAM168A/NKX3-1/SKIL/MAD2L2/H2AX/FANCB/BRCA1/FOXM1/ATR/SPRED3/PRRX1/EYA3/TIMELESS/DDX11/PMAIP1/PAXIP1/RAD9A/TRIM28/KDM4D/BRCC3/RPS3/RNF168/SHLD3/ANKLE1/PCNA/CEBPG/WRAP53/PNKP/ACTR2/PARP1	53
GO:0090151	establishment of protein localization to mitochondrial membrane	31/4721	49/18866	0.0000000168968292832365	0.000000452578364092765	0.000000381914120463649	YWHAB/BCS1L/YWHAE/TIMM10/TFDP2/TP53BP2/BAX/YWHAQ/ROMO1/AGK/MAPK8/TOMM22/MAIP1/BCL2L11/HSPA4/PMAIP1/PPP3R1/OXA1L/YWHAZ/TIMM9/BID/HSP90AA1/YWHAG/TIMM13/CALM3/E2F1/TIMM22/NMT1/TIMM29/SAMM50/PDCD5	31
GO:0044766	multi-organism transport	38/4721	66/18866	0.0000000180812927061827	0.000000480251238907313	0.000000405266234669737	RAN/NUP210/NUP98/NUP85/NUP42/FMR1/NUP133/NUP188/RAB7A/NDC1/NUP54/NUP35/TSG101/VPS37D/NMT2/NUP205/POM121/KPNA2/XPO1/NUP160/NUP155/VPS37C/AAAS/NUP43/KPNA3/POM121C/KPNA1/NUP107/NUP93/SEH1L/NUP50/RAE1/KPNB1/NUP37/NUP153/NUP62/UBA52/RPS27A	38
GO:1902579	multi-organism localization	38/4721	66/18866	0.0000000180812927061827	0.000000480251238907313	0.000000405266234669737	RAN/NUP210/NUP98/NUP85/NUP42/FMR1/NUP133/NUP188/RAB7A/NDC1/NUP54/NUP35/TSG101/VPS37D/NMT2/NUP205/POM121/KPNA2/XPO1/NUP160/NUP155/VPS37C/AAAS/NUP43/KPNA3/POM121C/KPNA1/NUP107/NUP93/SEH1L/NUP50/RAE1/KPNB1/NUP37/NUP153/NUP62/UBA52/RPS27A	38
GO:0006473	protein acetylation	87/4721	203/18866	0.0000000187024478111828	0.000000494679744605785	0.000000417441916276795	MORF4L2/EP400/BRCA2/ZZZ3/HDAC2/CTCF/CHEK1/KAT5/NAA30/PHF20L1/HAT1/ESCO1/ACTL6A/SMARCB1/TADA1/DPF3/ING3/TADA2A/NAA35/SNAI2/PIH1D1/MUC1/MSL3P1/ATF2/NAA50/SOX4/CHD5/MSL3/NAA15/NAA25/MCRS1/PARK7/MSL2/PER1/KANSL2/TAF6/TAOK1/PHF10/RUVBL1/DR1/DSCC1/BRCA1/KAT6A/GSK3B/DPF2/TAF5/NAA20/RAPGEF3/MYOCD/MSL1/ESCO2/BEND3/RPS6KA5/PAXIP1/SUPT3H/HCFC1/NAA40/PHF20/PCGF2/TAF12/CEP295/RPS6KA4/RUVBL2/MYOD1/GTF2B/SET/BR…	87
GO:0006165	nucleoside diphosphate phosphorylation	63/4721	133/18866	0.0000000189127247992468	0.00000049816587977435	0.000000420383736638422	TIGAR/LDHA/OGDHL/ALDOA/GCK/ENO1/NUP210/FBP1/NUP98/NUP85/NUP42/NME2/NUP133/AK4/NUP188/EIF6/PGAM4/GALK1/PGK1/NDC1/PKM/NUP54/PGM2L1/NUP35/NME7/PFKM/NME5/GAPDH/NME1/PSEN1/NUP205/DTYMK/POM121/AK1/PFKFB4/NUP160/NUP155/TPI1/AAAS/SLC2A6/ENO2/PFKL/NUP43/POM121C/GPI/FOXK1/GAPDHS/NUP107/NUP93/SEH1L/NUP50/PRKAG1/ALDOC/FOXK2/HK2/PGM1/RAE1/PGAM1/HIF1A/PFKP/NUP37/NUP153/NUP62	63
GO:0019693	ribose phosphate metabolic process	158/4721	427/18866	0.0000000193123852412354	0.000000506590997980837	0.000000427493381873194	TIGAR/LDHA/OGDHL/ALDOA/GCK/RAN/PPT2/RNASEH2B/ENO1/PDK1/NUP210/FBP1/CYC1/ATP6/NUP98/ATP5PO/NUP85/NUP42/RPIA/OPA1/NME2/COX5B/NUP133/ADSL/FAR1/AK4/NUP188/ATP5PF/CTPS1/ACLY/EIF6/FAR2/LRRK2/PGAM4/GALK1/PAPSS1/SULT1A1/CAD/ACSM1/ACSL5/PDHA1/PGK1/NDC1/PKM/NUP54/PGM2L1/NUP35/ATP5MF/NME7/ACOT7/PRPS1/PTHLH/PFKM/LDHC/NME5/PDE7A/GUCY2D/GAPDH/NME1/PPAT/NUDT2/ACBD6/PSEN1/NUP205/SLC25A13/NT5E/PANK4/SULT1A2/ACOT2…	158
GO:0006417	regulation of translation	165/4721	450/18866	0.0000000195338073868774	0.000000510290573217687	0.000000430615316403809	PTCD3/RPL38/EIF2AK2/ZNF598/LSM14A/RBM4/GTPBP2/ILF3/C8orf88/MTIF2/TACO1/CIRBP/EIF3D/RPUSD3/PRKDC/EIF4H/CNOT9/TOB1/HNRNPL/DPH3/DPH5/TCOF1/IGF2BP2/ZNF540/FMR1/GEMIN5/CAPRIN1/ETF1/METTL5/AGO2/FXR1/NGDN/AKT2/CDK4/NANOS2/EIF6/CELF1/DPH7/IGF2BP1/EIF4E/EIF4G2/MTPN/PUS7/YTHDF3/PPP1CA/DHFR/EIF2AK1/ZNF706/RPS6KB2/DHX9/NAT10/EIF1B/PKM/ALKBH1/EIF2B4/SHMT2/SOX4/EIF3H/MALSU1/NOLC1/EIF1/IGF2BP3/MOV10/EIF2B5/EIF3…	165
GO:0050000	chromosome localization	43/4721	79/18866	0.0000000213494526952405	0.000000553168676364844	0.000000466798559682402	CENPE/CHMP1A/DLGAP5/FAM83D/CENPF/INCENP/NDC80/CHMP4B/PSRC1/MIS12/ZW10/CHMP5/SUN1/KIF2C/TERF1/DYNC1H1/CDCA5/DCTN2/SPDL1/CDT1/MAD1L1/CDCA8/CENPQ/KIFC1/NUF2/CHAMP1/KIF14/TTL/KIF18A/ACTR3/SEH1L/BOD1/SPAG5/KIF22/HNRNPU/NDE1/AURKB/KPNB1/ACTR2/SPICE1/CCNB1/NUP62/CDC23	43
GO:0051303	establishment of chromosome localization	43/4721	79/18866	0.0000000213494526952405	0.000000553168676364844	0.000000466798559682402	CENPE/CHMP1A/DLGAP5/FAM83D/CENPF/INCENP/NDC80/CHMP4B/PSRC1/MIS12/ZW10/CHMP5/SUN1/KIF2C/TERF1/DYNC1H1/CDCA5/DCTN2/SPDL1/CDT1/MAD1L1/CDCA8/CENPQ/KIFC1/NUF2/CHAMP1/KIF14/TTL/KIF18A/ACTR3/SEH1L/BOD1/SPAG5/KIF22/HNRNPU/NDE1/AURKB/KPNB1/ACTR2/SPICE1/CCNB1/NUP62/CDC23	43
GO:0000462	maturation of SSU-rRNA from tricistronic rRNA transcript (SSU-rRNA, 5.8S rRNA, LSU-rRNA)	26/4721	38/18866	0.0000000219283799550728	0.000000565859170547977	0.000000477507597737979	MRPS11/DCAF13/NOP14/HEATR1/NGDN/BYSL/RPS21/WDR46/FAM207A/TSR2/RRP36/BMS1/UTP23/UTP4/UTP20/KRI1/NOP9/RPP40/RPS19/TSR1/ERCC2/NOL10/DHX37/FCF1/UTP6/ABT1	26
GO:0051170	import into nucleus	76/4721	171/18866	0.0000000226234375010416	0.000000581431503063206	0.000000490648512434692	GLI3/MED1/TNPO3/RAN/TNPO1/SNRPE/NUP98/NUP85/NXT1/GEMIN5/NUP133/SNRPD2/NUP188/PHB2/UBR5/HSP90AB1/LRRK2/SNRPD1/SNRPD3/GEMIN6/ANGPT1/NUP54/IPO11/NUP35/NOLC1/ZIC1/SNRPB/SMN1/SMN2/PSEN1/AKT1/CSE1L/PKIA/POM121/KPNA2/ECT2/NUP155/GEMIN7/DDX20/SIX2/NUTF2/MAPK14/SMO/RANBP6/CDK1/KPNA4/GEMIN2/KPNA3/POM121C/TNPO2/HIKESHI/IPO8/KPNA1/TRIM28/NUP107/SHH/NUP93/SNRPG/NUP50/IPO9/PRKAG1/SNRPF/CHP1/IPO5/ZPR1/E2F3/HNRN…	76
GO:0042273	ribosomal large subunit biogenesis	41/4721	74/18866	0.0000000229196419377433	0.000000584312799280298	0.000000493079931605054	NOP2/NOP16/PES1/RPF2/SDAD1/RPL38/DHX30/MAK16/RPL26L1/ZNHIT3/EIF6/PAK1IP1/WDR12/WDR74/MALSU1/LAS1L/FTSJ3/RPL35/MRPL11/RPL7L1/NOL9/BRIX1/FASTKD2/PPAN/MRPL20/MRPL1/DDX28/GTPBP4/RPF1/NIFK/BOP1/NIP7/NLE1/NPM1/RPL35A/RRP15/DDX18/MRTO4/RPLP0/EBNA1BP2/NOC2L	41
GO:0072395	signal transduction involved in cell cycle checkpoint	41/4721	74/18866	0.0000000229196419377433	0.000000584312799280298	0.000000493079931605054	PRPF19/PRKDC/CNOT9/CHEK1/CHEK2/BABAM1/CDK2/PLK1/GTSE1/CDC5L/MUC1/UIMC1/SOX4/TRIAP1/TFDP2/RINT1/BAX/CDC25C/CNOT10/E2F8/PRMT1/DTL/SOX11/RGCC/BRCA1/AURKA/E2F7/CDK1/CARM1/RBL2/E2F4/CASP2/FZR1/BRCC3/CNOT3/CNOT7/PCNA/GADD45A/E2F1/BTG2/CCNB1	41
GO:0007004	telomere maintenance via telomerase	39/4721	69/18866	0.0000000238553976016124	0.000000604339725560045	0.00000050997991300618	DCP2/NEK2/DKC1/NAF1/EXOSC10/CCT5/NOP10/HSP90AB1/RPA1/CCT8/GAR1/CCT7/GNL3L/XRCC5/MRE11/NAT10/ACD/RFC1/CCT6A/HNRNPC/TERF1/SMG5/ATR/PIF1/POT1/XRN1/PKIB/HSP90AA1/PTGES3/MAPKAPK5/TCP1/HNRNPU/WRAP53/PNKP/CCT3/HNRNPA1/AURKB/TINF2/CCT4	39
GO:0046794	transport of virus	37/4721	64/18866	0.0000000238956003647718	0.000000604339725560045	0.00000050997991300618	RAN/NUP210/NUP98/NUP85/NUP42/FMR1/NUP133/NUP188/NDC1/NUP54/NUP35/TSG101/VPS37D/NMT2/NUP205/POM121/KPNA2/XPO1/NUP160/NUP155/VPS37C/AAAS/NUP43/KPNA3/POM121C/KPNA1/NUP107/NUP93/SEH1L/NUP50/RAE1/KPNB1/NUP37/NUP153/NUP62/UBA52/RPS27A	37
GO:0007007	inner mitochondrial membrane organization	32/4721	52/18866	0.0000000263424036850404	0.000000663577692827922	0.000000559968639737554	ATP6/ATP5PO/OPA1/TIMM10/APOO/ATP5PF/DNAJC11/ATP5MF/IMMT/ROMO1/AFG3L2/AGK/CHCHD6/ATP5F1C/CHCHD3/CIBAR1/MAIP1/TMEM11/MTX2/TIMM9/ATP5MC3/ATP5PD/ATP5F1B/TIMM13/MTX1/ATP5MG/ATP5PB/TIMM22/UQCC3/LETM1/TIMM29/SAMM50	32
GO:0015980	energy derivation by oxidation of organic compounds	111/4721	278/18866	0.0000000265188887283862	0.000000665383026275871	0.000000561492093774734	TIGAR/NDUFAF2/ND1/OGDHL/GCK/UQCRC1/PPP1R2/CYC1/ND5/GFPT2/NFATC4/NDUFB5/COX5B/ADSL/PNPT1/CYTB/CYCS/KHK/PIK3CA/NDUFB7/AKT2/CS/UQCRH/NDUFA11/MYC/PPP1R3A/NDUFA12/PPP1CA/ACSM1/MT3/PDHA1/UQCRHL/SHMT2/PGM2L1/MDH2/NDUFB3/PGM2/ND4L/NDUFA8/FH/NDUFB9/PPP1CB/GYS1/PHKB/COX7A2L/PARK7/AKT1/SUCLG1/COX1/SLC25A13/NDUFAB1/GBE1/SLC25A22/IDH3G/PYGL/MDH1/GSK3B/NDUFS6/BNIP3/NHLRC1/NDUFA9/SLC25A12/UGP2/CALM1/DLD/COX6A1/…	111
GO:0051985	negative regulation of chromosome segregation	29/4721	45/18866	0.0000000266857960863586	0.000000666934777780332	0.000000562801559401073	TTK/CENPF/NDC80/PSMG2/PLK1/GEN1/PTTG3P/CDC20/ZW10/MAD2L1/ESPL1/TRIP13/MAD2L2/ZNF207/SPDL1/CDT1/PTTG1/MAD1L1/RAD21/BUB1/DYNC1LI1/XRCC3/WAPL/NAA10/FBXO5/AURKB/BUB3/CCNB1/BUB1B	29
GO:0002244	hematopoietic progenitor cell differentiation	76/4721	172/18866	0.0000000306769633480877	0.000000763675934641806	0.000000644437838920199	PSMB6/PSMB5/EIF2AK2/PRKDC/TOP2A/SRF/TNFRSF13B/PSMD1/PSMA7/PSMC2/PSMD3/REST/ARMC6/PSMC3/PSME4/PUS7/XRCC5/TCF3/ZBTB1/AGPAT5/PSMD11/PSMD10/PSMD5/SOX4/PSME2/PSMD6/PSEN1/BVES/PSMD13/ABL1/PSMF1/PSMD14/PSMC4/MYB/ADAR/SETD1A/PSMB2/PSMB4/ANLN/PSMD2/PSMB7/DPF2/PDCD2/PSMA1/ITCH/PSMC6/PSMD9/PSMC5/PSMB1/PSMB8/PSMA4/ESCO2/CBFB/MLF1/SLC7A6OS/PSMD12/PSMA6/YTHDF2/PSMB3/NUDT21/DHX36/C12orf29/PSMD8/SHH/PSMA3/ERCC2/…	76
GO:0031396	regulation of protein ubiquitination	89/4721	211/18866	0.0000000320341042961124	0.000000794345679967663	0.000000670318901163307	WDR70/UBE2N/OTUB1/DTX3L/HSPBP1/LIMK1/OTUB2/BAG5/UBR5/DCUN1D5/HSP90AB1/PLAA/TBC1D7/TBC1D7-LOC100130357/LRRK2/NMI/GNL3L/PLK1/HERPUD1/RIPK2/ANGPT1/UBQLN1/PSMD10/SOX4/CDC20/CENPX/MAD2L1/PSEN1/PARK7/AKT1/ABL1/FANCI/RASSF5/KDM1A/BCL10/TRIB3/UBE2D1/ISG15/MAD2L2/AIMP2/UBE2C/BRCA1/U2AF2/SVBP/NHLRC1/COMMD1/SPRTN/RPS7/DCUN1D1/CHFR/SIAH2/BAG2/SKP2/UBXN1/FANCM/DERL1/PAXIP1/SEPTIN4/SENP2/CDK5/GTPBP4/GLMN/MASTL…	89
GO:0006096	glycolytic process	56/4721	115/18866	0.0000000343112373891254	0.000000847500914187424	0.000000715174634746095	TIGAR/LDHA/OGDHL/ALDOA/GCK/ENO1/NUP210/FBP1/NUP98/NUP85/NUP42/NUP133/NUP188/EIF6/PGAM4/GALK1/PGK1/NDC1/PKM/NUP54/PGM2L1/NUP35/PFKM/GAPDH/PSEN1/NUP205/POM121/PFKFB4/NUP160/NUP155/TPI1/AAAS/SLC2A6/ENO2/PFKL/NUP43/POM121C/GPI/FOXK1/GAPDHS/NUP107/NUP93/SEH1L/NUP50/PRKAG1/ALDOC/FOXK2/HK2/PGM1/RAE1/PGAM1/HIF1A/PFKP/NUP37/NUP153/NUP62	56
GO:0006379	mRNA cleavage	18/4721	22/18866	0.0000000359893302652774	0.00000088208597885707	0.000000744359689981698	POLR2I/CSTF2/AGO2/CSTF2T/MOV10/CPSF7/CPSF4/CPSF6/NCBP2/FIP1L1/CPSF3/NCBP1/CPSF1/POLR1H/NUDT21/RNASE4/CPSF2/CSTF3	18
GO:0071459	protein localization to chromosome, centromeric region	18/4721	22/18866	0.0000000359893302652774	0.00000088208597885707	0.000000744359689981698	TTK/CTCF/CENPA/NDC80/RCC2/MIS12/ZW10/KNL1/SPDL1/CDT1/CDK1/CENPQ/CHAMP1/HASPIN/MTBP/BOD1/AURKB/BUB3	18
GO:0048524	positive regulation of viral process	53/4721	107/18866	0.0000000383451854216074	0.000000936212450216783	0.000000790035014617651	RAD23A/POLR2I/POLR2E/POLR2H/TOP2A/PPIA/PPIE/DDB1/FMR1/CD74/SMARCB1/CHMP4B/RAB7A/NELFCD/DHX9/POLR2J/CCNT1/TMEM250/TFAP4/TSG101/ZNF639/POLR2K/SRPK1/PPIH/NELFA/SRPK2/POLR2B/ADAR/KPNA2/NELFE/GTF2F1/SNW1/LGALS1/TARBP2/POLR2G/CFL1/GTF2B/LARP1/STAU1/SUPT4H1/SMARCA4/GTF2F2/PPID/TMPRSS2/TMEM39A/CNOT7/RRP1B/POLR2D/NUCKS1/TAF11/HSPA8/PKN2/NELFB	53
GO:0000469	cleavage involved in rRNA processing	21/4721	28/18866	0.0000000397641396042708	0.000000967137004628011	0.000000816131100811187	NOP14/EXOSC10/EXOSC9/ERI1/RPS21/RRP36/BMS1/ERI3/UTP23/NOL9/UTP20/KRI1/BOP1/NOP9/RPP40/EXOSC3/EXOSC2/TSR1/FCF1/ABT1/EXOSC8	21
GO:0006626	protein targeting to mitochondrion	50/4721	99/18866	0.0000000414326468115952	0.00000100387191587789	0.000000847130331957446	TOMM40/MFN2/TIMM10/IMMP1L/LRRK2/DNAJC19/TIMM23B/SH3GLB1/HAX1/RNF31/TIMM44/NPEPPS/TOMM40L/ROMO1/AGK/CSNK2A2/AIP/TOMM5/GDAP1/HTRA2/TOMM22/TIMM21/HSPA4/UBE2J2/GRPEL2/HSPD1/TOMM34/PMPCA/TIMM23/TIMM17A/TIMM9/PMPCB/BID/HSP90AA1/TIMM8B/TIMM13/TIMM50/PARL/GRPEL1/TOMM70/GSK3A/SAE1/BAG4/HUWE1/TIMM22/UBL5/TIMM29/SAMM50/UBE2D3/PDCD5	50
GO:0090307	mitotic spindle assembly	37/4721	65/18866	0.0000000421173599729042	0.00000101658175326234	0.000000857855693024253	NEK2/CHMP1A/RCC1/RACGAP1/CCSAP/MZT1/TPX2/KIF2A/CHEK2/SMC1A/CEP97/PLK1/STAG2/CHMP4B/STAG1/SMC3/CDC20/KIF4A/DRG1/CHMP5/MYBL2/KIF11/ABRAXAS2/WRAP73/ZNF207/KIF23/AAAS/CEP192/KIFC1/BCCIP/KIF4B/HNRNPU/PRC1/BIRC5/AURKB/KPNB1/SPICE1	37
GO:0006352	DNA-templated transcription, initiation	101/4721	249/18866	0.0000000436874639509424	0.00000105048492863857	0.000000886465327138541	MED8/CDK8/MED1/POLR2I/TAF3/NAT14/POLR2E/SMARCA5/GTF2E1/POLR2H/TEAD4/SRF/NRBP1/PSMC2/TBPL1/CDK4/ERCC3/PSMC3/NR2C2AP/SMARCB1/HMGB1/PIH1D1/POLR2J/POLRMT/BAX/POLR1B/POLR2K/PPM1D/TAF6/TAF7L/E2F2/TAF1B/PSMC4/TBP/POLR2B/MED17/UBTF/RORC/MED10/CREB1/DR1/POLR1E/HNF1B/MED27/NCOA6/GTF2F1/PSMC6/TAF5/POLR1G/PSMC5/RBPJ/MAZ/SNW1/CDK1/GTF2H1/PAXIP1/NKX2-5/POLR2G/POLR1H/TAF2/SUB1/CBFB/NR3C2/MNAT1/GTF3C5/MORC1/ERCC…	101
GO:2000816	negative regulation of mitotic sister chromatid separation	26/4721	39/18866	0.0000000500814624104916	0.00000119942784848419	0.00000101215274117601	TTK/CENPF/NDC80/PSMG2/PLK1/GEN1/PTTG3P/CDC20/ZW10/MAD2L1/TRIP13/MAD2L2/ZNF207/SPDL1/CDT1/PTTG1/MAD1L1/RAD21/BUB1/DYNC1LI1/XRCC3/FBXO5/AURKB/BUB3/CCNB1/BUB1B	26
GO:0006757	ATP generation from ADP	56/4721	116/18866	0.0000000502595790322614	0.00000119942784848419	0.00000101215274117601	TIGAR/LDHA/OGDHL/ALDOA/GCK/ENO1/NUP210/FBP1/NUP98/NUP85/NUP42/NUP133/NUP188/EIF6/PGAM4/GALK1/PGK1/NDC1/PKM/NUP54/PGM2L1/NUP35/PFKM/GAPDH/PSEN1/NUP205/POM121/PFKFB4/NUP160/NUP155/TPI1/AAAS/SLC2A6/ENO2/PFKL/NUP43/POM121C/GPI/FOXK1/GAPDHS/NUP107/NUP93/SEH1L/NUP50/PRKAG1/ALDOC/FOXK2/HK2/PGM1/RAE1/PGAM1/HIF1A/PFKP/NUP37/NUP153/NUP62	56
GO:0072401	signal transduction involved in DNA integrity checkpoint	40/4721	73/18866	0.0000000514039687340618	0.00000121758355792472	0.00000102747367198602	PRPF19/PRKDC/CNOT9/CHEK1/CHEK2/BABAM1/CDK2/PLK1/GTSE1/CDC5L/MUC1/UIMC1/SOX4/TRIAP1/TFDP2/RINT1/BAX/CDC25C/CNOT10/E2F8/PRMT1/DTL/RGCC/BRCA1/AURKA/E2F7/CDK1/CARM1/RBL2/E2F4/CASP2/FZR1/BRCC3/CNOT3/CNOT7/PCNA/GADD45A/E2F1/BTG2/CCNB1	40
GO:0072422	signal transduction involved in DNA damage checkpoint	40/4721	73/18866	0.0000000514039687340618	0.00000121758355792472	0.00000102747367198602	PRPF19/PRKDC/CNOT9/CHEK1/CHEK2/BABAM1/CDK2/PLK1/GTSE1/CDC5L/MUC1/UIMC1/SOX4/TRIAP1/TFDP2/RINT1/BAX/CDC25C/CNOT10/E2F8/PRMT1/DTL/RGCC/BRCA1/AURKA/E2F7/CDK1/CARM1/RBL2/E2F4/CASP2/FZR1/BRCC3/CNOT3/CNOT7/PCNA/GADD45A/E2F1/BTG2/CCNB1	40
GO:0007062	sister chromatid cohesion	36/4721	63/18866	0.0000000558891791943433	0.00000131890152240034	0.00000111297214995114	CTCF/MACROH2A1/MCMBP/PHB2/ESCO1/STAG3L4/FEN1/SMC1A/PLK1/STAG2/STAG1/SMC3/MRE11/NAA50/CDC20/ESPL1/RAD51C/CDCA5/DSCC1/PDS5B/SFPQ/DDX11/ESCO2/RAD21/BUB1/HASPIN/NSMCE2/SGO2/WAPL/PPP2R1A/NAA10/BOD1/KIF22/SGO1/TENT4A/BUB1B	36
GO:0001510	RNA methylation	44/4721	84/18866	0.0000000670043313314936	0.00000157534627886045	0.00000132937638263536	RBM15B/NOP2/TRMT112/TRMT5/TGS1/TRMT61A/VIRMA/TRMT6/NSUN2/MRM2/METTL5/METTL4/THUMPD3/HSD17B10/BMT2/TRMT61B/CBLL1/GTPBP3/FTSJ3/TRMT12/TRMT1/MRM3/RAMAC/RBM15/TYW3/CMTR1/EMG1/ZCCHC4/HENMT1/PCIF1/FTSJ1/WTAP/NSUN5/TRMT11/FBL/TRMT10C/METTL8/METTL6/WDR4/METTL2B/RNMT/THUMPD2/TRMT10A/METTL2A	44
GO:0002181	cytoplasmic translation	51/4721	103/18866	0.0000000698605308514456	0.00000163643782230619	0.00000138092927365705	RPL41/EIF3I/RPL38/RBM4/EIF3D/EIF4H/DPH3/EIF3F/DPH5/FMR1/DRG2/ETF1/RPL26L1/DPH7/RPS21/DHX9/PKM/EIF3H/EIF2B3/EIF3B/DRG1/EIF4EBP1/EIF3E/DPH2/RPL8/EIF3K/EIF5/DPH6/ZC3H15/EIF3M/FTSJ1/EIF3G/DNAJC24/EIF3J/MCTS1/YTHDF2/EIF4G1/RPL17/DHX36/RPL35A/EIF2S2/NCK1/CPEB4/EIF3A/MTOR/CNBP/UNK/RPLP0/RPS29/DENR/RWDD1	51
GO:0034508	centromere complex assembly	33/4721	56/18866	0.0000000718884466711924	0.00000167774948334092	0.0000014157906544493	ITGB3BP/CENPE/DLGAP5/SMARCA5/CENPA/CENPF/CENPH/NASP/MIS12/CENPK/CENPX/HELLS/HJURP/RNF4/CENPV/KNL1/CENPP/RUVBL1/CENPN/CENPW/CENPO/CENPU/MIS18BP1/CENPQ/CENPI/H3-3B/NPM1/MIS18A/OIP5/CENPM/RBBP7/RBBP4/CENPL	33
GO:0000083	regulation of transcription involved in G1/S transition of mitotic cell cycle	24/4721	35/18866	0.000000072234522168662	0.00000167965108691087	0.00000141739534727712	CDC6/CDC45/DHFR/RRM2/BACH1/TFDP2/E2F6/CCNE1/HINFP/POLA1/CDK17/TYMS/E2F7/CDT1/BRD4/CDK5/E2F4/FBXO5/PCNA/NPAT/ZPR1/ORC1/E2F1/CDK16	24
GO:0000076	DNA replication checkpoint	15/4721	17/18866	0.0000000741592895478742	0.00000171186607290875	0.0000014445803808962	TIPIN/CDC6/CDC45/DNA2/TOPBP1/CDT1/HUS1B/TIMELESS/CLSPN/RAD9A/TICRR/ZNF830/NAE1/ORC1/RAD9B	15
GO:0042790	nucleolar large rRNA transcription by RNA polymerase I	15/4721	17/18866	0.0000000741592895478742	0.00000171186607290875	0.0000014445803808962	TCOF1/MACROH2A1/SMARCB1/PIH1D1/TAF1B/POLR1E/MACROH2A2/IPPK/DDX11/PWP1/NCL/SMARCA4/MARS1/NOL11/MTOR	15
GO:0006479	protein methylation	79/4721	184/18866	0.0000000753267454039305	0.00000172626057698249	0.00000145672736979138	SETDB2/MTF2/TRMT112/EHMT1/KDM3A/FAM98B/CTCF/MTHFR/SMYD2/MACROH2A1/ETF1/METTL21A/TET3/SMARCB1/SNRPD3/NTMT1/PIH1D1/RAB6A/COPRS/CHD5/SMYD1/SNRPB/EED/ZNF711/MEN1/DPY30/RIF1/KDM1A/SUV39H2/PRDM4/PRMT1/JARID2/NSD3/EZH2/WDR82/MYB/SETD1A/SETD3/HEMK1/NSD2/BRCA1/ASH2L/NELFE/PCMT1/ICMT/CHTOP/TET1/SNW1/FBXO11/BRD4/EEF1AKMT2/DNMT1/BEND3/VCPKMT/PAF1/PAXIP1/PWP1/FBL/PRDM13/CARM1/CTCFL/KMT5A/MECOM/KDM4D/PRMT5/DOT…	79
GO:0008213	protein alkylation	79/4721	184/18866	0.0000000753267454039305	0.00000172626057698249	0.00000145672736979138	SETDB2/MTF2/TRMT112/EHMT1/KDM3A/FAM98B/CTCF/MTHFR/SMYD2/MACROH2A1/ETF1/METTL21A/TET3/SMARCB1/SNRPD3/NTMT1/PIH1D1/RAB6A/COPRS/CHD5/SMYD1/SNRPB/EED/ZNF711/MEN1/DPY30/RIF1/KDM1A/SUV39H2/PRDM4/PRMT1/JARID2/NSD3/EZH2/WDR82/MYB/SETD1A/SETD3/HEMK1/NSD2/BRCA1/ASH2L/NELFE/PCMT1/ICMT/CHTOP/TET1/SNW1/FBXO11/BRD4/EEF1AKMT2/DNMT1/BEND3/VCPKMT/PAF1/PAXIP1/PWP1/FBL/PRDM13/CARM1/CTCFL/KMT5A/MECOM/KDM4D/PRMT5/DOT…	79
GO:0000380	alternative mRNA splicing, via spliceosome	45/4721	87/18866	0.0000000780967990497723	0.00000178330388621566	0.00000150486410588524	RBM15B/RBM4/HNRNPL/FMR1/REST/FXR1/SCNM1/CELF1/SART3/SF1/DHX9/PUF60/SRSF1/PQBP1/SMU1/MAGOH/KDM1A/CELF2/RBM4B/RBM15/SRSF12/RBMX/HNRNPM/RBM10/SFPQ/SRSF3/SRSF4/RNPS1/WTAP/KHDRBS1/THRAP3/SRSF10/TRA2B/RBMY1F/PTBP1/SRSF9/SRSF7/MYOD1/RBM8A/RBM17/RSRC1/HNRNPU/RBM19/HNRNPA1/SRSF2	45
GO:0090068	positive regulation of cell cycle process	117/4721	302/18866	0.0000000805099781290971	0.00000183181842710935	0.00000154580373023571	MED1/GPSM2/DLGAP5/RACGAP1/CDC25B/FAM83D/CNOT9/NSFL1C/CDC42/CDC6/MACROH2A1/CDC45/ATAD5/PHB2/CHEK2/CDK4/NDC80/FEN1/CDK2/RCC2/CDC73/ZBTB17/DBF4/GEN1/HSPA2/GTSE1/MSX1/LSM10/MUC1/CENPJ/SOX4/TRIAP1/TFDP2/PLK4/RANBP1/ANAPC5/BAX/CDC25C/MAD2L1/ESPL1/CDC7/RAD51C/ZNF711/AKT1/CENPV/CNOT10/LSM11/HMGA2/E2F8/PRMT1/EZH2/DTL/DYNC1H1/UBE2C/UHRF2/CDCA5/RDX/RGCC/BRCA1/SPAST/AURKA/CDK5R1/ANAPC7/ECT2/SFPQ/DBF4B/E2F7/C…	117
GO:0045787	positive regulation of cell cycle	146/4721	396/18866	0.0000000856649967899653	0.00000194214785579536	0.00000163890664911328	RAD23A/MED1/GPSM2/THOC1/BRCA2/DLGAP5/RACGAP1/CDC25B/FAM83D/CNOT9/NSFL1C/CHEK1/CDC42/CDC6/MACROH2A1/CDC45/ATAD5/PHB2/HSP90AB1/CHEK2/CDK4/NDC80/FEN1/CDK2/PTPN11/RCC2/CDC73/ZBTB17/DBF4/EIF4E/GEN1/HSPA2/GTSE1/PSRC1/MSX1/LSM10/MUC1/PSMD10/CENPJ/SOX4/TRIAP1/CCNT1/TFAP4/TFDP2/PLK4/RANBP1/ANAPC5/BAX/CDC25C/MAD2L1/CALR/ESPL1/CDC7/RAD51C/EIF4EBP1/ZNF711/AKT1/ABL1/CENPV/CKS2/CNOT10/LSM11/HMGA2/E2F8/PRMT1/NK…	146
GO:0034504	protein localization to nucleus	109/4721	277/18866	0.0000000866722446215359	0.00000195799077885235	0.00000165227590514702	GLI3/INTS13/RPF2/MED1/TNPO3/TAF3/RAN/TOR1A/TNPO1/ARL2/DTX3L/NMD3/DKC1/NOL8/NUP98/NUP85/NXT1/YWHAE/CCT5/NUP133/NUP188/PHB2/UBR5/BYSL/HSP90AB1/DNAJB6/CCT8/CCT7/LRRK2/PLK1/GTSE1/ANGPT1/MSX1/ZBTB16/NUP54/IPO11/NUP35/PARP9/CCT6A/NOLC1/ZIC1/MCRS1/CALR/SUN1/PSEN1/PARK7/AKT1/RASSF5/CSE1L/PKIA/POM121/KPNA2/XPO1/SYNE1/GSK3B/ECT2/NUP155/SIX2/NUTF2/MAPK14/SMO/RANBP6/SUMO1/CDK1/KPNA4/PAF1/CDK5/KPNA3/POM121C/T…	109
GO:0033048	negative regulation of mitotic sister chromatid segregation	27/4721	42/18866	0.0000000873119317982722	0.0000019654473157994	0.00000165856820052784	TTK/CENPF/NDC80/PSMG2/PLK1/GEN1/PTTG3P/CDC20/ZW10/MAD2L1/TRIP13/MAD2L2/ZNF207/SPDL1/CDT1/PTTG1/MAD1L1/RAD21/BUB1/DYNC1LI1/XRCC3/NAA10/FBXO5/AURKB/BUB3/CCNB1/BUB1B	27
GO:0006513	protein monoubiquitination	38/4721	69/18866	0.000000092212049918102	0.00000206841728932902	0.00000174546074775236	CBL/TRIM25/ZNF598/RAD18/CUL1/DTX3L/RNF126/DDB1/CDC73/RING1/LEO1/NEDD4/UBE2E1/TSG101/UHRF1/KDM2B/DTL/UBE2O/UBE2R2/TRIM37/PCGF6/CUL4B/FANCM/PAF1/PCGF2/UBE2T/OBI1/BMI1/RNF2/UBE3D/RNF168/FANCL/MARCHF7/ATXN7L3/HUWE1/NEDD4L/UBE2D3/BIRC2	38
GO:0034724	DNA replication-independent nucleosome organization	32/4721	54/18866	0.0000000942734934645575	0.00000210721174828525	0.00000177819795493378	ITGB3BP/ASF1A/SMARCA5/ASF1B/CENPA/HIRA/HAT1/CENPH/NASP/CENPK/CENPX/HJURP/KNL1/CENPP/RUVBL1/CENPN/CENPW/CENPO/CENPU/MIS18BP1/SUPT16H/CENPQ/CENPI/H3-3B/NPM1/MIS18A/OIP5/CENPM/RBBP7/RBBP4/IPO4/CENPL	32
GO:0090670	RNA localization to Cajal body	16/4721	19/18866	0.000000100747591033696	0.00000222064481903439	0.00000187391992240672	DCP2/DKC1/NAF1/EXOSC10/CCT5/NOP10/SHQ1/CCT8/CCT7/CCT6A/RUVBL1/RUVBL2/TCP1/WRAP53/CCT3/CCT4	16
GO:0090671	telomerase RNA localization to Cajal body	16/4721	19/18866	0.000000100747591033696	0.00000222064481903439	0.00000187391992240672	DCP2/DKC1/NAF1/EXOSC10/CCT5/NOP10/SHQ1/CCT8/CCT7/CCT6A/RUVBL1/RUVBL2/TCP1/WRAP53/CCT3/CCT4	16
GO:0090672	telomerase RNA localization	16/4721	19/18866	0.000000100747591033696	0.00000222064481903439	0.00000187391992240672	DCP2/DKC1/NAF1/EXOSC10/CCT5/NOP10/SHQ1/CCT8/CCT7/CCT6A/RUVBL1/RUVBL2/TCP1/WRAP53/CCT3/CCT4	16
GO:0090685	RNA localization to nucleus	16/4721	19/18866	0.000000100747591033696	0.00000222064481903439	0.00000187391992240672	DCP2/DKC1/NAF1/EXOSC10/CCT5/NOP10/SHQ1/CCT8/CCT7/CCT6A/RUVBL1/RUVBL2/TCP1/WRAP53/CCT3/CCT4	16
GO:1905819	negative regulation of chromosome separation	26/4721	40/18866	0.000000108950241630075	0.00000238798471245834	0.00000201513186112501	TTK/CENPF/NDC80/PSMG2/PLK1/GEN1/PTTG3P/CDC20/ZW10/MAD2L1/TRIP13/MAD2L2/ZNF207/SPDL1/CDT1/PTTG1/MAD1L1/RAD21/BUB1/DYNC1LI1/XRCC3/FBXO5/AURKB/BUB3/CCNB1/BUB1B	26
GO:0007080	mitotic metaphase plate congression	29/4721	47/18866	0.000000109091929208084	0.00000238798471245834	0.00000201513186112501	CENPE/CHMP1A/NDC80/CHMP4B/PSRC1/MIS12/ZW10/CHMP5/KIF2C/CDCA5/DCTN2/SPDL1/CDT1/MAD1L1/CDCA8/KIFC1/NUF2/CHAMP1/KIF14/KIF18A/SEH1L/BOD1/KIF22/HNRNPU/AURKB/KPNB1/CCNB1/NUP62/CDC23	29
GO:0030330	DNA damage response, signal transduction by p53 class mediator	52/4721	107/18866	0.000000113550153506888	0.0000024770322146451	0.00000209027575039447	BRCA2/CNOT9/SMYD2/KAT5/CD74/CHEK2/CDK2/GTSE1/SNAI2/MSX1/MUC1/PSMD10/SOX4/TRIAP1/TFAP4/TFDP2/EEF1E1/BAX/CDC25C/CNOT10/PPM1D/KDM1A/E2F8/SNAI1/PRMT1/RGCC/BRCA1/FOXM1/AURKA/ATR/SPRED3/E2F7/NBN/CDK1/PMAIP1/PAXIP1/CARM1/RBL2/KMT5A/E2F4/CASP2/USP10/MIF/CNOT3/CNOT7/PCNA/MARCHF7/GADD45A/E2F1/TWIST1/BTG2/CCNB1	52
GO:0046031	ADP metabolic process	58/4721	124/18866	0.000000118610947029996	0.00000257856949228224	0.00000217595929861445	TIGAR/LDHA/OGDHL/ALDOA/GCK/ENO1/NUP210/FBP1/NUP98/NUP85/NUP42/NUP133/AK4/NUP188/EIF6/PGAM4/GALK1/PGK1/NDC1/PKM/NUP54/PGM2L1/NUP35/PFKM/GAPDH/PSEN1/NUP205/POM121/AK1/PFKFB4/NUP160/NUP155/TPI1/AAAS/SLC2A6/ENO2/PFKL/NUP43/POM121C/GPI/FOXK1/GAPDHS/NUP107/NUP93/SEH1L/NUP50/PRKAG1/ALDOC/FOXK2/HK2/PGM1/RAE1/PGAM1/HIF1A/PFKP/NUP37/NUP153/NUP62	58
GO:0070199	establishment of protein localization to chromosome	20/4721	27/18866	0.000000120161048295418	0.00000260335267774509	0.00000219687291099472	BRCA2/DKC1/CCT5/MACROH2A1/CCT8/CCT7/PIH1D1/ACD/CCT6A/TERF1/ATR/MACROH2A2/LRWD1/POT1/NABP2/RUVBL2/TCP1/WRAP53/CCT3/CCT4	20
GO:0032204	regulation of telomere maintenance	42/4721	80/18866	0.00000012176971736951	0.00000262923185667227	0.00000221871139167002	DCP2/NEK2/DKC1/NAF1/EXOSC10/CCT5/HNRNPA2B1/XRCC1/CCT8/MYC/CCT7/GNL3L/XRCC5/MRE11/NAT10/ACD/CCT6A/HNRNPC/YLPM1/TERF1/SMG5/GNL3/ATR/PIF1/NBN/POT1/ERCC1/XRN1/PKIB/NABP2/HNRNPD/DHX36/MAPKAPK5/TCP1/HNRNPU/PNKP/CCT3/HNRNPA1/AURKB/PARP1/TINF2/CCT4	42
GO:0045839	negative regulation of mitotic nuclear division	31/4721	52/18866	0.000000123366664881847	0.00000265468335142361	0.00000224018896550837	TTK/CHEK1/AURKAIP1/CENPF/NDC80/PSMG2/PLK1/GEN1/PTTG3P/CDC20/ZW10/MAD2L1/TRIP13/MAD2L2/RGCC/ZNF207/SPDL1/CDT1/PTTG1/MAD1L1/RAD21/BUB1/DYNC1LI1/MTBP/XRCC3/NAA10/FBXO5/AURKB/BUB3/CCNB1/BUB1B	31
GO:0006297	nucleotide-excision repair, DNA gap filling	18/4721	23/18866	0.000000126548952186317	0.00000271396198810385	0.00000229021201165066	RPA3/RFC5/XRCC1/LIG1/RPA1/POLE/RFC3/RFC1/POLD2/POLD1/RFC4/RPA2/LIG3/POLD3/RFC2/PCNA/UBA52/RPS27A	18
GO:0019080	viral gene expression	82/4721	195/18866	0.000000128326680088984	0.00000274282075826557	0.00000231456485902124	RPL41/RPL38/POLR2I/NUP210/POLR2E/POLR2H/EIF3D/NUP98/NUP85/NUP42/EIF3F/RPL27/NUP133/NUP188/REST/RPS21/PSMC3/SMARCB1/NELFCD/DHX9/RPS15/POLR2J/NDC1/NUP54/CCNT1/NUP35/TFAP4/EIF3B/ZNF639/POLR2K/RPL35/NUP205/HMGA2/NELFA/POLR2B/PCBP2/POM121/RPL8/NELFE/NUP160/NUP155/GTF2F1/HDAC1/RPS7/AAAS/SNW1/EIF3G/TARBP2/POLR2G/NUP43/POM121C/SSB/PTBP1/MCTS1/RPS19/GTF2B/RPL17/RPL35A/SUPT4H1/NUP107/RPS3/SMARCA4/GTF2F2/EI…	82
GO:0140056	organelle localization by membrane tethering	74/4721	171/18866	0.000000130782036714193	0.00000278592070154931	0.00000235093530497537	HAUS5/NEK2/CEP41/ESYT1/ODF2/TUBB4A/YWHAE/VPS33A/TMEM216/TUBG1/CEP152/HAUS8/CEP97/PLK1/HAUS7/SSNA1/CEP135/HAUS2/HAUS3/CENPJ/PLK4/TUBA1A/DYNLL1/BVES/CEP72/ESYT3/MARK4/VTI1B/CEP76/DYNC1H1/STX2/RAB10/CEP250/CEP57/DCTN2/CTBP2/YKT6/CDK1/SCFD1/CFTR/NEDD1/CSNK1E/HAUS6/CEP192/TUBB4B/HAUS1/MAPRE1/C2CD3/STX8/DYNC1I2/HSP90AA1/SCLT1/ATG14/YWHAG/ALMS1/ACTR1A/NDRG4/PACS2/PPP2R1A/DCTN3/RABEPK/TUBB/RAB8A/CEP78/CE…	74
GO:0022406	membrane docking	77/4721	180/18866	0.00000013158116396633	0.00000279356932728516	0.00000235738969697115	HAUS5/NEK2/CEP41/ESYT1/ODF2/TUBB4A/YWHAE/VPS33A/TMEM216/TUBG1/CEP152/HAUS8/CEP97/PLK1/RAB7A/HAUS7/SSNA1/CEP135/HAUS2/HAUS3/SNX3/CENPJ/PLK4/TUBA1A/DYNLL1/BVES/CEP72/ESYT3/MARK4/VTI1B/CEP76/DYNC1H1/STX2/RAB10/CEP250/CEP57/DCTN2/CTBP2/YKT6/CDK1/SCFD1/CFTR/NEDD1/CSNK1E/HAUS6/CEP192/TUBB4B/HAUS1/MAPRE1/C2CD3/STX8/DYNC1I2/HSP90AA1/SCLT1/ATG14/YWHAG/ALMS1/ACTR1A/NDRG4/PACS2/PPP2R1A/DCTN3/RABEPK/TUBB/RAB…	77
GO:0051204	protein insertion into mitochondrial membrane	28/4721	45/18866	0.000000139926382074995	0.00000295791330192702	0.00000249607349078145	YWHAB/YWHAE/TIMM10/TFDP2/TP53BP2/BAX/YWHAQ/ROMO1/AGK/MAPK8/TOMM22/MAIP1/BCL2L11/HSPA4/PMAIP1/PPP3R1/YWHAZ/TIMM9/BID/HSP90AA1/YWHAG/TIMM13/E2F1/TIMM22/NMT1/TIMM29/SAMM50/PDCD5	28
GO:0033108	mitochondrial respiratory chain complex assembly	50/4721	102/18866	0.000000140253923106496	0.00000295791330192702	0.00000249607349078145	NDUFAF2/ND1/BCS1L/TACO1/FOXRED1/PET117/ND5/TIMMDC1/NDUFB5/ECSIT/ACAD9/COA1/NDUFB7/NDUFA11/NDUFA12/NDUFB3/NDUFA8/NDUFB9/COA4/NDUFAB1/DMAC2/NDUFS6/NDUFA9/TIMM21/NDUFAF5/UQCC1/NDUFA5/NDUFB2/NDUFB6/OXA1L/NUBPL/COA8/C12orf73/SDHAF2/NDUFB4/NDUFAF8/UQCC2/TFAM/NDUFS3/SDHAF3/COX16/TMEM126A/ND4/NDUFAF4/NDUFB1/UQCC3/ND6/SLC25A33/SAMM50/SDHAF1	50
GO:2001021	negative regulation of response to DNA damage stimulus	43/4721	83/18866	0.000000142207597274299	0.00000298918485926242	0.00000252246239989163	RMI2/THOC1/OTUB1/POLQ/XRCC1/OTUB2/CD74/ATAD5/UBR5/CHEK2/DDIAS/SNAI2/MUC1/PSMD10/KLHL15/TRIAP1/SMCHD1/RIF1/KDM1A/HMGA2/SNAI1/MAD2L2/FANCB/UBQLN4/HSF1/CYREN/ERCC1/BID/RPS3/MIF/TAF9/TFIP11/BCL2L12/CDKN2D/SHLD3/FBXO5/MARCHF7/ING2/CGAS/TWIST1/AUNIP/PARPBP/MAGEF1	43
GO:0006163	purine nucleotide metabolic process	159/4721	442/18866	0.000000147092008036596	0.00000308165038619245	0.00000260049063365724	TIGAR/LDHA/OGDHL/ALDOA/GCK/RAN/PPT2/ENO1/PDK1/NUP210/FBP1/CYC1/ATP6/NUP98/ATP5PO/NUP85/NUP42/OPA1/NUDT1/NME2/COX5B/NUP133/ADSL/FAR1/AK4/GUCA1B/NUP188/ATP5PF/ACLY/EIF6/FAR2/LRRK2/PGAM4/GALK1/PAPSS1/SULT1A1/ACSM1/ACSL5/PDHA1/PGK1/NDC1/PKM/NUP54/PGM2L1/NUP35/ATP5MF/NME7/ACOT7/PRPS1/PTHLH/PFKM/LDHC/NME5/PDE7A/GUCY2D/GAPDH/NME1/PPAT/NUDT2/ACBD6/PSEN1/NUP205/SLC25A13/NT5E/PANK4/SULT1A2/ACOT2/ACSM3/POM1…	159
GO:0043543	protein acylation	99/4721	248/18866	0.000000148637859180511	0.00000310379319104566	0.0000026191761266261	MORF4L2/EP400/BRCA2/ZZZ3/HDAC2/CTCF/CHEK1/KAT5/MAP6D1/NAA30/PHF20L1/HAT1/ESCO1/ACTL6A/SMARCB1/TADA1/DPF3/ING3/TADA2A/NAA35/SNAI2/PIH1D1/MUC1/MSL3P1/ATF2/NAA50/SOX4/ZDHHC13/CHD5/MSL3/NAA15/NAA25/MCRS1/ZDHHC1/PARK7/MSL2/PER1/NMT2/KANSL2/TAF6/TAOK1/PHF10/RUVBL1/CDYL/DR1/DSCC1/BRCA1/KAT6A/GSK3B/PPM1A/DPF2/TAF5/NAA20/DLD/RAPGEF3/MYOCD/MSL1/ESCO2/BEND3/RPS6KA5/PAXIP1/SUPT3H/HCFC1/NAA40/PHF20/PCGF2/TAF1…	99
GO:0009259	ribonucleotide metabolic process	151/4721	416/18866	0.000000159678115864909	0.00000332339894921457	0.00000280449329296471	TIGAR/LDHA/OGDHL/ALDOA/GCK/RAN/PPT2/RNASEH2B/ENO1/PDK1/NUP210/FBP1/CYC1/ATP6/NUP98/ATP5PO/NUP85/NUP42/OPA1/NME2/COX5B/NUP133/ADSL/FAR1/AK4/NUP188/ATP5PF/CTPS1/ACLY/EIF6/FAR2/LRRK2/PGAM4/GALK1/PAPSS1/SULT1A1/CAD/ACSM1/ACSL5/PDHA1/PGK1/NDC1/PKM/NUP54/PGM2L1/NUP35/ATP5MF/NME7/ACOT7/PTHLH/PFKM/LDHC/NME5/PDE7A/GUCY2D/GAPDH/NME1/PPAT/NUDT2/ACBD6/PSEN1/NUP205/SLC25A13/NT5E/PANK4/SULT1A2/ACOT2/ACSM3/POM1…	151
GO:1904814	regulation of protein localization to chromosome, telomeric region	13/4721	14/18866	0.000000160240811801895	0.00000332421135071382	0.00000280517884850307	DKC1/CCT5/MACROH2A1/CCT8/CCT7/GNL3L/CCT6A/TERF1/GNL3/TCP1/WRAP53/CCT3/CCT4	13
GO:0045841	negative regulation of mitotic metaphase/anaphase transition	24/4721	36/18866	0.000000165137897144666	0.00000341464290252228	0.00000288149068599076	TTK/CENPF/NDC80/PSMG2/PLK1/GEN1/CDC20/ZW10/MAD2L1/TRIP13/MAD2L2/ZNF207/SPDL1/CDT1/MAD1L1/RAD21/BUB1/DYNC1LI1/XRCC3/FBXO5/AURKB/BUB3/CCNB1/BUB1B	24
GO:0070507	regulation of microtubule cytoskeleton organization	80/4721	190/18866	0.000000170262478663194	0.00000350917602127907	0.00000296126368392684	C10orf90/CHORDC1/GPSM2/NEK2/CHMP1A/RCC1/RASSF7/ARL2/CCSAP/SKA1/NSFL1C/CHEK1/TUBB4A/MAP6D1/FKBP4/TPX2/HDGFL3/MDM1/CEP97/PHLDB2/PLK1/CHMP4B/GEN1/TPPP/CCNF/PSRC1/FSD1/CENPJ/TACC3/STMN3/PLK4/RANBP1/DRG1/CHMP5/RNF4/ABL1/BORA/TAOK1/KIF11/MARK4/CEP76/MAP1B/STMN1/DYNC1H1/CEP250/BRCA1/SPAST/XPO1/GSK3B/AURKA/CDK5R1/CAMSAP1/BICD1/NAV3/MARK2/TRIM37/RAC1/CKAP2/SKA3/MAPRE1/POC1A/CEP295/NIN/NPM1/RBM14/RPS3/ALMS…	80
GO:0006338	chromatin remodeling	89/4721	218/18866	0.000000191595817051944	0.0000039360849406011	0.00000332151631060243	SETDB2/DNMT3A/SMARCC1/HMGB2/ITGB3BP/SMARCD1/SMARCA5/HDAC2/CENPA/CHD8/CENPH/ACTL6A/TNP1/MYC/SMARCB1/PSME4/NASP/TADA2A/HMGB1/PIH1D1/SMARCD2/ZBTB1/MTA2/CENPK/RNF8/SMCHD1/CHD5/SMYD1/CENPX/HELLS/HJURP/HNRNPC/CENPV/RESF1/KNL1/SUV39H2/HMGA2/JARID2/CENPP/RUVBL1/ACTR6/MYB/DR1/CENPN/NPM3/CENPW/CENPO/HDAC1/CENPU/MIS18BP1/TET1/BAZ1B/DNMT1/BEND3/CENPQ/SMARCAD1/HCFC1/NAA40/CHD7/VPS72/CENPI/H3-3B/RUVBL2/ACTR5/T…	89
GO:0009452	7-methylguanosine RNA capping	23/4721	34/18866	0.00000019990928620246	0.00000408046350100713	0.0000034433520307474	POLR2I/POLR2E/POLR2H/TGS1/RNGTT/ERCC3/POLR2J/POLR2K/RAMAC/POLR2B/NCBP2/CMTR1/GTF2F1/GTF2H1/POLR2G/NCBP1/MNAT1/ERCC2/GTF2F2/POLR2D/GTF2H3/RNMT/GTF2H4	23
GO:0036260	RNA capping	23/4721	34/18866	0.00000019990928620246	0.00000408046350100713	0.0000034433520307474	POLR2I/POLR2E/POLR2H/TGS1/RNGTT/ERCC3/POLR2J/POLR2K/RAMAC/POLR2B/NCBP2/CMTR1/GTF2F1/GTF2H1/POLR2G/NCBP1/MNAT1/ERCC2/GTF2F2/POLR2D/GTF2H3/RNMT/GTF2H4	23
GO:0016571	histone methylation	64/4721	143/18866	0.000000207125952511716	0.00000421421649533454	0.0000035562212291907	SETDB2/MTF2/TRMT112/EHMT1/KDM3A/CTCF/MTHFR/SMYD2/MACROH2A1/TET3/SMARCB1/NTMT1/PIH1D1/COPRS/CHD5/SMYD1/EED/ZNF711/MEN1/DPY30/RIF1/KDM1A/SUV39H2/PRDM4/PRMT1/JARID2/NSD3/EZH2/WDR82/MYB/SETD1A/SETD3/NSD2/BRCA1/ASH2L/NELFE/CHTOP/TET1/SNW1/BRD4/DNMT1/BEND3/PAF1/PAXIP1/PWP1/FBL/PRDM13/CARM1/CTCFL/KMT5A/MECOM/KDM4D/PRMT5/DOT1L/PHF19/WDR5/SUV39H1/DNMT3B/RLF/KMT2B/PYGO2/EHMT2/SUZ12/PRMT6	64
GO:0016574	histone ubiquitination	29/4721	48/18866	0.000000209681746931643	0.00000423904372459258	0.0000035771720084986	WDR70/UBE2N/PHC1/OTUB1/DTX3L/DDB1/OTUB2/UBR5/CDC73/RING1/LEO1/UBE2A/RNF8/UBE2E1/PARK7/UHRF1/KDM1A/KDM2B/TRIM37/PCGF6/CUL4B/PAF1/PCGF2/BMI1/RNF2/RNF168/ATXN7L3/HUWE1/SUZ12	29
GO:0043631	RNA polyadenylation	29/4721	48/18866	0.000000209681746931643	0.00000423904372459258	0.0000035771720084986	VIRMA/TUT4/PNPT1/CSTF2/SNRPA/CDC73/LEO1/CCNT1/CPSF7/SYMPK/CPSF6/SCAF8/FIP1L1/NELFE/HSF1/CPSF3/PAF1/PAPOLA/CPSF1/PAPOLG/ZC3H3/CLP1/NUDT21/ZC3H14/CPSF2/TENT4A/CSTF3/GRSF1/MTPAP	29
GO:0017038	protein import	83/4721	200/18866	0.000000213467519414221	0.00000430187877219517	0.00000363019617810851	TOMM40/GLI3/MED1/TNPO3/RAN/TNPO1/NUP98/NUP85/PEX3/NXT1/NUP133/NUP188/PHB2/UBR5/HSP90AB1/LRRK2/DNAJC19/ANGPT1/TIMM23B/NUP54/IPO11/NUP35/NOLC1/ZIC1/TIMM44/TOMM40L/ROMO1/PSEN1/AKT1/CSE1L/PEX10/PKIA/POM121/KPNA2/TOMM22/ECT2/NUP155/TIMM21/PEX14/SIX2/HSPA4/NUTF2/MAPK14/SMO/RANBP6/GRPEL2/CDK1/HSPD1/KPNA4/TIMM23/TIMM17A/KPNA3/POM121C/TNPO2/HIKESHI/IPO8/KPNA1/HSP90AA1/TRIM28/NUP107/SHH/NUP93/TIMM50/GRPEL1…	83
GO:0006278	RNA-dependent DNA biosynthetic process	40/4721	76/18866	0.000000221346233428865	0.00000444653762596972	0.00000375226842744668	DCP2/NEK2/DKC1/NAF1/PPIA/EXOSC10/CCT5/NOP10/HSP90AB1/RPA1/CCT8/GAR1/CCT7/GNL3L/XRCC5/MRE11/NAT10/ACD/RFC1/CCT6A/HNRNPC/TERF1/SMG5/ATR/PIF1/POT1/XRN1/PKIB/HSP90AA1/PTGES3/MAPKAPK5/TCP1/HNRNPU/WRAP53/PNKP/CCT3/HNRNPA1/AURKB/TINF2/CCT4	40
GO:0006336	DNA replication-independent nucleosome assembly	31/4721	53/18866	0.00000022600176886499	0.00000451292442919725	0.00000380828979209113	ITGB3BP/ASF1A/SMARCA5/ASF1B/CENPA/HIRA/HAT1/CENPH/NASP/CENPK/CENPX/HJURP/KNL1/CENPP/RUVBL1/CENPN/CENPW/CENPO/CENPU/MIS18BP1/CENPQ/CENPI/H3-3B/NPM1/MIS18A/OIP5/CENPM/RBBP7/RBBP4/IPO4/CENPL	31
GO:0006734	NADH metabolic process	26/4721	41/18866	0.000000226783694535905	0.00000451292442919725	0.00000380828979209113	TIGAR/ALDOA/GCK/ENO1/PGK1/PKM/PGM2L1/MDH2/PFKM/GAPDH/MDH1/NUDT13/TPI1/SLC25A12/VCP/ENO2/PFKL/GPI/FOXK1/GPD2/GAPDHS/ALDOC/FOXK2/HK2/PGAM1/PFKP	26
GO:0050434	positive regulation of viral transcription	26/4721	41/18866	0.000000226783694535905	0.00000451292442919725	0.00000380828979209113	POLR2I/POLR2E/POLR2H/SMARCB1/NELFCD/DHX9/POLR2J/CCNT1/TFAP4/ZNF639/POLR2K/NELFA/POLR2B/NELFE/GTF2F1/SNW1/POLR2G/GTF2B/SUPT4H1/SMARCA4/GTF2F2/RRP1B/POLR2D/NUCKS1/TAF11/NELFB	26
GO:0045739	positive regulation of DNA repair	38/4721	71/18866	0.0000002502388390247	0.00000496411296915249	0.00000418903109143651	TIGAR/UBE2N/ERCC8/PRKDC/DTX3L/XRCC1/BABAM1/HMGB1/DHX9/UIMC1/RNF8/EYA1/SMCHD1/PARP9/FUS/RIF1/FAM168A/MAD2L2/H2AX/FANCB/BRCA1/FOXM1/PRRX1/EYA3/TIMELESS/DDX11/TRIM28/KDM4D/BRCC3/RPS3/RNF168/SHLD3/PCNA/CEBPG/WRAP53/PNKP/ACTR2/PARP1	38
GO:0006368	transcription elongation from RNA polymerase II promoter	44/4721	87/18866	0.00000025130012364242	0.00000496963608997534	0.00000419369184855313	POLR2I/POLR2E/POLR2H/WDR43/ERCC3/ELOC/CDC73/LEO1/NELFCD/POLR2J/RNF8/CCNT1/POLR2K/ELOF1/ADRM1/NELFA/POLR2B/EZH2/ENY2/NCBP2/TCERG1/NELFE/GTF2F1/BRD4/SUPT16H/GTF2H1/PAF1/ELP4/POLR2G/NCBP1/MNAT1/SSRP1/SUPT4H1/SHH/ERCC2/GTF2F2/RNF168/HNRNPU/POLR2D/GTF2H3/CCNK/GTF2H4/TCEA1/NELFB	44
GO:0051656	establishment of organelle localization	155/4721	432/18866	0.00000025280731672119	0.00000498391567250346	0.00000420574185941202	CBL/SDAD1/GPSM2/KIF1B/CENPE/RAN/COPG2/CHMP1A/DLGAP5/TOR1A/BICDL2/MLPH/PICALM/FAM83D/NMD3/DOCK7/NSFL1C/CENPA/CDC42/SEPTIN5/OPA1/CENPF/INCENP/ACTN4/TFG/NDC80/EIF6/FAM91A1/TRAPPC6B/PDCD10/LRRK2/UXT/CEP19/LTV1/PLK1/CHMP4B/RAB7A/ARL6/TRAPPC3/SYT11/PSRC1/KIF3C/RAB6A/RPS15/SCRIB/MIS12/TRIM58/MYO5C/DNM1/ZW10/ACTR10/MAD2L1/ESPL1/STK25/CHMP5/SUN1/PSEN1/TRIP11/KIF2C/LSG1/TERF1/CDH3/MYO19/BBS7/MAP1B/TMEM230/…	155
GO:0000959	mitochondrial RNA metabolic process	28/4721	46/18866	0.000000272155050901565	0.0000053487314647775	0.00000451359639575709	TEFM/GARS1/TRMT5/PNPT1/METTL4/HSD17B10/AARS2/SUPV3L1/PUS1/TRMT61B/SARS2/YARS2/POLRMT/TBRG4/SLIRP/DARS2/CDK5RAP1/TRMT10C/MTERF1/TRIT1/TWNK/TFAM/FASTKD1/TRMT10A/MRPL12/GRSF1/SLC25A33/LRPPRC	28
GO:0140013	meiotic nuclear division	75/4721	177/18866	0.000000301443556853085	0.00000590606079908453	0.00000498390598058919	RAD54L/NCAPH2/BRCA2/TTK/CDC25B/TOP2A/BRIP1/INCENP/FANCA/EME1/NANOS2/PLK1/HSPA2/MRE11/MSX1/MUS81/NDC1/PTTG3P/ASPM/CDC20/CENPX/CALR/ESPL1/FIGNL1/RAD51C/CCNE1/SUN1/SMC4/ZNF711/PSMD13/CKS2/RAD54B/TERF1/TRIP13/PSMC3IP/SMC2/AURKA/FANCD2/MLH3/BCL2L11/PTTG1/RAD51/NCAPH/CCNE2/RAD51D/GPR3/HSF1/FANCM/RAD21/TEX15/CCNB1IP1/SLC2A8/NUF2/MASTL/BUB1/MYBL1/FZR1/SGO2/RAD51B/WAPL/KIF18A/PPP2R1A/ACTR3/FBXO43/MND1/KLH…	75
GO:0061620	glycolytic process through glucose-6-phosphate	20/4721	28/18866	0.000000321153320023287	0.00000627286546310099	0.00000529343885214091	ALDOA/GCK/ENO1/GALK1/PGK1/PKM/PGM2L1/PFKM/GAPDH/TPI1/ENO2/PFKL/GPI/FOXK1/GAPDHS/ALDOC/FOXK2/HK2/PGAM1/PFKP	20
GO:0034501	protein localization to kinetochore	15/4721	18/18866	0.000000341061881369763	0.00000660079519187577	0.00000557016660555431	TTK/NDC80/RCC2/MIS12/ZW10/KNL1/SPDL1/CDT1/CDK1/CENPQ/CHAMP1/HASPIN/MTBP/AURKB/BUB3	15
GO:0070200	establishment of protein localization to telomere	15/4721	18/18866	0.000000341061881369763	0.00000660079519187577	0.00000557016660555431	BRCA2/DKC1/CCT5/CCT8/CCT7/ACD/CCT6A/TERF1/ATR/POT1/NABP2/TCP1/WRAP53/CCT3/CCT4	15
GO:1904872	regulation of telomerase RNA localization to Cajal body	15/4721	18/18866	0.000000341061881369763	0.00000660079519187577	0.00000557016660555431	DCP2/DKC1/NAF1/EXOSC10/CCT5/NOP10/SHQ1/CCT8/CCT7/CCT6A/RUVBL1/RUVBL2/TCP1/CCT3/CCT4	15
GO:0006997	nucleus organization	60/4721	133/18866	0.000000350595003727374	0.00000676467198681267	0.00000570845616371334	PES1/LEMD2/HMGB2/CHMP1A/EMD/TOR1A/KDM3A/NUP98/NSFL1C/NUP133/TBPL1/TNP1/REEP4/PLK1/CHMP4B/SF1/PSME4/SPAG4/NDC1/NUP54/RNF8/NUP35/CHD5/NOLC1/PPP2CA/POLR1B/CHMP5/SUN1/SRPK1/NUP205/SRPK2/SPAST/SYNE1/ANKLE2/NUP155/GOPC/VRK1/EMG1/CCNB2/SUMO1/CDK1/PITPNB/SERBP1/H3-3B/RPS19/NUP107/RTN4/PPP2R1A/NUP93/SEH1L/AGFG1/PYGO2/WRAP53/ZPR1/MFSD14A/TARDBP/CCNB1/NUP153/BANF1/UBXN2A	60
GO:1902100	negative regulation of metaphase/anaphase transition of cell cycle	24/4721	37/18866	0.000000358234520157414	0.00000689112949684626	0.00000581516897314539	TTK/CENPF/NDC80/PSMG2/PLK1/GEN1/CDC20/ZW10/MAD2L1/TRIP13/MAD2L2/ZNF207/SPDL1/CDT1/MAD1L1/RAD21/BUB1/DYNC1LI1/XRCC3/FBXO5/AURKB/BUB3/CCNB1/BUB1B	24
GO:0009150	purine ribonucleotide metabolic process	145/4721	401/18866	0.00000036237281751592	0.00000694967566643826	0.00000586457391743845	TIGAR/LDHA/OGDHL/ALDOA/GCK/RAN/PPT2/ENO1/PDK1/NUP210/FBP1/CYC1/ATP6/NUP98/ATP5PO/NUP85/NUP42/OPA1/NME2/COX5B/NUP133/ADSL/FAR1/AK4/NUP188/ATP5PF/ACLY/EIF6/FAR2/LRRK2/PGAM4/GALK1/PAPSS1/SULT1A1/ACSM1/ACSL5/PDHA1/PGK1/NDC1/PKM/NUP54/PGM2L1/NUP35/ATP5MF/NME7/ACOT7/PTHLH/PFKM/LDHC/NME5/PDE7A/GUCY2D/GAPDH/NME1/PPAT/NUDT2/ACBD6/PSEN1/NUP205/SLC25A13/NT5E/PANK4/SULT1A2/ACOT2/ACSM3/POM121/AK1/GNAI3/HACD2/…	145
GO:0002223	stimulatory C-type lectin receptor signaling pathway	53/4721	113/18866	0.000000366939162751512	0.00000701605362995964	0.00000592058782258227	PSMB6/PSMB5/CUL1/RELB/PSMD1/HRAS/PSMA7/PSMC2/PSMD3/PSMC3/PSME4/MUC1/PSMD11/PSMD10/PSMD5/PSME2/PSMD6/PSMD13/CHUK/TAB2/NRAS/PSMF1/BCL10/PSMD14/PSMC4/PSMB2/PSMB4/PSMD2/PSMB7/PSMA1/RELA/PSMC6/PSMD9/PSMC5/PSMB1/PSMB8/PSMA4/RPS6KA5/PSMD12/PSMA6/PSMB3/PSMD8/PSMA3/PSMC1/PAK2/PSMA5/PSMA2/PSME3/PSMD7/MAP3K7/PSMB9/PSME1/PSMD4	53
GO:0043486	histone exchange	33/4721	59/18866	0.000000394707653619579	0.00000750180893765595	0.00000633049873706283	ITGB3BP/SMARCA5/CENPA/CENPH/TNP1/PSME4/NASP/CENPK/RNF8/CHD5/CENPX/HJURP/KNL1/CENPP/RUVBL1/ACTR6/CENPN/CENPW/CENPO/CENPU/MIS18BP1/CENPQ/VPS72/CENPI/PTMA/NPM1/MIS18A/OIP5/CENPM/RBBP7/ANP32E/RBBP4/CENPL	33
GO:0046605	regulation of centrosome cycle	33/4721	59/18866	0.000000394707653619579	0.00000750180893765595	0.00000633049873706283	C10orf90/CHORDC1/NEK2/CHMP1A/NSFL1C/CHEK1/MDM1/CHMP4B/GEN1/CCNF/CENPJ/PLK4/RANBP1/CHMP5/KIF11/MARK4/CEP76/CEP250/BRCA1/XPO1/AURKA/TRIM37/POC1A/CEP295/NPM1/RBM14/ALMS1/XRCC3/CEP85/SPICE1/CEP131/NUP62/STIL	33
GO:0010499	proteasomal ubiquitin-independent protein catabolic process	17/4721	22/18866	0.000000398766863318012	0.0000075563344726649	0.00000637651081673327	PSMB6/PSMB5/PSMA7/PSME4/PSMB2/PSMB4/PSMB7/PSMA1/PSMB1/PSMB8/PSMA4/PSMA6/PSMB3/PSMA3/PSMA5/PSMA2/PSMB9	17
GO:0000387	spliceosomal snRNP assembly	31/4721	54/18866	0.000000403548574839482	0.00000762418557464592	0.0000064337678488663	PRPF19/WDR77/SNRPE/TGS1/GEMIN5/SNRPD2/SART1/AAR2/SART3/SNRPD1/SNRPD3/GEMIN6/PRPF31/CLNS1A/STRAP/LSM2/SNRPB/SMN1/SMN2/SRSF12/LSM4/RNU6-8/GEMIN7/DDX20/GEMIN2/SRSF10/PRMT5/SNRPG/SNRPF/SNRPC/COIL	31
GO:0002183	cytoplasmic translational initiation	23/4721	35/18866	0.000000444619250600573	0.0000083504230852439	0.00000704661278824764	EIF3I/RBM4/EIF3D/EIF4H/EIF3F/EIF3H/EIF2B3/EIF3B/EIF4EBP1/EIF3E/EIF3K/EIF5/EIF3M/EIF3G/EIF3J/MCTS1/YTHDF2/EIF4G1/EIF2S2/NCK1/EIF3A/MTOR/DENR	23
GO:0031297	replication fork processing	23/4721	35/18866	0.000000444619250600573	0.0000083504230852439	0.00000704661278824764	ZGRF1/TONSL/THOC1/BRCA2/EXD2/MMS22L/ALYREF/EME1/DNA2/GEN1/MRE11/CENPX/BLM/PRIMPOL/SMARCAL1/RAD51/DDX11/FANCM/ZNF365/PCNA/NUCKS1/RFWD3/ZRANB3	23
GO:0006378	mRNA polyadenylation	28/4721	47/18866	0.00000051245859866038	0.00000956790348322381	0.00000807399940737671	VIRMA/TUT4/PNPT1/CSTF2/SNRPA/CDC73/LEO1/CCNT1/CPSF7/SYMPK/CPSF6/SCAF8/FIP1L1/NELFE/HSF1/CPSF3/PAF1/PAPOLA/CPSF1/PAPOLG/ZC3H3/CLP1/NUDT21/ZC3H14/CPSF2/CSTF3/GRSF1/MTPAP	28
GO:0031055	chromatin remodeling at centromere	28/4721	47/18866	0.00000051245859866038	0.00000956790348322381	0.00000807399940737671	ITGB3BP/SMARCA5/CENPA/CENPH/NASP/CENPK/CENPX/HELLS/HJURP/CENPV/KNL1/CENPP/RUVBL1/CENPN/CENPW/CENPO/CENPU/MIS18BP1/CENPQ/CENPI/H3-3B/NPM1/MIS18A/OIP5/CENPM/RBBP7/RBBP4/CENPL	28
GO:0006370	7-methylguanosine mRNA capping	22/4721	33/18866	0.000000546043861735074	0.0000101353404511528	0.00000855283844989164	POLR2I/POLR2E/POLR2H/RNGTT/ERCC3/POLR2J/POLR2K/RAMAC/POLR2B/NCBP2/CMTR1/GTF2F1/GTF2H1/POLR2G/NCBP1/MNAT1/ERCC2/GTF2F2/POLR2D/GTF2H3/RNMT/GTF2H4	22
GO:0050685	positive regulation of mRNA processing	22/4721	33/18866	0.000000546043861735074	0.0000101353404511528	0.00000855283844989164	PRPF19/CIRBP/NUP98/CDC73/LEO1/NCBP2/RBMX/HSF1/SNW1/PAF1/NCBP1/THRAP3/TRA2B/DAZAP1/NUDT21/DHX36/NCL/HMX2/RBMXL1/HSPA8/SF3B4/CCNB1	22
GO:0010257	NADH dehydrogenase complex assembly	35/4721	65/18866	0.000000610049359931981	0.0000112575387699076	0.00000949982005108277	NDUFAF2/ND1/BCS1L/FOXRED1/ND5/TIMMDC1/NDUFB5/ECSIT/ACAD9/COA1/NDUFB7/NDUFA11/NDUFA12/NDUFB3/NDUFA8/NDUFB9/NDUFAB1/DMAC2/NDUFS6/NDUFA9/TIMM21/NDUFAF5/NDUFA5/NDUFB2/NDUFB6/OXA1L/NUBPL/NDUFB4/NDUFAF8/NDUFS3/TMEM126A/ND4/NDUFAF4/NDUFB1/ND6	35
GO:0032981	mitochondrial respiratory chain complex I assembly	35/4721	65/18866	0.000000610049359931981	0.0000112575387699076	0.00000949982005108277	NDUFAF2/ND1/BCS1L/FOXRED1/ND5/TIMMDC1/NDUFB5/ECSIT/ACAD9/COA1/NDUFB7/NDUFA11/NDUFA12/NDUFB3/NDUFA8/NDUFB9/NDUFAB1/DMAC2/NDUFS6/NDUFA9/TIMM21/NDUFAF5/NDUFA5/NDUFB2/NDUFB6/OXA1L/NUBPL/NDUFB4/NDUFAF8/NDUFS3/TMEM126A/ND4/NDUFAF4/NDUFB1/ND6	35
GO:0048863	stem cell differentiation	102/4721	264/18866	0.000000618379361082326	0.0000113781802439148	0.00000960162492310589	PSMB6/MTF2/PSMB5/EIF2AK2/WNT7A/PRKDC/KDM3A/SEMA3A/SRF/NSUN2/TCOF1/PSMD1/PSMA7/PSMC2/PSMD3/METTL5/REST/GBX2/ALX1/PSMC3/PSME4/PUS7/XRCC5/SNAI2/TCF3/MSX1/PSMD11/PSMD10/PSMD5/NOLC1/PSME2/SEMA4C/HOXA7/PSMD6/PSMD13/ABL1/PSMF1/PHACTR4/PHF5A/HMGA2/PSMD14/PSMC4/JARID2/JAG1/MYB/SETD1A/PSMB2/PSMB4/SOX11/PSMD2/PSMB7/PAX2/HNF1B/PSMA1/ITCH/PSMC6/PSMD9/PSMC5/RBPJ/PSMB1/SMO/TBX2/PSMB8/PSMA4/MYOCD/FOLR1/NKX2-5/PW…	102
GO:0006413	translational initiation	79/4721	192/18866	0.000000626605602502119	0.0000114962207071776	0.00000970123489848884	RPL41/EIF3I/RPL38/EIF2AK2/RBM4/C8orf88/MTIF2/EIF3D/EIF4H/EIF3F/RPL27/FMR1/AGO2/EIF6/RPS21/EIF4E/EIF4G2/YTHDF3/PPP1CA/EIF2AK1/RPS6KB2/RPS15/EIF1B/ALKBH1/EIF2B4/EIF3H/EIF2B3/COPS5/EIF1/EIF2B5/EIF3B/EIF2B1/EIF4EBP1/RPL35/EIF1AD/EIF3E/RPL8/EIF3K/NCBP2/EIF5/EIF2S1/GLE1/ABCE1/EIF3M/RPS7/EIF3G/EIF2B2/BANK1/DHX33/POLR2G/NCBP1/KHDRBS1/NCK2/EIF3J/EIF5B/MCTS1/YTHDF2/EIF4G1/PAIP1/RPS19/RPL17/NPM1/LARP1/RPL35…	79
GO:0006363	termination of RNA polymerase I transcription	21/4721	31/18866	0.000000662111140094188	0.0000121126268510602	0.0000102213972150442	POLR2E/POLR2H/ERCC3/POLR1B/POLR2K/TAF1B/TBP/UBTF/POLR1E/POLR1G/GTF2H1/POLR1H/TTF1/MNAT1/POLR1A/ERCC2/TAF1A/POLR1F/GTF2H3/POLR1C/GTF2H4	21
GO:0051784	negative regulation of nuclear division	33/4721	60/18866	0.000000666853707103823	0.0000121643314157904	0.0000102650287823695	TTK/CHEK1/AURKAIP1/CENPF/NDC80/NANOS2/PSMG2/PLK1/GEN1/PTTG3P/CDC20/ZW10/MAD2L1/TRIP13/MAD2L2/RGCC/ZNF207/SPDL1/CDT1/PTTG1/MAD1L1/RAD21/BUB1/DYNC1LI1/MTBP/XRCC3/FBXO43/NAA10/FBXO5/AURKB/BUB3/CCNB1/BUB1B	33
GO:0043467	regulation of generation of precursor metabolites and energy	69/4721	162/18866	0.000000700865374575569	0.0000127013852226417	0.0000107182286004748	TIGAR/GCK/NUP210/FBP1/TACO1/PPIF/NUP98/NUP85/NUP42/NUP133/PNPT1/AK4/NUP188/KHK/PHB2/PIK3CA/COX7A2/AKT2/EIF6/PPP1R3A/PPP1CA/PGK1/NDC1/SHMT2/NUP54/NUP35/PPP1CB/COX7A2L/PSEN1/PARK7/AKT1/NUP205/POM121/GSK3B/PFKFB4/NUP160/BNIP3/NUP155/SLC25A12/AAAS/PRELID1/VCP/CDK1/SLC2A6/NUP43/POM121C/COA8/PPP1R3G/IRS1/GAPDHS/UQCC2/NUP107/NUP93/SEH1L/ISCU/NUP50/PRKAG1/GSK3A/MTOR/RAE1/PGAM1/HIF1A/CISD1/CCNB1/NUP37/NUP…	69
GO:0072521	purine-containing compound metabolic process	165/4721	472/18866	0.000000701972041564424	0.0000127013852226417	0.0000107182286004748	TIGAR/LDHA/OGDHL/ALDOA/GCK/RAN/PPT2/ENO1/PDK1/NUP210/FBP1/CYC1/ATP6/NUP98/ATP5PO/NUP85/NUP42/OPA1/NUDT1/NME2/COX5B/NUP133/ADSL/FAR1/AK4/GUCA1B/NUP188/ATP5PF/ACLY/EIF6/AMD1/FAR2/LRRK2/PGAM4/GALK1/PAPSS1/SULT1A1/ACSM1/ACSL5/PDHA1/PGK1/NDC1/PKM/SHMT2/NUP54/PGM2L1/NUP35/ATP5MF/NME7/ACOT7/PRPS1/PTHLH/PFKM/LDHC/NME5/PDE7A/GUCY2D/GAPDH/NME1/PPAT/NUDT2/ACBD6/PSEN1/NUP205/KDM1A/SLC25A13/NT5E/PANK4/SULT1A2…	165
GO:0016573	histone acetylation	68/4721	159/18866	0.000000702297765146066	0.0000127013852226417	0.0000107182286004748	MORF4L2/EP400/BRCA2/ZZZ3/CTCF/CHEK1/KAT5/PHF20L1/HAT1/ACTL6A/SMARCB1/TADA1/DPF3/ING3/TADA2A/SNAI2/PIH1D1/MUC1/MSL3P1/ATF2/NAA50/CHD5/MSL3/MCRS1/PARK7/MSL2/PER1/KANSL2/TAF6/PHF10/RUVBL1/DR1/BRCA1/KAT6A/DPF2/TAF5/MYOCD/MSL1/BEND3/RPS6KA5/PAXIP1/SUPT3H/HCFC1/NAA40/PHF20/PCGF2/TAF12/RPS6KA4/RUVBL2/MYOD1/GTF2B/SET/BRPF1/PHF14/YEATS2/WDR5/BAZ1A/MBD3/TAF9/ATG5/PYGO2/MRGBP/GTF3C4/TWIST1/MAP3K7/NOC2L/SUPT…	68
GO:0009266	response to temperature stimulus	92/4721	233/18866	0.000000714217596895598	0.0000128802650712877	0.000010869178680029	CHORDC1/TP53INP1/RPA3/NUP210/MSTN/CIRBP/HDAC2/SLC25A27/NUP98/NUP85/NUP42/YWHAE/NUP133/FKBP4/CYTB/BAG5/NUP188/HSP90AB1/RPA1/DNAJB6/EPHB1/HSPA2/NDC1/EIF2B4/NUP54/EIF2B3/NUP35/EIF2B5/PDCL3/EIF2B1/SLC27A1/TRPA1/TRPV3/DNAJA3/AKT1/NUP205/RPA2/HSPH1/POM121/ADM/DNAJC7/HTRA2/GSK3B/DNAJC2/EIF2S1/NUP160/ATR/DNAJB4/NUP155/MLST8/HSF1/SUMO1/AAAS/BAG2/EIF2B2/VCP/HSPD1/ERO1A/NUP43/ATXN3/POM121C/CXCL10/HIKESHI/GL…	92
GO:0061615	glycolytic process through fructose-6-phosphate	20/4721	29/18866	0.000000790417436712206	0.0000142140790035385	0.0000119947348603799	ALDOA/GCK/ENO1/GALK1/PGK1/PKM/PGM2L1/PFKM/GAPDH/TPI1/ENO2/PFKL/GPI/FOXK1/GAPDHS/ALDOC/FOXK2/HK2/PGAM1/PFKP	20
GO:0045333	cellular respiration	77/4721	187/18866	0.000000834226847026286	0.0000149595254941324	0.0000126237895465857	NDUFAF2/ND1/OGDHL/UQCRC1/CYC1/ND5/NFATC4/NDUFB5/COX5B/ADSL/PNPT1/CYTB/CYCS/PIK3CA/NDUFB7/CS/UQCRH/NDUFA11/NDUFA12/PDHA1/UQCRHL/SHMT2/MDH2/NDUFB3/ND4L/NDUFA8/FH/NDUFB9/COX7A2L/PARK7/SUCLG1/COX1/SLC25A13/NDUFAB1/SLC25A22/IDH3G/MDH1/NDUFS6/BNIP3/NDUFA9/SLC25A12/DLD/COX6A1/PRELID1/VCP/CDK1/NDUFA5/NDUFB2/NDUFB6/SUCLA2/OXA1L/FXN/SDHAF2/DLAT/UQCRFS1/BID/NDUFB4/GPD2/MTFR1/SDHB/ISCU/COX8A/DLST/ME2/NDUFS3/…	77
GO:0018394	peptidyl-lysine acetylation	72/4721	172/18866	0.000000897203259463581	0.000016043510679084	0.000013538524499363	MORF4L2/EP400/BRCA2/ZZZ3/HDAC2/CTCF/CHEK1/KAT5/PHF20L1/HAT1/ESCO1/ACTL6A/SMARCB1/TADA1/DPF3/ING3/TADA2A/SNAI2/PIH1D1/MUC1/MSL3P1/ATF2/NAA50/SOX4/CHD5/MSL3/MCRS1/PARK7/MSL2/PER1/KANSL2/TAF6/PHF10/RUVBL1/DR1/BRCA1/KAT6A/DPF2/TAF5/MYOCD/MSL1/BEND3/RPS6KA5/PAXIP1/SUPT3H/HCFC1/NAA40/PHF20/PCGF2/TAF12/RPS6KA4/RUVBL2/MYOD1/GTF2B/SET/BRPF1/KLF15/PHF14/YEATS2/WDR5/BAZ1A/MBD3/TAF9/ATG5/PYGO2/MRGBP/GTF3C4/T…	72
GO:0006475	internal protein amino acid acetylation	70/4721	166/18866	0.000000914185233135008	0.0000163012580335422	0.0000137560279462568	MORF4L2/EP400/BRCA2/ZZZ3/CTCF/CHEK1/KAT5/PHF20L1/HAT1/ACTL6A/SMARCB1/TADA1/DPF3/ING3/TADA2A/SNAI2/PIH1D1/MUC1/MSL3P1/ATF2/NAA50/CHD5/MSL3/MCRS1/PARK7/MSL2/PER1/KANSL2/TAF6/PHF10/RUVBL1/DR1/BRCA1/KAT6A/DPF2/TAF5/MYOCD/MSL1/BEND3/RPS6KA5/PAXIP1/SUPT3H/HCFC1/NAA40/PHF20/PCGF2/TAF12/RPS6KA4/RUVBL2/MYOD1/GTF2B/SET/BRPF1/PHF14/YEATS2/WDR5/BAZ1A/MBD3/TAF9/NAA10/ATG5/PYGO2/MRGBP/GTF3C4/TWIST1/MAP3K7/NOC2…	70
GO:1904874	positive regulation of telomerase RNA localization to Cajal body	13/4721	15/18866	0.000000923544110603104	0.0000163188611733446	0.0000137708825840133	DKC1/NAF1/CCT5/NOP10/SHQ1/CCT8/CCT7/CCT6A/RUVBL1/RUVBL2/TCP1/CCT3/CCT4	13
GO:0006735	NADH regeneration	19/4721	27/18866	0.000000925455265028996	0.0000163188611733446	0.0000137708825840133	ALDOA/GCK/ENO1/PGK1/PKM/PGM2L1/PFKM/GAPDH/TPI1/ENO2/PFKL/GPI/FOXK1/GAPDHS/ALDOC/FOXK2/HK2/PGAM1/PFKP	19
GO:0061621	canonical glycolysis	19/4721	27/18866	0.000000925455265028996	0.0000163188611733446	0.0000137708825840133	ALDOA/GCK/ENO1/PGK1/PKM/PGM2L1/PFKM/GAPDH/TPI1/ENO2/PFKL/GPI/FOXK1/GAPDHS/ALDOC/FOXK2/HK2/PGAM1/PFKP	19
GO:0061718	glucose catabolic process to pyruvate	19/4721	27/18866	0.000000925455265028996	0.0000163188611733446	0.0000137708825840133	ALDOA/GCK/ENO1/PGK1/PKM/PGM2L1/PFKM/GAPDH/TPI1/ENO2/PFKL/GPI/FOXK1/GAPDHS/ALDOC/FOXK2/HK2/PGAM1/PFKP	19
GO:0043039	tRNA aminoacylation	28/4721	48/18866	0.000000936346191080616	0.0000164494490166524	0.0000138810808287308	GARS1/CARS1/FARSA/AARS2/GATC/FARSB/KARS1/SARS2/YARS2/RARS2/VARS1/EEF1E1/PARS2/AIMP2/MARS2/DARS2/NARS2/WARS1/MARS1/LARS2/RARS1/YARS1/AIMP1/IARS1/GATB/DARS1/QRSL1/TARS1	28
GO:0032210	regulation of telomere maintenance via telomerase	30/4721	53/18866	0.00000093804356396159	0.0000164494490166524	0.0000138810808287308	DCP2/NEK2/DKC1/NAF1/EXOSC10/CCT5/CCT8/CCT7/GNL3L/XRCC5/NAT10/ACD/CCT6A/HNRNPC/TERF1/SMG5/ATR/PIF1/POT1/XRN1/PKIB/MAPKAPK5/TCP1/HNRNPU/PNKP/CCT3/HNRNPA1/AURKB/TINF2/CCT4	30
GO:1901838	positive regulation of transcription of nucleolar large rRNA by RNA polymerase I	10/4721	10/18866	0.00000095595038693017	0.0000167172811466466	0.0000141070944442153	SMARCB1/PIH1D1/IPPK/DDX11/PWP1/NCL/SMARCA4/MARS1/NOL11/MTOR	10
GO:0002220	innate immune response activating cell surface receptor signaling pathway	53/4721	116/18866	0.00000102066436107513	0.000017799937813475	0.0000150207083097493	PSMB6/PSMB5/CUL1/RELB/PSMD1/HRAS/PSMA7/PSMC2/PSMD3/PSMC3/PSME4/MUC1/PSMD11/PSMD10/PSMD5/PSME2/PSMD6/PSMD13/CHUK/TAB2/NRAS/PSMF1/BCL10/PSMD14/PSMC4/PSMB2/PSMB4/PSMD2/PSMB7/PSMA1/RELA/PSMC6/PSMD9/PSMC5/PSMB1/PSMB8/PSMA4/RPS6KA5/PSMD12/PSMA6/PSMB3/PSMD8/PSMA3/PSMC1/PAK2/PSMA5/PSMA2/PSME3/PSMD7/MAP3K7/PSMB9/PSME1/PSMD4	53
GO:0002474	antigen processing and presentation of peptide antigen via MHC class I	47/4721	99/18866	0.00000106916070263132	0.0000185946086035716	0.0000156913015593102	PSMB6/PSMB5/PSMD1/PSMA7/PSMC2/PSMD3/PSMC3/PSME4/PSMD11/PSMD10/PSMD5/PSME2/CALR/PSMD6/PSMD13/CHUK/PSMF1/PSMD14/PSMC4/TAP2/PSMB2/PSMB4/PSMD2/PSMB7/PSMA1/PSMC6/PSMD9/PSMC5/PSMB1/PSMB8/PSMA4/PSMD12/PSMA6/PSMB3/SEC23A/PSMD8/PSMA3/PSMC1/PSMA5/TAP1/PSMA2/PSME3/PSMD7/PSMB9/PSME1/MR1/PSMD4	47
GO:1904356	regulation of telomere maintenance via telomere lengthening	33/4721	61/18866	0.00000110464992522842	0.0000191593380474045	0.0000161678558225121	DCP2/NEK2/DKC1/NAF1/EXOSC10/CCT5/HNRNPA2B1/CCT8/CCT7/GNL3L/XRCC5/NAT10/ACD/CCT6A/HNRNPC/TERF1/SMG5/ATR/PIF1/POT1/XRN1/PKIB/DHX36/MAPKAPK5/TCP1/HNRNPU/PNKP/CCT3/HNRNPA1/AURKB/PARP1/TINF2/CCT4	33
GO:1903312	negative regulation of mRNA metabolic process	43/4721	88/18866	0.00000114806432167568	0.0000198580717002649	0.0000167574912749392	CIRBP/TOB1/HNRNPL/FMR1/HNRNPA2B1/IGF2BP1/DHX9/HNRNPK/CCNT1/FUS/HNRNPC/C1QBP/SRSF12/TENT5C/RBM42/RBMX/HNRNPA0/U2AF2/NELFE/RBM10/SRSF4/MAPK14/RNPS1/YBX1/THRAP3/SRSF10/PTBP1/SRSF9/NOCT/PAIP1/HNRNPD/SRSF7/SYNCRIP/BARD1/LARP1/PTBP3/ZC3H14/MTOR/HNRNPU/TENT4A/E2F1/TARDBP/ELAVL1	43
GO:0033209	tumor necrosis factor-mediated signaling pathway	72/4721	173/18866	0.00000116379493507033	0.0000200754626299633	0.0000169409394295564	PSMB6/PSMB5/STAT1/TNFSF12/TNFRSF13B/ACTN4/PSMD1/TNFSF13/PSMA7/TNFSF4/PSMC2/PSMD3/PTPN2/PSMC3/PELI3/PSME4/COMMD7/CD40LG/H2BC11/KARS1/PSMD11/PSMD10/PSMD5/RNF31/TRAIP/PSME2/PIAS4/PSMD6/LIMS1/PSMD13/CHUK/PSMF1/PSMD14/PSMC4/KRT8/PSMB2/PSMB4/PSMD2/PSMB7/PSMA1/RELA/PSMC6/PSMD9/PSMC5/KRT18/PSMB1/PSMB8/PSMA4/CD70/TRADD/CPNE1/PSMD12/PSMA6/PSMB3/UBE2K/PSMD8/PSMA3/AIM2/PSMC1/SPHK1/TRAF4/PSMA5/BAG4/TRAF3/PSMA…	72
GO:0007094	mitotic spindle assembly checkpoint	22/4721	34/18866	0.0000011806239168782	0.0000201467758718892	0.0000170011180333705	TTK/CENPF/NDC80/PSMG2/PLK1/GEN1/CDC20/ZW10/MAD2L1/TRIP13/MAD2L2/ZNF207/SPDL1/CDT1/MAD1L1/BUB1/DYNC1LI1/XRCC3/AURKB/BUB3/CCNB1/BUB1B	22
GO:0031577	spindle checkpoint	22/4721	34/18866	0.0000011806239168782	0.0000201467758718892	0.0000170011180333705	TTK/CENPF/NDC80/PSMG2/PLK1/GEN1/CDC20/ZW10/MAD2L1/TRIP13/MAD2L2/ZNF207/SPDL1/CDT1/MAD1L1/BUB1/DYNC1LI1/XRCC3/AURKB/BUB3/CCNB1/BUB1B	22
GO:0071173	spindle assembly checkpoint	22/4721	34/18866	0.0000011806239168782	0.0000201467758718892	0.0000170011180333705	TTK/CENPF/NDC80/PSMG2/PLK1/GEN1/CDC20/ZW10/MAD2L1/TRIP13/MAD2L2/ZNF207/SPDL1/CDT1/MAD1L1/BUB1/DYNC1LI1/XRCC3/AURKB/BUB3/CCNB1/BUB1B	22
GO:0071174	mitotic spindle checkpoint	22/4721	34/18866	0.0000011806239168782	0.0000201467758718892	0.0000170011180333705	TTK/CENPF/NDC80/PSMG2/PLK1/GEN1/CDC20/ZW10/MAD2L1/TRIP13/MAD2L2/ZNF207/SPDL1/CDT1/MAD1L1/BUB1/DYNC1LI1/XRCC3/AURKB/BUB3/CCNB1/BUB1B	22
GO:0006119	oxidative phosphorylation	64/4721	149/18866	0.00000122837161355641	0.0000209053699808474	0.0000176412675077989	ND1/UQCRC1/TEFM/PPIF/CYC1/ND5/ATP6/ATP5PO/NDUFB5/COX5B/AK4/CYTB/CYCS/ATP5PF/COX7A2/NDUFB7/UQCRH/NDUFA11/NDUFA12/PGK1/UQCRHL/SHMT2/NDUFB3/ATP5MF/ND4L/NDUFA8/NDUFB9/COX7A2L/PARK7/COX1/NDUFAB1/ATP5F1C/NDUFS6/NDUFA9/DLD/COX6A1/VCP/CDK1/NDUFA5/NDUFB2/NDUFB6/FXN/ATP5MC3/SDHAF2/ATP5PD/ATP5F1B/UQCRFS1/BID/NDUFB4/STOML2/UQCC2/MSH2/ISCU/COX8A/ATP5MG/NDUFS3/ATP5PB/ND4/COX6A2/NDUFB1/UQCC3/CCNB1/ND6/SLC25A33	64
GO:0045943	positive regulation of transcription by RNA polymerase I	16/4721	21/18866	0.00000124124066676905	0.0000210286466783608	0.0000177452961473449	WDR43/HEATR1/SMARCB1/UTP15/PIH1D1/UBTF/IPPK/DDX11/DHX33/PWP1/NCL/SMARCA4/MARS1/NOL11/MTOR/WDR75	16
GO:2000104	negative regulation of DNA-dependent DNA replication	15/4721	19/18866	0.00000124224047013001	0.0000210286466783608	0.0000177452961473449	TIPIN/BRCA2/CHEK2/SLFN11/ATG7/DONSON/BLM/TERF1/LIG3/SMARCAL1/TIMELESS/FBXO5/ZNF830/GMNN/ZRANB3	15
GO:0006333	chromatin assembly or disassembly	87/4721	220/18866	0.00000131075210926571	0.0000221293999723902	0.0000186741810863751	SETDB2/DNMT3A/SMARCC1/HMGB2/ITGB3BP/SMARCD1/ASF1A/SMARCA5/ASF1B/CTCF/CENPA/SETSIP/MACROH2A1/HIRA/HAT1/CENPH/TNP1/SMARCB1/SART3/NASP/ANP32B/H2BC11/H1-10/TLK1/SMARCD2/MTA2/CENPK/SMCHD1/CENPX/NAP1L1/HELLS/TSPY26P/HJURP/CENPV/RESF1/KNL1/SUV39H2/CHAF1B/HMGA2/CENPP/RUVBL1/H2AX/H1-0/CENPN/CENPW/KAT6A/TSPYL4/MACROH2A2/CENPO/HDAC1/CHAF1A/CENPU/MIS18BP1/TET1/BAZ1B/DNMT1/SUPT16H/BEND3/PAF1/CENPQ/NAA40/CENPI…	87
GO:0002758	innate immune response-activating signal transduction	53/4721	117/18866	0.00000141484158166491	0.0000238233802663365	0.0000201036683207951	PSMB6/PSMB5/CUL1/RELB/PSMD1/HRAS/PSMA7/PSMC2/PSMD3/PSMC3/PSME4/MUC1/PSMD11/PSMD10/PSMD5/PSME2/PSMD6/PSMD13/CHUK/TAB2/NRAS/PSMF1/BCL10/PSMD14/PSMC4/PSMB2/PSMB4/PSMD2/PSMB7/PSMA1/RELA/PSMC6/PSMD9/PSMC5/PSMB1/PSMB8/PSMA4/RPS6KA5/PSMD12/PSMA6/PSMB3/PSMD8/PSMA3/PSMC1/PAK2/PSMA5/PSMA2/PSME3/PSMD7/MAP3K7/PSMB9/PSME1/PSMD4	53
GO:0043038	amino acid activation	28/4721	49/18866	0.00000166360273790489	0.000027937963439736	0.0000235758126794708	GARS1/CARS1/FARSA/AARS2/GATC/FARSB/KARS1/SARS2/YARS2/RARS2/VARS1/EEF1E1/PARS2/AIMP2/MARS2/DARS2/NARS2/WARS1/MARS1/LARS2/RARS1/YARS1/AIMP1/IARS1/GATB/DARS1/QRSL1/TARS1	28
GO:0006362	transcription elongation from RNA polymerase I promoter	20/4721	30/18866	0.00000181166290601157	0.0000302643055983196	0.0000255389266722795	POLR2E/POLR2H/ERCC3/POLR1B/POLR2K/TAF1B/TBP/UBTF/POLR1E/POLR1G/GTF2H1/POLR1H/MNAT1/POLR1A/ERCC2/TAF1A/POLR1F/GTF2H3/POLR1C/GTF2H4	20
GO:0070198	protein localization to chromosome, telomeric region	20/4721	30/18866	0.00000181166290601157	0.0000302643055983196	0.0000255389266722795	BRCA2/DKC1/CCT5/MACROH2A1/CCT8/CCT7/GNL3L/XRCC5/ACD/CCT6A/TERF1/GNL3/ATR/POT1/NABP2/TCP1/WRAP53/CCT3/TINF2/CCT4	20
GO:0090090	negative regulation of canonical Wnt signaling pathway	75/4721	184/18866	0.00000182158791770104	0.0000303502364870504	0.0000256114405668755	PSMB6/GLI3/PSMB5/CTHRC1/SCYL2/EMD/SOX2/TBX18/WNT5B/CHD8/PSMD1/PSMA7/PSMC2/PSMD3/DRAXIN/DVL3/PSMC3/PSME4/DVL2/FZD6/SNAI2/PSMD11/PSMD10/PSMD5/INVS/STK3/PSME2/CCDC88C/KREMEN2/PSMD6/PSMD13/PSMF1/PSMD14/PSMC4/G3BP1/UBAC2/MAD2L2/PSMB2/PSMB4/LIMD1/PSMD2/GSK3B/PSMB7/PSMA1/PSMC6/PSMD9/HDAC1/PSMC5/PSMB1/MAPK14/SIAH2/PSMB8/PSMA4/NKX2-5/TLE1/MDK/PSMD12/SDHAF2/PSMA6/PSMB3/RUVBL2/PSMD8/SHH/PSMA3/PSMC1/CDH2/GSK…	75
GO:0046822	regulation of nucleocytoplasmic transport	51/4721	112/18866	0.00000183376923233556	0.000030473212269283	0.0000257152152751602	GLI3/RAN/RBM4/PPP1R12A/EMD/NSUN2/YWHAE/UBR5/HSP90AB1/PTPN11/GTSE1/ANP32B/ANGPT1/NEDD4/DHX9/XPO5/NUP54/NOLC1/ZIC1/PSEN1/PARK7/CPSF6/PKIA/RBM27/IFI27/NCBP2/XPO1/GSK3B/PPM1A/ECT2/NUTF2/MAPK14/SMO/AAAS/RAPGEF3/CDK1/CDK5/KHDRBS1/TRIM28/BARD1/PPP1CC/RANGAP1/CTDSPL2/SHH/CHP1/IPO5/ZPR1/TARDBP/RAB23/NUP153/NUP62	51
GO:0006296	nucleotide-excision repair, DNA incision, 5'-to lesion	23/4721	37/18866	0.0000018933426912241	0.0000312993213642984	0.0000264123381459415	RPA3/DDB1/RFC5/RPA1/ERCC3/RFC3/RFC1/POLD2/POLD1/RFC4/RPA2/POLD3/CUL4B/GTF2H1/ERCC1/ERCC2/RFC2/PCNA/GTF2H3/GTF2H4/PARP1/UBA52/RPS27A	23
GO:0007099	centriole replication	23/4721	37/18866	0.0000018933426912241	0.0000312993213642984	0.0000264123381459415	C10orf90/CEP152/WDR62/MDM1/CDK2/DEUP1/CEP135/CENPJ/PLK4/CEP72/CEP76/BRCA1/TRIM37/C2CD3/CEP295/RTTN/NPM1/RBM14/ALMS1/SASS6/SPICE1/NUP62/STIL	23
GO:0051205	protein insertion into membrane	34/4721	65/18866	0.00000212263990741639	0.0000349987483955304	0.0000295341476113246	YWHAB/BCS1L/YWHAE/TIMM10/SGTA/TFDP2/TP53BP2/BAX/YWHAQ/ROMO1/AGK/MAPK8/TOMM22/MAIP1/BCL2L11/HSPA4/UBL4A/PMAIP1/PPP3R1/OXA1L/YWHAZ/TIMM9/TRAM2/BID/HSP90AA1/YWHAG/TIMM13/GET3/E2F1/TIMM22/NMT1/TIMM29/SAMM50/PDCD5	34
GO:0009135	purine nucleoside diphosphate metabolic process	59/4721	136/18866	0.00000213471920933714	0.0000350160143174991	0.0000295487176834399	TIGAR/LDHA/OGDHL/ALDOA/GCK/ENO1/NUP210/FBP1/NUP98/NUP85/NUP42/NUP133/AK4/NUP188/EIF6/PGAM4/GALK1/PGK1/NDC1/PKM/NUP54/PGM2L1/NUP35/PFKM/GAPDH/PSEN1/NUP205/POM121/AK1/PFKFB4/NUP160/NUP155/TPI1/AAAS/DLG1/SLC2A6/ENO2/PFKL/NUP43/POM121C/GPI/FOXK1/GAPDHS/NUP107/NUP93/SEH1L/NUP50/PRKAG1/ALDOC/FOXK2/HK2/PGM1/RAE1/PGAM1/HIF1A/PFKP/NUP37/NUP153/NUP62	59
GO:0009179	purine ribonucleoside diphosphate metabolic process	59/4721	136/18866	0.00000213471920933714	0.0000350160143174991	0.0000295487176834399	TIGAR/LDHA/OGDHL/ALDOA/GCK/ENO1/NUP210/FBP1/NUP98/NUP85/NUP42/NUP133/AK4/NUP188/EIF6/PGAM4/GALK1/PGK1/NDC1/PKM/NUP54/PGM2L1/NUP35/PFKM/GAPDH/PSEN1/NUP205/POM121/AK1/PFKFB4/NUP160/NUP155/TPI1/AAAS/DLG1/SLC2A6/ENO2/PFKL/NUP43/POM121C/GPI/FOXK1/GAPDHS/NUP107/NUP93/SEH1L/NUP50/PRKAG1/ALDOC/FOXK2/HK2/PGM1/RAE1/PGAM1/HIF1A/PFKP/NUP37/NUP153/NUP62	59
GO:0000470	maturation of LSU-rRNA	19/4721	28/18866	0.00000220120381559662	0.0000357279661779459	0.00003014950749172	NOP2/PES1/RPF2/MAK16/ZNHIT3/EIF6/WDR12/LAS1L/FTSJ3/RPL35/RPL7L1/NOL9/MRPL1/GTPBP4/RPF1/NIFK/BOP1/RRP15/DDX18	19
GO:0031440	regulation of mRNA 3'-end processing	19/4721	28/18866	0.00000220120381559662	0.0000357279661779459	0.00003014950749172	VIRMA/SNRPA/CDC73/LEO1/CCNT1/CPSF7/CPSF6/NCBP2/NELFE/HSF1/PAF1/PAPOLA/NCBP1/ZC3H3/NUDT21/BARD1/DHX36/ZC3H14/CCNB1	19
GO:0000727	double-strand break repair via break-induced replication	11/4721	12/18866	0.00000220975092865571	0.0000357279661779459	0.00003014950749172	CDC45/MUS81/MCM6/MCM7/CDC7/GINS2/MCM2/GINS4/MCM4/MCM3/MCM5	11
GO:1904816	positive regulation of protein localization to chromosome, telomeric region	11/4721	12/18866	0.00000220975092865571	0.0000357279661779459	0.00003014950749172	DKC1/CCT5/CCT8/CCT7/GNL3L/CCT6A/GNL3/TCP1/WRAP53/CCT3/CCT4	11
GO:0006383	transcription by RNA polymerase III	27/4721	47/18866	0.00000221189204598814	0.0000357279661779459	0.00003014950749172	MAF1/ZC3H8/SNAPC3/GTF3C2/CHD8/POLR3C/POLR2K/ICE1/TBP/GTF3C3/BRCA1/POLR3G/POLR3D/SNAPC1/GTF3C5/SNAPC2/POLR3F/DHX36/MTOR/POLR3K/GTF3C6/POLR1C/RPTOR/BRF1/ZNF143/BRF2/GTF3C4	27
GO:0010569	regulation of double-strand break repair via homologous recombination	27/4721	47/18866	0.00000221189204598814	0.0000357279661779459	0.00003014950749172	PPP4C/RMI2/POLQ/CHEK1/KLHL15/SMCHD1/FUS/FIGNL1/RIF1/RPA2/KDM1A/MAD2L2/FANCB/RAD51AP1/RAD51/UBQLN4/TIMELESS/TEX15/ZNF365/SHLD3/PPP4R2/WRAP53/CGAS/PARPBP/ACTR2/PARP1/MAGEF1	27
GO:0045089	positive regulation of innate immune response	84/4721	213/18866	0.00000225492206427496	0.0000363305717360848	0.0000306580240050635	PSMB6/HMGB2/MED1/PSMB5/LSM14A/CUL1/RELB/PRKDC/PVR/PSMD1/HRAS/PSMA7/STING1/PSMC2/PSMD3/ZCCHC3/XRCC6/PSMC3/PSME4/XRCC5/HMGB1/DHX9/MUC1/PSMD11/COCH/PSMD10/PSMD5/PARP9/PSME2/POLR3C/POLR3B/PQBP1/PSMD6/PSMD13/CHUK/TAB2/NRAS/PSMF1/BCL10/PSMD14/PSMC4/TBK1/PSMB2/PSMB4/PSMD2/PSMB7/PSMA1/SFPQ/RELA/PSMC6/PSMD9/PSMC5/PSMB1/POLR3G/POLR3D/PSMB8/PSMA4/FADD/RPS6KA5/NONO/PSMD12/PSMA6/PSPC1/PLSCR1/POLR3F/PSMB3/RPS1…	84
GO:0071478	cellular response to radiation	76/4721	188/18866	0.00000226413770455064	0.0000363866991100948	0.0000307053878173436	PBK/TP53INP1/NFATC4/DDB1/CHEK1/INTS7/FMR1/FNTA/HRAS/GUCA1B/CHEK2/AKT2/MYC/XRCC6/GRK4/XRCC5/SNAI2/ZBTB1/NEDD4/TRIAP1/POLD1/BAX/GUCY2D/FIGNL1/BLM/NMT2/KDM1A/HMGA2/H2AX/GNB1/EIF2S1/ECT2/ATR/RAD51AP1/USP28/CERS1/CALM1/RAD51/POLD3/MAPK14/METAP2/HSF1/CUL4B/YY1/SWI5/METAP1/GRB2/MAP3K20/ERCC1/SAG/TLK2/RAD9A/RUVBL2/ACTR5/KDM4D/PDE6A/NPM1/DHX36/CDC25A/MFAP4/FNTB/CRY1/PPID/ELK1/PCNA/GADD45A/CRY2/NUCKS1/RAD9…	76
GO:0000381	regulation of alternative mRNA splicing, via spliceosome	38/4721	76/18866	0.00000232934676443202	0.0000373401344965012	0.0000315099566299696	RBM15B/RBM4/HNRNPL/FMR1/REST/FXR1/CELF1/SART3/SF1/PUF60/SRSF1/SMU1/MAGOH/CELF2/RBM4B/RBM15/SRSF12/RBMX/RBM10/SRSF3/SRSF4/RNPS1/WTAP/KHDRBS1/THRAP3/SRSF10/TRA2B/RBMY1F/PTBP1/SRSF9/SRSF7/MYOD1/RBM8A/RBM17/HNRNPU/RBM19/HNRNPA1/SRSF2	38
GO:0000018	regulation of DNA recombination	49/4721	107/18866	0.00000237098666750438	0.0000379118976456368	0.000031992446376587	PPP4C/RMI2/THOC1/HMCES/ALYREF/POLQ/CHEK1/TNFSF13/TNFSF4/ATAD5/H1-10/MRE11/KLHL15/SMCHD1/FUS/FIGNL1/BLM/ZNF711/RIF1/RPA2/KDM1A/MAD2L2/FANCB/H1-0/NSD2/KPNA2/RAD51AP1/RAD51/UBQLN4/TIMELESS/PAXIP1/MSH6/SMARCAD1/TEX15/TFRC/ZNF365/EXOSC3/KPNA1/ERCC2/MSH2/SHLD3/PPP4R2/WRAP53/CGAS/PARPBP/ZRANB3/ACTR2/PARP1/MAGEF1	49
GO:0000291	nuclear-transcribed mRNA catabolic process, exonucleolytic	22/4721	35/18866	0.00000242617027519417	0.0000386968062988256	0.0000326548017203468	DCP2/EXOSC9/SKIV2L/LSM7/PATL1/LSM2/EXOSC5/HBS1L/LSM3/EXOSC4/LSM4/POLR2G/EXOSC3/EXOSC2/LSM5/CNOT7/LSM1/DCPS/NT5C3B/EDC3/EXOSC8/LSM6	22
GO:0018393	internal peptidyl-lysine acetylation	68/4721	164/18866	0.00000266366026675027	0.0000423782340183727	0.0000357614222331939	MORF4L2/EP400/BRCA2/ZZZ3/CTCF/CHEK1/KAT5/PHF20L1/HAT1/ACTL6A/SMARCB1/TADA1/DPF3/ING3/TADA2A/SNAI2/PIH1D1/MUC1/MSL3P1/ATF2/NAA50/CHD5/MSL3/MCRS1/PARK7/MSL2/PER1/KANSL2/TAF6/PHF10/RUVBL1/DR1/BRCA1/KAT6A/DPF2/TAF5/MYOCD/MSL1/BEND3/RPS6KA5/PAXIP1/SUPT3H/HCFC1/NAA40/PHF20/PCGF2/TAF12/RPS6KA4/RUVBL2/MYOD1/GTF2B/SET/BRPF1/PHF14/YEATS2/WDR5/BAZ1A/MBD3/TAF9/ATG5/PYGO2/MRGBP/GTF3C4/TWIST1/MAP3K7/NOC2L/SUPT…	68
GO:0098534	centriole assembly	24/4721	40/18866	0.00000280178383829587	0.0000444643095137555	0.0000375217840870729	C10orf90/CEP152/WDR62/MDM1/CDK2/DEUP1/CEP135/CENPJ/PLK4/CEP72/CEP76/BRCA1/TRIM37/E2F4/C2CD3/CEP295/RTTN/NPM1/RBM14/ALMS1/SASS6/SPICE1/NUP62/STIL	24
GO:0009411	response to UV	60/4721	140/18866	0.00000284495204802659	0.0000450367970096578	0.000038004885083101	TIPIN/PBK/TP53INP1/BRCA2/RAD18/ERCC8/CIRBP/NFATC4/DDB1/CHEK1/FMR1/ERCC3/FEN1/MYC/CASP3/ZBTB1/NEDD4/UBE2A/TRIAP1/POLD1/BAX/MAP4K3/AKT1/MEN1/PCLAF/KDM1A/DTL/MAPK8/PRIMPOL/EIF2S1/ATR/RELA/USP28/CERS1/SPRTN/POLD3/CUL4B/YY1/MSH6/ERCC1/HMGN1/RUVBL2/ACTR5/NPM1/DHX36/CDC25A/MFAP4/ERCC2/BRSK1/MSH2/USP1/CDKN2D/PPID/PCNA/CAT/AURKB/ZRANB3/PARP1/NOC2L/RHNO1	60
GO:0006367	transcription initiation from RNA polymerase II promoter	76/4721	189/18866	0.00000286767561835862	0.0000452835940928869	0.0000382131480016419	MED8/CDK8/MED1/POLR2I/TAF3/POLR2E/GTF2E1/POLR2H/TEAD4/SRF/NRBP1/PSMC2/CDK4/ERCC3/PSMC3/NR2C2AP/HMGB1/POLR2J/BAX/POLR2K/PPM1D/TAF6/TAF7L/E2F2/PSMC4/TBP/POLR2B/MED17/RORC/MED10/CREB1/DR1/HNF1B/MED27/GTF2F1/PSMC6/TAF5/PSMC5/RBPJ/MAZ/SNW1/CDK1/GTF2H1/PAXIP1/NKX2-5/POLR2G/TAF2/SUB1/CBFB/NR3C2/MNAT1/ERCC1/TAF12/TBX5/GTF2A2/GTF2B/TRIM28/DHX36/GTF2E2/ERCC2/GTF2F2/MED6/TAF9/MED30/MED20/ZNF45/NRBF2/TEAD1/P…	76
GO:0072522	purine-containing compound biosynthetic process	82/4721	208/18866	0.00000300638588379255	0.0000473561726806826	0.0000399621203150589	ALDOA/PPT2/ENO1/PDK1/CYC1/ATP6/ATP5PO/NME2/COX5B/ADSL/AK4/GUCA1B/ATP5PF/ACLY/AMD1/PAPSS1/ACSL5/PDHA1/PKM/SHMT2/ATP5MF/NME7/ACOT7/PRPS1/LDHC/NME5/GUCY2D/NME1/PPAT/NUDT2/SLC25A13/NT5E/PANK4/ADA/AK1/DGUOK/PRPS2/HACD2/ATP5F1C/ATIC/MLYCD/SLC35B2/PAICS/SLC25A12/PRTFDC1/GMPS/DLD/ADCY3/PRPSAP1/VCP/DCK/PDHX/PPT1/PFAS/ATP5MC3/ATP5PD/ATP5F1B/DLAT/HPRT1/AMPD1/GMPR2/STOML2/SCD5/PDK3/MTAP/ELOVL4/PRPSAP2/PNP/AD…	82
GO:0043928	exonucleolytic nuclear-transcribed mRNA catabolic process involved in deadenylation-dependent decay	21/4721	33/18866	0.00000308881964439688	0.0000484143879077318	0.0000408551089547387	DCP2/EXOSC9/SKIV2L/LSM7/PATL1/LSM2/EXOSC5/HBS1L/LSM3/EXOSC4/LSM4/EXOSC3/EXOSC2/LSM5/CNOT7/LSM1/DCPS/NT5C3B/EDC3/EXOSC8/LSM6	21
GO:0051984	positive regulation of chromosome segregation	21/4721	33/18866	0.00000308881964439688	0.0000484143879077318	0.0000408551089547387	RAD18/DLGAP5/CDC6/MACROH2A1/FEN1/RCC2/SMC6/ANAPC5/ESPL1/ANAPC7/SFPQ/CDT1/DDX11/RAD21/CDC27/NSMCE2/HNRNPU/AURKB/CCNB1/ANAPC11/CDC23	21
GO:1901836	regulation of transcription of nucleolar large rRNA by RNA polymerase I	12/4721	14/18866	0.00000321604752002028	0.0000502844080223861	0.0000424331496743148	MACROH2A1/SMARCB1/PIH1D1/MACROH2A2/IPPK/DDX11/PWP1/NCL/SMARCA4/MARS1/NOL11/MTOR	12
GO:0048025	negative regulation of mRNA splicing, via spliceosome	16/4721	22/18866	0.00000348783747597179	0.0000541339664974791	0.0000456816495051357	HNRNPL/HNRNPA2B1/HNRNPK/C1QBP/SRSF12/RBM42/RBMX/U2AF2/RBM10/SRSF4/RNPS1/SRSF10/PTBP1/SRSF9/SRSF7/PTBP3	16
GO:0051383	kinetochore organization	16/4721	22/18866	0.00000348783747597179	0.0000541339664974791	0.0000456816495051357	CENPE/DLGAP5/CENPA/CENPF/NDC80/CENPH/MIS12/CENPK/CENPX/SMC4/RNF4/CENPN/CENPW/SMC2/CDT1/NUF2	16
GO:0070987	error-free translesion synthesis	16/4721	22/18866	0.00000348783747597179	0.0000541339664974791	0.0000456816495051357	RPA3/RFC5/RPA1/RFC3/RFC1/POLD1/RFC4/RPA2/POLDIP2/UFD1/SPRTN/VCP/RFC2/PCNA/UBA52/RPS27A	16
GO:0006361	transcription initiation from RNA polymerase I promoter	23/4721	38/18866	0.00000365987343990219	0.0000566655526743881	0.0000478179613239082	POLR2E/POLR2H/ERCC3/SMARCB1/PIH1D1/POLR1B/POLR2K/TAF1B/TBP/UBTF/POLR1E/POLR1G/GTF2H1/POLR1H/MNAT1/POLR1A/SMARCA4/ERCC2/TAF1A/POLR1F/GTF2H3/POLR1C/GTF2H4	23
GO:0040029	regulation of gene expression, epigenetic	82/4721	209/18866	0.00000374578394582342	0.0000578545899953457	0.0000488213458837121	MTF2/RBM15B/DNMT3A/DDX21/MORF4L2/SMARCD1/POLR2E/ASF1A/SMARCA5/POLR2H/HDAC2/CTCF/MTHFR/CHEK1/EXOSC10/MACROH2A1/HIRA/CDC45/HAT1/TNP1/LHX2/KCNQ1/H1-10/HMGB1/MSL3P1/SMCHD1/EIF1/MSL3/POLR1B/EED/POLR2K/H2AZ1/TDG/DPY30/RIF1/PPM1D/ELOF1/KLF2/TAF1B/JARID2/TBP/EZH2/H2AX/RBM15/H1-0/CDYL/MIER1/POLR1E/CDCA4/BRCA1/MACROH2A2/POLR1G/BAZ1B/ATAD2/DNMT1/POLR1H/GLMN/DEK/CTCFL/PCGF2/MORC1/LRIF1/H3-3B/POLR1A/DOT1L/BMI…	82
GO:0000478	endonucleolytic cleavage involved in rRNA processing	13/4721	16/18866	0.00000378689315175359	0.0000580656949935551	0.0000489994895735419	NOP14/RPS21/BMS1/UTP23/NOL9/UTP20/KRI1/BOP1/NOP9/RPP40/TSR1/FCF1/ABT1	13
GO:0000479	endonucleolytic cleavage of tricistronic rRNA transcript (SSU-rRNA, 5.8S rRNA, LSU-rRNA)	13/4721	16/18866	0.00000378689315175359	0.0000580656949935551	0.0000489994895735419	NOP14/RPS21/BMS1/UTP23/NOL9/UTP20/KRI1/BOP1/NOP9/RPP40/TSR1/FCF1/ABT1	13
GO:0001732	formation of cytoplasmic translation initiation complex	13/4721	16/18866	0.00000378689315175359	0.0000580656949935551	0.0000489994895735419	EIF3I/EIF3D/EIF3F/EIF3H/EIF3B/EIF3E/EIF3K/EIF5/EIF3M/EIF3G/EIF3J/EIF2S2/EIF3A	13
GO:2000573	positive regulation of DNA biosynthetic process	35/4721	69/18866	0.00000379716904128954	0.0000580829616243518	0.000049014060243811	NEK2/DKC1/NAF1/CCT5/RFC5/HNRNPA2B1/HSP90AB1/CCT8/MYC/CCT7/RFC3/XRCC5/ACD/CCT6A/RFC4/PARM1/CHTF18/DSCC1/RGCC/ATR/POT1/PKIB/HNRNPD/HSP90AA1/PTGES3/MAPKAPK5/RFC2/TCP1/PCNA/WRAP53/PNKP/CCT3/HNRNPA1/AURKB/CCT4	35
GO:0034080	CENP-A containing nucleosome assembly	25/4721	43/18866	0.00000389427038348406	0.0000591130157521906	0.0000498832847747982	ITGB3BP/SMARCA5/CENPA/CENPH/NASP/CENPK/CENPX/HJURP/KNL1/CENPP/RUVBL1/CENPN/CENPW/CENPO/CENPU/MIS18BP1/CENPQ/CENPI/NPM1/MIS18A/OIP5/CENPM/RBBP7/RBBP4/CENPL	25
GO:0061641	CENP-A containing chromatin organization	25/4721	43/18866	0.00000389427038348406	0.0000591130157521906	0.0000498832847747982	ITGB3BP/SMARCA5/CENPA/CENPH/NASP/CENPK/CENPX/HJURP/KNL1/CENPP/RUVBL1/CENPN/CENPW/CENPO/CENPU/MIS18BP1/CENPQ/CENPI/NPM1/MIS18A/OIP5/CENPM/RBBP7/RBBP4/CENPL	25
GO:0006356	regulation of transcription by RNA polymerase I	20/4721	31/18866	0.00000390175702586135	0.0000591130157521906	0.0000498832847747982	MAF1/MACROH2A1/WDR43/HEATR1/SMARCB1/UTP15/PIH1D1/POLR2K/UBTF/MACROH2A2/IPPK/DDX11/DHX33/PWP1/NCL/SMARCA4/MARS1/NOL11/MTOR/WDR75	20
GO:0050686	negative regulation of mRNA processing	20/4721	31/18866	0.00000390175702586135	0.0000591130157521906	0.0000498832847747982	HNRNPL/HNRNPA2B1/HNRNPK/CCNT1/C1QBP/SRSF12/RBM42/RBMX/U2AF2/NELFE/RBM10/SRSF4/RNPS1/SRSF10/PTBP1/SRSF9/SRSF7/BARD1/PTBP3/ZC3H14	20
GO:0001522	pseudouridine synthesis	14/4721	18/18866	0.00000394960533600184	0.0000596954635069993	0.0000503747908644446	RPUSD3/DKC1/NAF1/RPUSD2/NOP10/GAR1/PUS7/PUS1/TRUB2/PUS3/TRUB1/PUS7L/RPUSD4/PUSL1	14
GO:0019083	viral transcription	72/4721	178/18866	0.00000402696504650796	0.0000607201285397447	0.0000512394677376647	RPL41/RPL38/POLR2I/NUP210/POLR2E/POLR2H/NUP98/NUP85/NUP42/RPL27/NUP133/NUP188/REST/RPS21/PSMC3/SMARCB1/NELFCD/DHX9/RPS15/POLR2J/NDC1/NUP54/CCNT1/NUP35/TFAP4/ZNF639/POLR2K/RPL35/NUP205/HMGA2/NELFA/POLR2B/POM121/RPL8/NELFE/NUP160/NUP155/GTF2F1/HDAC1/RPS7/AAAS/SNW1/TARBP2/POLR2G/NUP43/POM121C/RPS19/GTF2B/RPL17/RPL35A/SUPT4H1/NUP107/RPS3/SMARCA4/GTF2F2/NUP93/SEH1L/NUP50/RRP1B/POLR2D/RAE1/NUCKS1/TAF11…	72
GO:1904029	regulation of cyclin-dependent protein kinase activity	48/4721	106/18866	0.00000441152678855032	0.0000663610712173399	0.0000559996503540349	PKMYT1/CDC37/CDC6/HSP90AB1/CDK4/PLK1/CASP3/CCNF/PSRC1/PSMD10/CCNT1/CAMK2N1/TFAP4/CDC25C/BLM/CCNE1/AKT1/MEN1/CKS2/CCNA2/CCNG2/RGCC/CDK5R1/CCNY/CDKN2C/CDKN3/CCNB2/CCNE2/CCNQ/MYOCD/GTF2H1/CDK5RAP1/GTPBP4/MNAT1/CDC25A/BCCIP/CDKN2D/CDKN2A/GADD45A/IPO5/HERC5/CCNJ/CCNK/ADAM17/CKS1B/CCNB1/ACTB/IPO7	48
GO:2000278	regulation of DNA biosynthetic process	49/4721	109/18866	0.00000453889590209389	0.0000681156292824871	0.0000574802569261063	DCP2/NEK2/DKC1/NAF1/EXOSC10/CCT5/RFC5/HNRNPA2B1/HSP90AB1/CCT8/MYC/CCT7/GNL3L/RFC3/XRCC5/NAT10/ACD/CCT6A/HNRNPC/MEN1/RFC4/TERF1/PARM1/CHTF18/DSCC1/RGCC/SMG5/DNAJC2/ATR/CERS1/PIF1/POT1/XRN1/PKIB/HNRNPD/HSP90AA1/PTGES3/MAPKAPK5/RFC2/TCP1/PCNA/HNRNPU/WRAP53/PNKP/CCT3/HNRNPA1/AURKB/TINF2/CCT4	49
GO:0045738	negative regulation of DNA repair	22/4721	36/18866	0.00000476301658390339	0.0000713104464024026	0.0000601762447752839	RMI2/OTUB1/POLQ/OTUB2/UBR5/KLHL15/SMCHD1/RIF1/HMGA2/MAD2L2/FANCB/UBQLN4/HSF1/CYREN/RPS3/TFIP11/SHLD3/CGAS/TWIST1/AUNIP/PARPBP/MAGEF1	22
GO:0070979	protein K11-linked ubiquitination	19/4721	29/18866	0.00000488169793547702	0.0000729153376339014	0.0000615305530492695	ANAPC1/UBE2A/UBE2L5/ANAPC5/CDC26/RNF4/UBE2C/ANAPC7/RNF26/UBE2E3/UBE2T/ANAPC10/CDC27/FZR1/UBE2S/UBE2E2/ANAPC11/UBE2D3/CDC23	19
GO:0009185	ribonucleoside diphosphate metabolic process	59/4721	139/18866	0.00000495706983515399	0.0000738673223322947	0.0000623338976800066	TIGAR/LDHA/OGDHL/ALDOA/GCK/ENO1/NUP210/FBP1/NUP98/NUP85/NUP42/NUP133/AK4/NUP188/EIF6/PGAM4/GALK1/PGK1/NDC1/PKM/NUP54/PGM2L1/NUP35/PFKM/GAPDH/PSEN1/NUP205/POM121/AK1/PFKFB4/NUP160/NUP155/TPI1/AAAS/DLG1/SLC2A6/ENO2/PFKL/NUP43/POM121C/GPI/FOXK1/GAPDHS/NUP107/NUP93/SEH1L/NUP50/PRKAG1/ALDOC/FOXK2/HK2/PGM1/RAE1/PGAM1/HIF1A/PFKP/NUP37/NUP153/NUP62	59
GO:0042255	ribosome assembly	34/4721	67/18866	0.0000051405039791075	0.0000764213565793312	0.0000644891525938077	NOP2/MRPS11/MRPL22/RPF2/RPL38/PRKDC/DHX30/RRP7A/EIF6/XRCC5/RPS15/MRPS2/MRPL11/C1QBP/MPV17L2/ERAL1/BRIX1/FASTKD2/PPAN/MRPL20/DDX28/BOP1/MTERF3/NIP7/RPS19/NLE1/NPM1/DHX37/MRPS7/EFL1/EIF2A/MRTO4/ABT1/RPLP0	34
GO:0034243	regulation of transcription elongation from RNA polymerase II promoter	18/4721	27/18866	0.00000603577356061551	0.0000895212396326805	0.0000755436587554656	WDR43/ELOC/CDC73/LEO1/NELFCD/RNF8/NELFA/EZH2/TCERG1/NELFE/GTF2F1/BRD4/SUPT16H/SUPT4H1/SHH/RNF168/HNRNPU/NELFB	18
GO:0009132	nucleoside diphosphate metabolic process	64/4721	155/18866	0.00000609242237531726	0.0000901508094137854	0.0000760749293779647	TIGAR/LDHA/OGDHL/ALDOA/GCK/ENO1/NUP210/FBP1/NUP98/NUP85/NUP42/NME2/NUP133/AK4/NUP188/EIF6/PGAM4/GALK1/PGK1/NDC1/PKM/NUP54/PGM2L1/NUP35/NME7/PFKM/NME5/GAPDH/NME1/PSEN1/NUP205/DTYMK/POM121/AK1/PFKFB4/NUP160/NUP155/TPI1/AAAS/DLG1/SLC2A6/ENO2/PFKL/NUP43/POM121C/GPI/FOXK1/GAPDHS/NUP107/NUP93/SEH1L/NUP50/PRKAG1/ALDOC/FOXK2/HK2/PGM1/RAE1/PGAM1/HIF1A/PFKP/NUP37/NUP153/NUP62	64
GO:2000780	negative regulation of double-strand break repair	21/4721	34/18866	0.00000617128966577317	0.0000911054576705305	0.0000768805216869515	RMI2/OTUB1/POLQ/OTUB2/UBR5/KLHL15/SMCHD1/RIF1/HMGA2/MAD2L2/FANCB/UBQLN4/HSF1/CYREN/TFIP11/SHLD3/CGAS/TWIST1/AUNIP/PARPBP/MAGEF1	21
GO:0009141	nucleoside triphosphate metabolic process	49/4721	110/18866	0.00000621085941415829	0.0000914768806521505	0.0000771939517856919	ALDOA/RAN/ENO1/CYC1/ATP6/ATP5PO/OPA1/NUDT1/NME2/COX5B/DCTPP1/AK4/ATP5PF/CTPS1/TBPL1/LRRK2/CAD/PKM/ATP5MF/NME7/LDHC/NME5/NME1/NUDT2/SLC25A13/DTYMK/ADA/AK1/DGUOK/GNAI3/ATP5F1C/TYMS/DUT/SLC25A12/VCP/MFN1/ATP5MC3/ATP5PD/ATP5F1B/UCK2/STOML2/UCK1/ATP5MG/NUDT15/ATP5PB/EFL1/UQCC3/RAB23/PARP1	49
GO:0071347	cellular response to interleukin-1	73/4721	183/18866	0.0000062581280365704	0.0000919597147596039	0.0000776013976074726	PSMB6/XCL1/UBE2N/PSMB5/CUL1/OTUB1/CCL4L1/CCL8/PSMD1/PSMA7/PSMC2/PSMD3/CCL7/PSMC3/PELI3/PSME4/RIPK2/PSMD11/CXCL8/PSMD10/PSMD5/PSME2/GBP1/PSMD6/PSMD13/CHUK/TAB2/PSMF1/KLF2/VRK2/NKX3-1/PSMD14/PSMC4/PSMB2/PSMB4/RBMX/PSMD2/PSMB7/PSMA1/RELA/PSMC6/PSMD9/NOD1/PSMC5/PSMB1/YY1/PSMB8/PSMA4/RPS6KA5/PSMD12/PSMA6/RPS6KA4/PSMB3/UBE2V1/USP10/PSMD8/PSMA3/PSMC1/PSMA5/CCL14/PSMA2/TNIP2/PSME3/PSMD7/HAS2/MAP3K7/PSMB9…	73
GO:0034968	histone lysine methylation	51/4721	116/18866	0.0000064219688109346	0.0000941493256623853	0.0000794491291572777	SETDB2/MTF2/TRMT112/EHMT1/KDM3A/SMYD2/MACROH2A1/TET3/SMARCB1/PIH1D1/CHD5/SMYD1/EED/ZNF711/MEN1/DPY30/RIF1/KDM1A/SUV39H2/JARID2/NSD3/EZH2/WDR82/MYB/SETD1A/SETD3/NSD2/BRCA1/ASH2L/NELFE/SNW1/BRD4/DNMT1/BEND3/PAXIP1/PWP1/CTCFL/KMT5A/MECOM/KDM4D/DOT1L/PHF19/WDR5/SUV39H1/DNMT3B/RLF/KMT2B/PYGO2/EHMT2/SUZ12/PRMT6	51
GO:0007050	cell cycle arrest	89/4721	234/18866	0.00000656087740293242	0.0000959641699396659	0.0000809806090311014	RHEB/TP53INP1/SOX2/CNOT9/GADD45GIP1/HRAS/PNPT1/HSP90AB1/CHEK2/AKT2/DDIAS/CDK4/CDK2/MYC/ZBTB17/EIF4G2/CGRRF1/GTSE1/MUC1/CXCL8/PRKAB2/TBRG4/SOX4/TRIAP1/TFAP4/TSG101/PRR11/TFDP2/BAX/CDC25C/CALR/PRKAB1/ABL1/CNOT10/HMGA2/E2F8/PRMT1/NKX3-1/MAPK12/SKIL/UHRF2/RGCC/BRCA1/PPM1A/FOXM1/AURKA/CDK5R1/PPM1G/CDKN2C/E2F7/CDKN3/NBN/MLST8/CDK1/SGSM3/LAMTOR1/CARM1/MAP2K1/CDK5/RBL2/ERN2/KIF20B/E2F4/MAP3K20/MLF1/CASP2…	89
GO:0033683	nucleotide-excision repair, DNA incision	23/4721	39/18866	0.00000680851183814955	0.0000993573175829273	0.0000838439606638671	RPA3/DDB1/RFC5/RPA1/ERCC3/RFC3/RFC1/POLD2/POLD1/RFC4/RPA2/POLD3/CUL4B/GTF2H1/ERCC1/ERCC2/RFC2/PCNA/GTF2H3/GTF2H4/PARP1/UBA52/RPS27A	23
GO:0001701	in utero embryonic development	134/4721	383/18866	0.00000718251760216189	0.000104574820501201	0.0000882468181492077	GLI3/GNA12/MED1/MFN2/CMTM3/NEK2/PRPF19/BRCA2/RNASEH2B/FUT8/PLOD3/SRF/ASF1B/NSUN2/CHD8/BYSL/ACTL6A/RRP7A/DNAJB6/PSMC3/COPS3/ASCL2/NASP/ANGPT1/RBBP8/XRCC2/MED21/MSX1/COPS2/OCRL/SLC34A2/NCAPG2/ALKBH1/WDR74/UBE2A/SF3B6/STK3/DHX35/STMN3/PLK4/ZP3/AKT1/HINFP/MIB1/ZFPM2/KLF2/E2F8/SNAI1/PRMT1/PSMC4/KRT8/SKIL/RPL7L1/ADA/TENT5C/ADM/CHST11/FOXD3/HNF1B/RIC8A/DAD1/EMG1/E2F7/BCL2L11/PHF6/RBPJ/MYH9/CCNB2/NBN/CHT…	134
GO:0000079	regulation of cyclin-dependent protein serine/threonine kinase activity	46/4721	102/18866	0.00000791440897468341	0.000114967204053296	0.0000970165657525325	PKMYT1/CDC37/CDC6/CDK4/PLK1/CASP3/CCNF/PSRC1/PSMD10/CCNT1/TFAP4/CDC25C/BLM/CCNE1/AKT1/MEN1/CKS2/CCNA2/CCNG2/RGCC/CDK5R1/CCNY/CDKN2C/CDKN3/CCNB2/CCNE2/CCNQ/MYOCD/GTF2H1/CDK5RAP1/GTPBP4/MNAT1/CDC25A/BCCIP/CDKN2D/CDKN2A/GADD45A/IPO5/HERC5/CCNJ/CCNK/ADAM17/CKS1B/CCNB1/ACTB/IPO7	46
GO:0090263	positive regulation of canonical Wnt signaling pathway	62/4721	150/18866	0.00000811782464734078	0.000117518965359865	0.0000991699026160499	PSMB6/PSMB5/GID8/RNF220/PSMD1/PSMA7/PSMC2/PSMD3/UBR5/GSKIP/PSMC3/LRRK2/FRAT1/PSME4/PSMD11/PSMD10/PSMD5/SOX4/ASPM/PSME2/PSMD6/PSMD13/PSMF1/CDH3/PSMD14/PSMC4/RUVBL1/PSMB2/PSMB4/PSMD2/PPM1A/PSMB7/PSMA1/PSMC6/PSMD9/PSMC5/RBPJ/PSMB1/VCP/PSMB8/PSMA4/CSNK1E/PSMD12/PSMA6/LYPD6/PSMB3/WLS/NLE1/PSMD8/PSMA3/PSMC1/LGR5/CSNK1G2/PSMA5/TBL1XR1/PIN1/PSMA2/PSME3/PSMD7/PSMB9/PSME1/PSMD4	62
GO:0070203	regulation of establishment of protein localization to telomere	10/4721	11/18866	0.00000812709921124457	0.000117518965359865	0.0000991699026160499	DKC1/CCT5/CCT8/CCT7/CCT6A/TERF1/TCP1/WRAP53/CCT3/CCT4	10
GO:0000966	RNA 5'-end processing	16/4721	23/18866	0.00000878563526137516	0.000126752755998204	0.000106961956567316	NOP14/RPP25/PNPT1/HSD17B10/POP4/POP1/RPP30/UTP20/TRMT10C/SSB/RPP25L/NOP9/RPP40/RPP21/ABT1/POP7	16
GO:0070897	transcription preinitiation complex assembly	22/4721	37/18866	0.00000897187162649964	0.000129146124909342	0.000108981631954306	PSMC2/PSMC3/SMARCB1/HMGB1/PIH1D1/TAF7L/TAF1B/PSMC4/TBP/UBTF/CREB1/DR1/POLR1E/PSMC6/PSMC5/TAF12/GTF2A2/GTF2B/SMARCA4/BRF1/BRF2/TAF11	22
GO:0062012	regulation of small molecule metabolic process	155/4721	456/18866	0.00000910404927883213	0.000130752273353001	0.000110337001143074	TIGAR/PSMB6/PSMB5/GCK/RAN/FMO5/ENO1/PDK1/NUP210/FBP1/NUP98/DDB1/NUP85/NUP42/SLC35B4/DHCR7/NUP133/NFYB/EPHX2/PSMD1/PSMA7/PSMC2/CD74/PSMD3/AK4/GUCA1B/PTPN2/NUP188/REST/KHK/NLN/AKT2/FOXA2/EIF6/INSIG1/PSMC3/PPP1R3A/PSME4/PLIN5/STARD4/PPP1CA/SNAI2/NDC1/PSMD11/PRKAB2/PSMD10/NUP54/PSMD5/NUP35/PSME2/MBTPS2/PPP1CB/ERLIN1/AVPR1A/PSMD6/PSEN1/PARK7/PSMD13/AKT1/AP2A1/NUP205/PSMF1/TRIB3/SNAI1/PSMD14/PSMC4/CLCN…	155
GO:0034471	ncRNA 5'-end processing	15/4721	21/18866	0.0000102376530912114	0.000146701177930045	0.000123795691056611	NOP14/RPP25/HSD17B10/POP4/POP1/RPP30/UTP20/TRMT10C/SSB/RPP25L/NOP9/RPP40/RPP21/ABT1/POP7	15
GO:0019674	NAD metabolic process	27/4721	50/18866	0.0000108317503633124	0.000154864755194385	0.000130684631576332	TIGAR/LDHA/ALDOA/GCK/ENO1/PGK1/PKM/PGM2L1/PFKM/GAPDH/NT5E/MDH1/TPI1/SLC25A12/ENO2/PFKL/NMRK1/GPI/FOXK1/GPD2/GAPDHS/GPD1L/ALDOC/FOXK2/HK2/PGAM1/PFKP	27
GO:1902275	regulation of chromatin organization	76/4721	195/18866	0.0000110197406587043	0.000157014741834772	0.000132498925678565	SETDB2/MTF2/WDR70/UBE2N/ASF1A/KDM3A/OTUB1/ALKBH4/CTCF/MTHFR/CHEK1/FMR1/MACROH2A1/HIRA/CDC45/OTUB2/UBR5/METTL4/LRRK2/SMARCB1/SART3/TADA2A/SNAI2/H1-10/TLK1/PIH1D1/MUC1/MKI67/EED/PARK7/RESF1/RIF1/KDM1A/JARID2/NSD3/MYB/SETD1A/H1-0/PARG/MIER1/BRCA1/MAPK8/NELFE/CHTOP/TET1/SNW1/BRD4/ATAD2/MYOCD/DNMT1/RPS6KA5/PAF1/PAXIP1/NAA40/CTCFL/TLK2/RPS6KA4/RUVBL2/SET/TRIM28/KDM4D/SSRP1/PHF19/WDR5/DNMT3B/KMT2B/ATG5/…	76
GO:0034244	negative regulation of transcription elongation from RNA polymerase II promoter	11/4721	13/18866	0.0000110810655863229	0.000157014741834772	0.000132498925678565	NELFCD/RNF8/NELFA/EZH2/TCERG1/NELFE/SUPT4H1/SHH/RNF168/HNRNPU/NELFB	11
GO:0043248	proteasome assembly	11/4721	13/18866	0.0000110810655863229	0.000157014741834772	0.000132498925678565	PSMG2/OTUD6B/PSMD11/PSMD10/PSMD5/PSMD13/ADRM1/PSMD9/POMP/PSMG1/PSMD4	11
GO:0098789	pre-mRNA cleavage required for polyadenylation	11/4721	13/18866	0.0000110810655863229	0.000157014741834772	0.000132498925678565	CSTF2/CSTF2T/CPSF7/CPSF4/CPSF6/NCBP2/FIP1L1/NCBP1/CPSF1/NUDT21/CPSF2	11
GO:0032886	regulation of microtubule-based process	90/4721	240/18866	0.0000112534423411107	0.00015910212022577	0.000134260386997802	C10orf90/CHORDC1/GPSM2/NEK2/CHMP1A/RCC1/RASSF7/ARL2/CCSAP/SKA1/NSFL1C/CHEK1/TUBB4A/MAP6D1/DYNLT2B/FKBP4/TPX2/HDGFL3/MDM1/CEP97/PHLDB2/PGAM4/PLK1/CHMP4B/GEN1/TPPP/CCNF/PSRC1/KLHL42/FSD1/CENPJ/TRIM58/TACC3/STMN3/PLK4/RANBP1/DRG1/CFAP20/CHMP5/RNF4/ABL1/BORA/CCR6/TAOK1/KIF11/MARK4/CEP76/MAP1B/STMN1/DYNC1H1/CEP250/BRCA1/SPAST/XPO1/GSK3B/AURKA/CDK5R1/CAMSAP1/BICD1/NAV3/MARK2/TRIM37/RAC1/MEMO1/CKAP2/MKK…	90
GO:0051053	negative regulation of DNA metabolic process	54/4721	127/18866	0.0000115289255030802	0.000162634709096785	0.000137241407918538	RMI2/THOC1/DCP2/OTUB1/POLQ/EXOSC10/XRCC1/OTUB2/UBR5/GNL3L/DFFA/XRCC5/H1-10/NAT10/ACD/KLHL15/SMCHD1/BLM/HNRNPC/MEN1/RIF1/TERF1/HMGA2/MAD2L2/FANCB/H1-0/ZNF93/DNAJC2/CERS1/PIF1/UBQLN4/NBN/HSF1/MSH6/CYREN/SUB1/POT1/ERCC1/XRN1/TRIM28/RPS3/TFIP11/MSH2/SHLD3/HNRNPU/CGAS/TWIST1/HNRNPA1/AUNIP/PARPBP/ZRANB3/PARP1/MAGEF1/TINF2	54
GO:0006418	tRNA aminoacylation for protein translation	25/4721	45/18866	0.0000118022111587046	0.000166120701630725	0.000140183107916088	GARS1/CARS1/FARSA/AARS2/FARSB/KARS1/SARS2/YARS2/RARS2/VARS1/EEF1E1/PARS2/AIMP2/MARS2/DARS2/NARS2/WARS1/MARS1/LARS2/RARS1/YARS1/AIMP1/IARS1/DARS1/TARS1	25
GO:0045740	positive regulation of DNA replication	23/4721	40/18866	0.0000122293791320692	0.000171752430819414	0.000144935515610387	CDC42/HRAS/ATAD5/CDK2/DNA2/DBF4/DHX9/CDC7/E2F8/CACYBP/DBF4B/E2F7/CDT1/RAC1/CDK1/WIZ/ATF1/STOML2/TNFAIP1/PCNA/FAF1/BCAR3/CST3	23
GO:0016246	RNA interference	13/4721	17/18866	0.0000123796745077112	0.000172427009274145	0.000145504767385687	DROSHA/DICER1/AGO2/CELF1/TSN/DHX9/XPO5/ADAR/MRPL44/HENMT1/TARBP2/CLP1/PRKRA	13
GO:0000463	maturation of LSU-rRNA from tricistronic rRNA transcript (SSU-rRNA, 5.8S rRNA, LSU-rRNA)	12/4721	15/18866	0.000012386061157689	0.000172427009274145	0.000145504767385687	PES1/RPF2/ZNHIT3/WDR12/FTSJ3/RPL35/RPL7L1/NOL9/GTPBP4/NIFK/BOP1/DDX18	12
GO:0006388	tRNA splicing, via endonucleolytic cleavage and ligation	12/4721	15/18866	0.000012386061157689	0.000172427009274145	0.000145504767385687	FAM98B/CSTF2/CPSF4/C2orf49/CPSF1/CLP1/TSEN15/TRPT1/TSEN54/DDX1/RTRAF/RTCB	12
GO:0051315	attachment of mitotic spindle microtubules to kinetochore	12/4721	15/18866	0.000012386061157689	0.000172427009274145	0.000145504767385687	CENPE/NDC80/MIS12/KIF2C/CDT1/MAD1L1/NUF2/CHAMP1/SEH1L/BOD1/HNRNPU/AURKB	12
GO:0006520	cellular amino acid metabolic process	120/4721	340/18866	0.0000133434146574131	0.000185347913009318	0.000156408239529138	PSMB6/PHYKPL/PSMB5/PHGDH/PTS/PLOD3/MAT1A/GARS1/CARS1/SEPHS1/GFPT2/MTHFR/CBSL/PSMD1/PSMA7/PSMC2/FARSA/PSMD3/PEPD/CTPS1/HSD17B10/AARS2/PYCR3/PSMC3/ASPA/GATC/PSME4/CAD/FARSB/KARS1/SARS2/YARS2/PSMD11/RARS2/TDH/SHMT2/VARS1/PSMD10/PSMD5/ASNSD1/PSME2/EEF1E1/PARS2/MSRA/GSS/PPAT/PSMD6/IVD/PARK7/PSMD13/PSMF1/PSMD14/PSMC4/AASDHPPT/AIMP2/PSMB2/PSMB4/MARS2/PSMD2/AMT/PSMB7/SERINC5/PSMA1/AHCY/PSMC6/ADO/SLC25A12…	120
GO:2000027	regulation of animal organ morphogenesis	94/4721	254/18866	0.0000135335690151954	0.000187578812463887	0.000158290812958697	PSMB6/MED1/PSMB5/STAT1/CTHRC1/WNT7A/CDC42/PSMD1/PSMA7/PSMC2/PSMD3/PHB2/DVL3/HOXA11/MYC/PSMC3/PSME4/DVL2/FZD6/SNAI2/MSX1/PSMD11/PSMD10/EYA1/PSMD5/LHX1/PSME2/BAX/TFAP2A/PSMD6/PSMD13/DAAM1/ABL1/AP2A1/PSMF1/AP2B1/PAX8/PSMD14/PSMC4/JAG1/PSMB2/PSMB4/VANGL1/PSMD2/PSMB7/PAX2/HNF1B/BTBD7/PSMA1/PSMC6/AP2S1/PSMD9/PSMC5/RBPJ/SIX2/PSMB1/HOXB7/SMO/RAC1/TBX2/PSMB8/PSMA4/GPC6/CARM1/MDK/TGFBR2/PSMD12/PSMA6/PFN1/F…	94
GO:0002833	positive regulation of response to biotic stimulus	93/4721	251/18866	0.0000142017433989633	0.000196411039426186	0.000165744002195446	PSMB6/HMGB2/MED1/PSMB5/LSM14A/CUL1/RELB/PRKDC/PVR/PSMD1/HRAS/PSMA7/STING1/PSMC2/PSMD3/ZCCHC3/XRCC6/PSMC3/PSME4/RIPK2/XRCC5/HMGB1/DHX9/MUC1/PSMD11/COCH/PSMD10/PSMD5/PARP9/PSME2/POLR3C/POLR3B/PQBP1/PSMD6/PSMD13/CHUK/TAB2/NRAS/PSMF1/BCL10/PSMD14/PSMC4/TBK1/PSMB2/PSMB4/PSMD2/PSMB7/PSMA1/SFPQ/RELA/PSMC6/PSMD9/NOD1/PSMC5/PSMB1/POLR3G/POLR3D/HSPD1/PSMB8/PSMA4/FADD/RPS6KA5/NONO/PSMD12/PSMA6/PSPC1/PLSCR1/…	93
GO:0032784	regulation of DNA-templated transcription, elongation	26/4721	48/18866	0.0000146160660816669	0.000201701711927003	0.0001702086047817	THOC1/ALYREF/WDR43/ELOC/CDC73/LEO1/NELFCD/RNF8/CCNT1/NELFA/EZH2/ZNF326/SCAF8/TCERG1/NELFE/GTF2F1/BRD4/SUPT16H/HMGN1/SUPT4H1/SHH/RNF168/HNRNPU/CCNK/HTATSF1/NELFB	26
GO:1901989	positive regulation of cell cycle phase transition	48/4721	110/18866	0.0000151512815765829	0.000208634133293164	0.000176058618434138	DLGAP5/CDC25B/FAM83D/CDC6/CDC45/ATAD5/PHB2/CDK4/RCC2/CDC73/HSPA2/LSM10/ANAPC5/CDC25C/ESPL1/CDC7/RAD51C/AKT1/LSM11/EZH2/DTL/UBE2C/CDCA5/RDX/RGCC/ANAPC7/DBF4B/CDT1/CUL4B/BRD4/CDK1/APEX1/PAF1/CDC27/EIF4G1/NSMCE2/MTBP/NPM1/CDC25A/RAD51B/FBXO5/RPTOR/ZNF16/UBE2E2/ADAM17/CCNB1/ANAPC11/CDC23	48
GO:1903578	regulation of ATP metabolic process	53/4721	125/18866	0.0000152319489719122	0.000209290935224456	0.000176612869259652	TIGAR/GCK/ENO1/NUP210/FBP1/PPIF/NUP98/NUP85/NUP42/NUP133/AK4/NUP188/COX7A2/EIF6/PGK1/NDC1/SHMT2/NUP54/NUP35/COX7A2L/PSEN1/PARK7/NUP205/POM121/PFKFB4/NUP160/NUP155/SLC25A12/AAAS/VCP/CDK1/SLC2A6/BEND3/NUP43/POM121C/GAPDHS/UQCC2/NUP107/NUP93/SEH1L/ISCU/NUP50/PRKAG1/RAE1/PGAM1/HIF1A/DNM1L/PARP1/CCNB1/NUP37/NUP153/NUP62/SLC25A33	53
GO:0038061	NIK/NF-kappaB signaling	72/4721	184/18866	0.0000157936757318078	0.000216540504417961	0.000182730512218188	PSMB6/PPP4C/PSMB5/EIF2AK2/CUL1/RELB/DICER1/ACTN4/PSMD1/PSMA7/PSMC2/AKIP1/PSMD3/COPS8/PHB2/PSMC3/PSME4/HMGB1/PSMD11/PSMD10/PSMD5/PSME2/IL23A/CALR/PSMD6/LIMS1/PSMD13/AKT1/CHUK/PSMF1/PSMD14/PSMC4/PSMB2/PSMB4/PSMD2/PPM1A/PSMB7/PSMA1/RELA/PSMC6/PSMD9/NOD1/PSMC5/PSMB1/PSMB8/PSMA4/TRADD/RC3H2/PHB/CPNE1/NR3C2/ZFP91/PSMD12/PSMA6/PSMB3/PSMD8/PSMA3/RPS3/PSMC1/SPHK1/TRAF4/TSPAN6/PSMA5/PSMA2/PSME3/PSMD7/MAP3K…	72
GO:0033119	negative regulation of RNA splicing	17/4721	26/18866	0.0000162737921868076	0.000222642312072963	0.000187879601721107	HNRNPL/HNRNPA2B1/HNRNPK/C1QBP/SRSF12/RBM42/RBMX/U2AF2/RBM10/SRSF4/RNPS1/SRSF10/PTBP1/SRSF9/SRSF7/PTBP3/PTBP2	17
GO:0090502	RNA phosphodiester bond hydrolysis, endonucleolytic	40/4721	87/18866	0.0000172806553459628	0.000234952789362612	0.000198267957593993	DROSHA/RNASEH2B/NOP14/DICER1/RPP25/AGO2/TSN/FEN1/RPS21/SLFN11/RNASEH2A/POP4/SND1/POP1/BMS1/EXOG/RPP30/EXO1/UTP23/NOL9/MRPL44/UTP20/KRI1/APEX1/CPSF3/RNASE1/ERN2/RNASEH1/DBR1/BOP1/NOP9/RPP40/RNASE4/TSR1/RPP21/KHNYN/FCF1/ABT1/EDC3/POP7	40
GO:0072413	signal transduction involved in mitotic cell cycle checkpoint	30/4721	59/18866	0.0000173216612195499	0.000234952789362612	0.000198267957593993	PRKDC/CNOT9/CHEK2/CDK2/GTSE1/MUC1/SOX4/TRIAP1/TFDP2/RINT1/BAX/CDC25C/CNOT10/E2F8/PRMT1/RGCC/AURKA/E2F7/CDK1/CARM1/RBL2/E2F4/CASP2/CNOT3/CNOT7/PCNA/GADD45A/E2F1/BTG2/CCNB1	30
GO:1902402	signal transduction involved in mitotic DNA damage checkpoint	30/4721	59/18866	0.0000173216612195499	0.000234952789362612	0.000198267957593993	PRKDC/CNOT9/CHEK2/CDK2/GTSE1/MUC1/SOX4/TRIAP1/TFDP2/RINT1/BAX/CDC25C/CNOT10/E2F8/PRMT1/RGCC/AURKA/E2F7/CDK1/CARM1/RBL2/E2F4/CASP2/CNOT3/CNOT7/PCNA/GADD45A/E2F1/BTG2/CCNB1	30
GO:1902403	signal transduction involved in mitotic DNA integrity checkpoint	30/4721	59/18866	0.0000173216612195499	0.000234952789362612	0.000198267957593993	PRKDC/CNOT9/CHEK2/CDK2/GTSE1/MUC1/SOX4/TRIAP1/TFDP2/RINT1/BAX/CDC25C/CNOT10/E2F8/PRMT1/RGCC/AURKA/E2F7/CDK1/CARM1/RBL2/E2F4/CASP2/CNOT3/CNOT7/PCNA/GADD45A/E2F1/BTG2/CCNB1	30
GO:0032206	positive regulation of telomere maintenance	27/4721	51/18866	0.0000175462836332427	0.000237492129006023	0.000200410812276001	NEK2/DKC1/NAF1/CCT5/HNRNPA2B1/CCT8/CCT7/XRCC5/MRE11/ACD/CCT6A/GNL3/ATR/NBN/POT1/ERCC1/PKIB/NABP2/HNRNPD/DHX36/MAPKAPK5/TCP1/PNKP/CCT3/HNRNPA1/AURKB/CCT4	27
GO:0000910	cytokinesis	68/4721	172/18866	0.0000180962816836391	0.000244415310910088	0.000206253029088555	RHOC/BRCA2/CHMP1A/RACGAP1/CDC25B/ALKBH4/CENPA/CDC42/SEPTIN5/CDC6/INCENP/GIT1/SEPTIN2/PLK1/CHMP4B/SH3GLB1/FSD1/TMEM250/KIF4A/PLK4/ESPL1/ENTR1/CHMP5/CENPV/MITD1/E2F8/MYO19/UNC119/PIK3R4/STMN1/ANLN/RTKN/SPAST/AURKA/PDXP/ECT2/E2F7/CALM1/MYH9/KIF23/NUSAP1/SEPTIN7/SEPTIN8/CKAP2/SEPTIN4/CFL1/KIF20B/CEP55/SEPTIN11/KIF20A/KIF14/KLHL13/CALM3/DCTN3/ACTR3/STAMBP/KIF4B/SEPTIN9/SNX33/PIN1/PRC1/PRPF40A/AURKB/PK…	68
GO:0018022	peptidyl-lysine methylation	55/4721	132/18866	0.0000194965686229971	0.00026276903953033	0.000221741060950792	SETDB2/MTF2/TRMT112/EHMT1/KDM3A/SMYD2/MACROH2A1/METTL21A/TET3/SMARCB1/PIH1D1/CHD5/SMYD1/EED/ZNF711/MEN1/DPY30/RIF1/KDM1A/SUV39H2/JARID2/NSD3/EZH2/WDR82/MYB/SETD1A/SETD3/NSD2/BRCA1/ASH2L/NELFE/SNW1/BRD4/EEF1AKMT2/DNMT1/BEND3/VCPKMT/PAXIP1/PWP1/CTCFL/KMT5A/MECOM/KDM4D/DOT1L/PHF19/WDR5/SUV39H1/DNMT3B/RLF/KMT2B/PYGO2/EHMT2/SUZ12/METTL21EP/PRMT6	55
GO:0016556	mRNA modification	16/4721	24/18866	0.0000202136595745868	0.000271856591058214	0.000229409709132632	TRMT61A/DKC1/VIRMA/TRMT6/NSUN2/PUS7/PUS1/TRMT61B/CBLL1/CMTR1/PCIF1/WTAP/PUS3/TRMT10C/METTL8/TRUB1	16
GO:0046782	regulation of viral transcription	32/4721	65/18866	0.0000215241996978426	0.000288271051974401	0.000243261264799145	POLR2I/POLR2E/POLR2H/REST/PSMC3/SMARCB1/NELFCD/DHX9/POLR2J/CCNT1/TFAP4/ZNF639/POLR2K/HMGA2/NELFA/POLR2B/NELFE/GTF2F1/HDAC1/SNW1/TARBP2/POLR2G/GTF2B/SUPT4H1/SMARCA4/GTF2F2/RRP1B/POLR2D/NUCKS1/TAF11/TARDBP/NELFB	32
GO:0031497	chromatin assembly	75/4721	195/18866	0.0000215249651285233	0.000288271051974401	0.000243261264799145	SETDB2/DNMT3A/HMGB2/ITGB3BP/ASF1A/SMARCA5/ASF1B/CTCF/CENPA/SETSIP/MACROH2A1/HIRA/HAT1/CENPH/SART3/NASP/ANP32B/H2BC11/H1-10/CENPK/SMCHD1/CENPX/NAP1L1/HELLS/TSPY26P/HJURP/CENPV/RESF1/KNL1/CHAF1B/HMGA2/CENPP/RUVBL1/H2AX/H1-0/CENPN/CENPW/KAT6A/TSPYL4/MACROH2A2/CENPO/HDAC1/CHAF1A/CENPU/MIS18BP1/TET1/DNMT1/BEND3/PAF1/CENPQ/NAA40/CENPI/H3-3B/SET/TRIM28/NPM1/MIS18A/GRWD1/NAP1L4/MBD3/MCM2/DAXX/SUV39H1/HP1…	75
GO:0006007	glucose catabolic process	21/4721	36/18866	0.0000216253017864752	0.000289005085769568	0.000243880688734343	TIGAR/ALDOA/GCK/ENO1/PGK1/PKM/PGM2L1/PFKM/GAPDH/TPI1/SLC25A12/ENO2/PFKL/GPI/FOXK1/GAPDHS/ALDOC/FOXK2/HK2/PGAM1/PFKP	21
GO:0009199	ribonucleoside triphosphate metabolic process	39/4721	85/18866	0.0000232371295616211	0.000309893484153719	0.000261507634540225	ALDOA/RAN/ENO1/CYC1/ATP6/ATP5PO/OPA1/NME2/COX5B/AK4/ATP5PF/CTPS1/LRRK2/CAD/PKM/ATP5MF/NME7/LDHC/NME5/NME1/NUDT2/SLC25A13/GNAI3/ATP5F1C/SLC25A12/VCP/MFN1/ATP5MC3/ATP5PD/ATP5F1B/UCK2/STOML2/UCK1/ATP5MG/ATP5PB/EFL1/UQCC3/RAB23/PARP1	39
GO:0070936	protein K48-linked ubiquitination	29/4721	57/18866	0.0000234903209325487	0.000311308052776241	0.000262701336612989	DTX3L/RNF126/UBR5/UBE2Q2/NMI/UBE2D2/UBE2A/RNF8/UBE2E1/RNF4/UBE2D1/RNF216/IFI27/UBE2C/ITCH/UBE2R2/HACE1/UBE2G1/SKP2/CDC34/UBE2E3/UBE2T/UBE2K/RNF115/RNF34/UBE2E2/NEDD4L/UBE2D3/BIRC2	29
GO:0072431	signal transduction involved in mitotic G1 DNA damage checkpoint	29/4721	57/18866	0.0000234903209325487	0.000311308052776241	0.000262701336612989	PRKDC/CNOT9/CHEK2/CDK2/GTSE1/MUC1/SOX4/TRIAP1/TFDP2/BAX/CDC25C/CNOT10/E2F8/PRMT1/RGCC/AURKA/E2F7/CDK1/CARM1/RBL2/E2F4/CASP2/CNOT3/CNOT7/PCNA/GADD45A/E2F1/BTG2/CCNB1	29
GO:1902400	intracellular signal transduction involved in G1 DNA damage checkpoint	29/4721	57/18866	0.0000234903209325487	0.000311308052776241	0.000262701336612989	PRKDC/CNOT9/CHEK2/CDK2/GTSE1/MUC1/SOX4/TRIAP1/TFDP2/BAX/CDC25C/CNOT10/E2F8/PRMT1/RGCC/AURKA/E2F7/CDK1/CARM1/RBL2/E2F4/CASP2/CNOT3/CNOT7/PCNA/GADD45A/E2F1/BTG2/CCNB1	29
GO:0045727	positive regulation of translation	56/4721	136/18866	0.0000247836327201005	0.000327763542723329	0.000276587515159192	CIRBP/EIF3D/RPUSD3/PRKDC/HNRNPL/FMR1/METTL5/FXR1/CDK4/EIF6/YTHDF3/RPS6KB2/DHX9/NAT10/PKM/SOX4/EIF2B5/TRUB2/C1QBP/EIF3E/MPV17L2/EIF4A3/EIF5A2/EIF5A/FASTKD2/ZCCHC4/PCIF1/TARBP2/UQCC1/POLR2G/NSUN5/CDK5RAP1/KHDRBS1/RMND1/TRMT10C/NCK2/YTHDF2/EIF4G1/PAIP1/HNRNPD/LARP4/NPM1/DHX36/LARP1/PRR16/RPUSD4/UQCC2/UPF3B/NCK1/LARP6/JMJD4/MTOR/POLR2D/CNBP/CDC123/ELAVL1	56
GO:0034728	nucleosome organization	71/4721	183/18866	0.0000251646176463129	0.000332110172180445	0.000280255474782988	SMARCC1/HMGB2/ITGB3BP/SMARCD1/ASF1A/SMARCA5/ASF1B/CTCF/CENPA/SETSIP/MACROH2A1/HIRA/HAT1/CENPH/TNP1/SMARCB1/SART3/PSME4/NASP/ANP32B/H2BC11/H1-10/SMARCD2/CENPK/RNF8/CHD5/CENPX/NAP1L1/TSPY26P/HJURP/KNL1/CHAF1B/CENPP/RUVBL1/H2AX/ACTR6/H1-0/CENPN/CENPW/KAT6A/TSPYL4/MACROH2A2/CENPO/CHAF1A/CENPU/MIS18BP1/SUPT16H/PAF1/CENPQ/VPS72/CENPI/H3-3B/SET/PTMA/NPM1/MIS18A/GRWD1/NAP1L4/SMARCA4/MCM2/DAXX/HP1BP3/OIP5…	71
GO:0032606	type I interferon production	53/4721	127/18866	0.0000259780870617146	0.000342134640389553	0.000288714752253911	HMGB2/TRIM25/STAT1/RELB/POLR2E/POLR2H/PRKDC/DDX58/STING1/ZCCHC3/PTPN11/XRCC6/NMI/RIPK2/XRCC5/MRE11/DHX9/GPATCH3/UBE2L6/TRAIP/POLR3C/POLR3B/PQBP1/POLR2K/CHUK/POLA1/ISG15/PCBP2/G3BP1/RNF216/TBK1/UFD1/ITCH/RELA/POLR3A/FLOT1/POLR3G/POLR3D/YY1/HSPD1/DHX33/RNF26/DDX41/POLR3F/DHX36/PIN1/POLR3K/TRAF3/POLR1C/HERC5/CGAS/AZI2/IRAK1	53
GO:2001032	regulation of double-strand break repair via nonhomologous end joining	18/4721	29/18866	0.0000261210373735683	0.00034330506262404	0.000289702428231642	PRKDC/DTX3L/SMCHD1/PARP9/RIF1/HMGA2/MAD2L2/NSD2/HSF1/CYREN/POT1/DEK/KDM4D/TFIP11/SHLD3/WRAP53/PNKP/AUNIP	18
GO:0061982	meiosis I cell cycle process	52/4721	124/18866	0.0000262872726968978	0.000343977922521272	0.000290270229779915	RAD54L/BRCA2/CDC25B/TOP2A/BRIP1/EME1/PLK1/HSPA2/MRE11/MUS81/NDC1/PTTG3P/CENPX/CDC25C/ESPL1/RAD51C/CCNE1/SUN1/ZNF711/PSMD13/CKS2/RAD54B/TERF1/TRIP13/PSMC3IP/AURKA/FANCD2/MLH3/BCL2L11/PTTG1/RAD51/CCNE2/RAD51D/FANCM/MSH6/RAD21/TEX15/CCNB1IP1/SLC2A8/ERCC1/MYBL1/SGO2/CDC25A/RAD51B/MND1/KLHDC3/FBXO5/SGO1/RMI1/ING2/SYCE2/DMC1	52
GO:0061640	cytoskeleton-dependent cytokinesis	44/4721	100/18866	0.0000263133876838795	0.000343977922521272	0.000290270229779915	RHOC/CHMP1A/RACGAP1/ALKBH4/CENPA/SEPTIN5/INCENP/SEPTIN2/PLK1/CHMP4B/TMEM250/KIF4A/ESPL1/CHMP5/MITD1/UNC119/STMN1/ANLN/RTKN/SPAST/ECT2/KIF23/NUSAP1/SEPTIN7/SEPTIN8/CKAP2/SEPTIN4/CFL1/KIF20B/CEP55/SEPTIN11/KIF20A/DCTN3/ACTR3/STAMBP/KIF4B/SEPTIN9/SNX33/PRC1/AURKB/ACTR2/NUP62/RAB35/SEPTIN3	44
GO:0032386	regulation of intracellular transport	124/4721	358/18866	0.0000263347936901919	0.000343977922521272	0.000290270229779915	YWHAB/GLI3/RAN/RBM4/PPP1R12A/EMD/NSUN2/CDC42/YWHAE/DYNLT2B/HRAS/UBR5/HSP90AB1/AKT2/INSIG1/PTPN11/PDCD10/ITGB1BP1/AKAP5/LRRK2/NUS1/GTSE1/ANP32B/ANGPT1/CD81/SH3GLB1/NEDD4/DHX9/XPO5/DNAJC13/SNX3/NUP54/HAX1/RNF31/TRIM58/NOLC1/EHD1/ZIC1/TFDP2/RINT1/RNF139/VAMP2/TP53BP2/YWHAQ/NPEPPS/PSEN1/PARK7/BVES/TM9SF4/ICE1/CPSF6/PKIA/CSNK2A2/UBAC2/MYLK2/RBM27/MAP1B/IFI27/DYNC1H1/NCBP2/RDX/XPO1/EIPR1/HTRA2/GSK3B/MA…	124
GO:0010824	regulation of centrosome duplication	24/4721	44/18866	0.0000266130482220986	0.000346898624463823	0.000292734901982621	C10orf90/CHORDC1/CHMP1A/MDM1/CHMP4B/GEN1/CCNF/CENPJ/PLK4/CHMP5/CEP76/BRCA1/XPO1/TRIM37/POC1A/CEP295/NPM1/RBM14/ALMS1/XRCC3/SPICE1/CEP131/NUP62/STIL	24
GO:0051099	positive regulation of binding	68/4721	174/18866	0.0000281146629908089	0.000365721066937817	0.000308618464107477	HMGB2/CTHRC1/RAN/EIF3D/DTX3L/NMD3/HNRNPL/DPH3/FMR1/STING1/SPPL3/HSP90AB1/LRRK2/RIPK2/HMGB1/DHX9/ACD/POU4F2/ADD2/PARP9/STK3/GPSM1/PLAUR/PPP2CA/NME1/PSEN1/PARK7/ABL1/MEN1/KDM1A/TRIB3/EIF3E/STMN1/H1-0/CDCA5/S100A10/GSK3B/EIF2S1/CDT1/CTBP2/FLOT1/HSF1/DDX11/MYOCD/DERL1/USP33/NCBP1/CDK5/MAPRE1/EIF4G1/TIAM1/GTF2B/TRIM28/KDM4D/PAX6/ERCC2/CALM3/WAPL/LARP6/FKBP1A/MARK3/RALB/PIN1/CEBPG/PYGO2/GMNN/TWIST1/PAR…	68
GO:0050852	T cell receptor signaling pathway	78/4721	206/18866	0.0000283854123007737	0.000368487929008817	0.000310953316539958	PSMB6/UBE2N/PSMB5/PAWR/CUL1/PSMD1/HRAS/PSMA7/PSMC2/PSMD3/PTPN2/SPPL3/PIK3CA/RFTN1/PSMC3/PSME4/RIPK2/DGKZ/CD81/PSMD11/EIF2B4/PSMD10/PSMD5/RNF31/EIF2B3/DUSP22/PSME2/EIF2B5/GBP1/EIF2B1/CD276/PSMD6/PSEN1/PSMD13/ABL1/CHUK/TAB2/PSMF1/BCL10/PSMD14/PSMC4/PSMB2/PSMB4/ADA/PSMD2/PSMB7/PSMA1/RELA/PSMC6/PSMD9/PSMC5/PSMB1/CRKL/EIF2B2/PSMB8/PSMA4/KHDRBS1/RC3H2/PSMD12/PSMA6/PSMB3/STOML2/PSMD8/PSMA3/RPS3/NCK1/PSM…	78
GO:0008156	negative regulation of DNA replication	20/4721	34/18866	0.0000286754659144597	0.000371493586989776	0.000313489679997176	TIPIN/BRCA2/CDC6/CHEK2/SLFN11/ATG7/DONSON/BLM/TERF1/LIG3/ATR/SMARCAL1/TIMELESS/GTPBP4/TTF1/WAPL/FBXO5/ZNF830/GMNN/ZRANB3	20
GO:0031571	mitotic G1 DNA damage checkpoint	31/4721	63/18866	0.0000291748934604212	0.000377193938262227	0.00031829999532658	PRKDC/CNOT9/CHEK2/CDK2/GTSE1/MUC1/SOX4/TRIAP1/TFDP2/BAX/CDC25C/CNOT10/RPA2/E2F8/PRMT1/RGCC/AURKA/E2F7/CDK1/CARM1/RBL2/E2F4/CASP2/CNOT3/CNOT7/PCNA/GADD45A/RFWD3/E2F1/BTG2/CCNB1	31
GO:0000338	protein deneddylation	9/4721	10/18866	0.0000296527208095263	0.000381043464977475	0.000321548468356444	TOR1A/COPS8/COPS3/GPS1/COPS2/COPS5/COPS7B/COPS6/COPS4	9
GO:0075522	IRES-dependent viral translational initiation	9/4721	10/18866	0.0000296527208095263	0.000381043464977475	0.000321548468356444	EIF3D/EIF3F/EIF3B/PCBP2/SSB/PTBP1/MCTS1/EIF3A/DENR	9
GO:1904851	positive regulation of establishment of protein localization to telomere	9/4721	10/18866	0.0000296527208095263	0.000381043464977475	0.000321548468356444	DKC1/CCT5/CCT8/CCT7/CCT6A/TCP1/WRAP53/CCT3/CCT4	9
GO:0045931	positive regulation of mitotic cell cycle	66/4721	168/18866	0.000030165970473527	0.000386855718315049	0.000326453213694373	BRCA2/DLGAP5/CDC25B/NSFL1C/CDC6/MACROH2A1/CDC45/PHB2/CDK4/NDC80/PTPN11/RCC2/EIF4E/GEN1/HSPA2/LSM10/RANBP1/ANAPC5/CDC25C/MAD2L1/ESPL1/CDC7/RAD51C/EIF4EBP1/AKT1/ABL1/LSM11/NKX3-1/POLDIP2/DTL/UBE2C/CDCA5/RDX/RGCC/AURKA/ANAPC7/DBF4B/CDT1/NUSAP1/HSF1/CUL4B/BRD4/CDK1/APEX1/KIF20B/CDC27/DYNC1LI1/EIF4G1/NSMCE2/MTBP/CDC25A/RAD51B/TTL/XRCC3/SPHK1/FBXO5/HNRNPU/RPTOR/UBE2E2/AURKB/PKN2/ADAM17/CCNB1/NUP62/ANAP…	66
GO:0009308	amine metabolic process	57/4721	140/18866	0.0000311098130548671	0.000397354312419107	0.000335312588449049	PSMB6/PSMB5/PSMD1/PSMA7/PSMC2/PSMD3/AMD1/PSMC3/SULT1A1/PSME4/DHPS/PSMD11/PSMD10/PSMD5/PSME2/GPR37/SRM/PSMD6/PARK7/PSMD13/INMT/PSMF1/MAOA/PSMD14/PSMC4/SULT1A2/PSMB2/PSMB4/PSMD2/PSMB7/PSMA1/PSMC6/PSMD9/PSMC5/SLC22A3/PSMB1/SMS/PSMB8/PSMA4/AZIN1/PSMD12/PSMA6/HPRT1/PSMB3/PSMD8/PSMA3/PSMC1/HNMT/PSMA5/SMOX/PSMA2/PSME3/PSMD7/PSMB9/PSME1/AOC3/PSMD4	57
GO:0060968	regulation of gene silencing	57/4721	140/18866	0.0000311098130548671	0.000397354312419107	0.000335312588449049	POLR2I/NUP210/POLR2E/ASF1A/POLR2H/NUP98/NUP85/NUP42/FMR1/NUP133/HIRA/CDC45/AGO2/NUP188/FXR1/CDK2/H1-10/DHX9/POLR2J/NDC1/XPO5/NUP54/NUP35/POLR2K/NUP205/AJUBA/POLR2B/ADAR/H1-0/MIER1/POM121/LIMD1/NUP160/NUP155/AAAS/ATAD2/TARBP2/NEAT1/POLR2G/NUP43/MAP2K1/POM121C/IPO8/EIF4G1/H3-3B/NUP107/NUP93/SEH1L/NUP50/POLR2D/HMGA1/RAE1/MAP2K2/NUP37/NUP153/NUP62/ELAVL1	57
GO:0006164	purine nucleotide biosynthetic process	75/4721	197/18866	0.0000323187366401365	0.00041196654656945	0.000347643311692358	ALDOA/PPT2/ENO1/PDK1/CYC1/ATP6/ATP5PO/NME2/COX5B/ADSL/AK4/GUCA1B/ATP5PF/ACLY/PAPSS1/ACSL5/PDHA1/PKM/ATP5MF/NME7/ACOT7/PRPS1/LDHC/NME5/GUCY2D/NME1/PPAT/NUDT2/SLC25A13/PANK4/ADA/AK1/DGUOK/PRPS2/HACD2/ATP5F1C/ATIC/MLYCD/SLC35B2/PAICS/SLC25A12/GMPS/DLD/ADCY3/PRPSAP1/VCP/DCK/PDHX/PPT1/PFAS/ATP5MC3/ATP5PD/ATP5F1B/DLAT/HPRT1/AMPD1/STOML2/SCD5/PDK3/ELOVL4/PRPSAP2/ADCY1/GART/ATP5MG/ELOVL7/ELOVL2/ATP5PB/PA…	75
GO:0046390	ribose phosphate biosynthetic process	74/4721	194/18866	0.0000337194142511343	0.000428959602537476	0.000361983122295164	ALDOA/PPT2/ENO1/PDK1/CYC1/ATP6/ATP5PO/NME2/COX5B/ADSL/AK4/ATP5PF/CTPS1/ACLY/PAPSS1/CAD/ACSL5/PDHA1/PKM/ATP5MF/NME7/ACOT7/PRPS1/LDHC/NME5/GUCY2D/NME1/PPAT/NUDT2/SLC25A13/PANK4/AK1/PRPS2/PYGL/HACD2/ATP5F1C/ATIC/MLYCD/SLC35B2/PAICS/SLC25A12/UMPS/GMPS/DLD/ADCY3/PRPSAP1/VCP/PDHX/PPT1/PFAS/ATP5MC3/ATP5PD/ATP5F1B/DLAT/HPRT1/AMPD1/UCK2/STOML2/UCK1/SCD5/PDK3/ELOVL4/PRPSAP2/ADCY1/GART/ATP5MG/ELOVL7/ELOVL2/…	74
GO:0001824	blastocyst development	45/4721	104/18866	0.0000356232708937588	0.000452273047267161	0.000381656474901765	MFN2/CMTM3/NEK2/PRPF19/BRCA2/SRF/ASF1B/BYSL/ACTL6A/RRP7A/PSMC3/NASP/RBBP8/MED21/COPS2/NCAPG2/WDR74/UBE2A/SF3B6/STMN3/ZP3/PSMC4/SKIL/RPL7L1/ADA/HNF1B/DAD1/EMG1/PHF6/NBN/TET1/XAB2/HCFC1/CCNB1IP1/HOPX/SP3/NLE1/RTN4/CNOT3/GINS4/TBL1XR1/ZNF830/PALB2/ZPR1/GINS1	45
GO:0006606	protein import into nucleus	60/4721	150/18866	0.0000365147510739597	0.000462665947739513	0.000390426658714951	GLI3/MED1/TNPO3/RAN/TNPO1/NUP98/NUP85/NXT1/NUP133/NUP188/PHB2/UBR5/HSP90AB1/LRRK2/ANGPT1/NUP54/IPO11/NUP35/NOLC1/ZIC1/PSEN1/AKT1/CSE1L/PKIA/POM121/KPNA2/ECT2/NUP155/SIX2/NUTF2/MAPK14/SMO/RANBP6/CDK1/KPNA4/KPNA3/POM121C/TNPO2/HIKESHI/IPO8/KPNA1/TRIM28/NUP107/SHH/NUP93/NUP50/IPO9/CHP1/IPO5/ZPR1/E2F3/MMP12/TARDBP/KPNB1/RAB23/IPO4/NUP153/NUP62/IPO7/ELAVL1	60
GO:0070202	regulation of establishment of protein localization to chromosome	10/4721	12/18866	0.000037713840624189	0.000475959165571275	0.000401644312936063	DKC1/CCT5/CCT8/CCT7/CCT6A/TERF1/TCP1/WRAP53/CCT3/CCT4	10
GO:1905214	regulation of RNA binding	10/4721	12/18866	0.000037713840624189	0.000475959165571275	0.000401644312936063	EIF3D/HNRNPL/FMR1/EIF3E/EIF4A3/CARM1/NCBP1/EIF4G1/LARP6/NUCKS1	10
GO:0000394	RNA splicing, via endonucleolytic cleavage and ligation	12/4721	16/18866	0.0000381835651754953	0.000476822460659965	0.000402372815689742	FAM98B/CSTF2/CPSF4/C2orf49/CPSF1/CLP1/TSEN15/TRPT1/TSEN54/DDX1/RTRAF/RTCB	12
GO:0006268	DNA unwinding involved in DNA replication	12/4721	16/18866	0.0000381835651754953	0.000476822460659965	0.000402372815689742	RECQL/RPA1/MCM6/MCM7/BLM/RECQL4/RAD51/SSBP1/TWNK/MCM2/MCM4/HMGA1	12
GO:0007076	mitotic chromosome condensation	12/4721	16/18866	0.0000381835651754953	0.000476822460659965	0.000402372815689742	NCAPG/NCAPH2/CHMP1A/NCAPD2/SMC4/CDCA5/SMC2/NCAPH/NUSAP1/NCAPD3/TENT4A/PHF13	12
GO:0031573	intra-S DNA damage checkpoint	12/4721	16/18866	0.0000381835651754953	0.000476822460659965	0.000402372815689742	TIPIN/CHEK2/EME1/MRE11/MUS81/ATF2/FANCD2/HUS1B/RAD9A/MSH2/MDC1/RAD9B	12
GO:1902969	mitotic DNA replication	12/4721	16/18866	0.0000381835651754953	0.000476822460659965	0.000402372815689742	BRCA2/CDC45/LIG1/CHEK2/MCM6/POLA1/RAD51/MCM2/MCM4/MCM3/RTF2/GINS1	12
GO:1904358	positive regulation of telomere maintenance via telomere lengthening	21/4721	37/18866	0.0000382329288714433	0.000476822460659965	0.000402372815689742	NEK2/DKC1/NAF1/CCT5/HNRNPA2B1/CCT8/CCT7/XRCC5/ACD/CCT6A/ATR/POT1/PKIB/DHX36/MAPKAPK5/TCP1/PNKP/CCT3/HNRNPA1/AURKB/CCT4	21
GO:0000054	ribosomal subunit export from nucleus	11/4721	14/18866	0.0000399194651627658	0.000493974200493639	0.000416846533729999	SDAD1/RAN/NMD3/EIF6/LTV1/RPS15/LSG1/XPO1/ABCE1/NOP9/NPM1	11
GO:0006999	nuclear pore organization	11/4721	14/18866	0.0000399194651627658	0.000493974200493639	0.000416846533729999	NUP98/NUP133/NDC1/NUP54/NUP35/NUP205/NUP107/RTN4/NUP93/SEH1L/NUP153	11
GO:0033750	ribosome localization	11/4721	14/18866	0.0000399194651627658	0.000493974200493639	0.000416846533729999	SDAD1/RAN/NMD3/EIF6/LTV1/RPS15/LSG1/XPO1/ABCE1/NOP9/NPM1	11
GO:0098787	mRNA cleavage involved in mRNA processing	11/4721	14/18866	0.0000399194651627658	0.000493974200493639	0.000416846533729999	CSTF2/CSTF2T/CPSF7/CPSF4/CPSF6/NCBP2/FIP1L1/NCBP1/CPSF1/NUDT21/CPSF2	11
GO:0000288	nuclear-transcribed mRNA catabolic process, deadenylation-dependent decay	36/4721	78/18866	0.0000404102456355725	0.000499074395514814	0.000421150399425411	DCP2/CNOT9/TOB1/EXOSC9/TUT4/AGO2/NANOS2/SKIV2L/LSM7/PATL1/LSM2/CNOT10/EXOSC5/HBS1L/LSM3/EXOSC4/LSM4/SAMD4B/POLR2G/RC3H2/NOCT/EXOSC3/DHX36/EXOSC2/CNOT3/LSM5/CNOT7/LSM1/POLR2D/TENT4A/DCPS/NT5C3B/EDC3/BTG2/EXOSC8/LSM6	36
GO:0044783	G1 DNA damage checkpoint	31/4721	64/18866	0.0000430968888893059	0.000530191958661461	0.000447409358542794	PRKDC/CNOT9/CHEK2/CDK2/GTSE1/MUC1/SOX4/TRIAP1/TFDP2/BAX/CDC25C/CNOT10/RPA2/E2F8/PRMT1/RGCC/AURKA/E2F7/CDK1/CARM1/RBL2/E2F4/CASP2/CNOT3/CNOT7/PCNA/GADD45A/RFWD3/E2F1/BTG2/CCNB1	31
GO:0044819	mitotic G1/S transition checkpoint	31/4721	64/18866	0.0000430968888893059	0.000530191958661461	0.000447409358542794	PRKDC/CNOT9/CHEK2/CDK2/GTSE1/MUC1/SOX4/TRIAP1/TFDP2/BAX/CDC25C/CNOT10/RPA2/E2F8/PRMT1/RGCC/AURKA/E2F7/CDK1/CARM1/RBL2/E2F4/CASP2/CNOT3/CNOT7/PCNA/GADD45A/RFWD3/E2F1/BTG2/CCNB1	31
GO:0009060	aerobic respiration	39/4721	87/18866	0.0000445500039154027	0.000545952557635089	0.000460709144331405	ND1/OGDHL/UQCRC1/COX5B/ADSL/CYCS/CS/UQCRH/PDHA1/UQCRHL/SHMT2/MDH2/FH/COX7A2L/SUCLG1/COX1/IDH3G/MDH1/BNIP3/DLD/COX6A1/VCP/SUCLA2/OXA1L/FXN/SDHAF2/DLAT/MTFR1/SDHB/COX8A/DLST/ME2/IDH3B/ND4/PANK2/COX6A2/HIF1A/CAT/MTFR2	39
GO:0009144	purine nucleoside triphosphate metabolic process	39/4721	87/18866	0.0000445500039154027	0.000545952557635089	0.000460709144331405	ALDOA/RAN/ENO1/CYC1/ATP6/ATP5PO/OPA1/NUDT1/NME2/COX5B/AK4/ATP5PF/LRRK2/PKM/ATP5MF/NME7/LDHC/NME5/NME1/NUDT2/SLC25A13/ADA/DGUOK/GNAI3/ATP5F1C/SLC25A12/VCP/MFN1/ATP5MC3/ATP5PD/ATP5F1B/STOML2/ATP5MG/NUDT15/ATP5PB/EFL1/UQCC3/RAB23/PARP1	39
GO:0030488	tRNA methylation	22/4721	40/18866	0.0000484479661262273	0.000592577435393625	0.000500054151944774	TRMT112/TRMT5/TRMT61A/TRMT6/NSUN2/THUMPD3/HSD17B10/TRMT61B/GTPBP3/TRMT12/TRMT1/TYW3/FTSJ1/TRMT11/TRMT10C/METTL8/METTL6/WDR4/METTL2B/THUMPD2/TRMT10A/METTL2A	22
GO:0006977	DNA damage response, signal transduction by p53 class mediator resulting in cell cycle arrest	28/4721	56/18866	0.0000485939463903914	0.000593219945550394	0.000500596342471057	CNOT9/CHEK2/CDK2/GTSE1/MUC1/SOX4/TRIAP1/TFDP2/BAX/CDC25C/CNOT10/E2F8/PRMT1/RGCC/AURKA/E2F7/CDK1/CARM1/RBL2/E2F4/CASP2/CNOT3/CNOT7/PCNA/GADD45A/E2F1/BTG2/CCNB1	28
GO:0030177	positive regulation of Wnt signaling pathway	70/4721	183/18866	0.0000488163755763749	0.000594791462876829	0.000501922487742544	PSMB6/PSMB5/GID8/RNF220/PSMD1/PSMA7/PSMC2/PSMD3/CSNK2A1/UBR5/GSKIP/CDC73/PSMC3/LRRK2/FRAT1/PSME4/DEPDC1B/PSMD11/PSMD10/PSMD5/SOX4/ASPM/PSME2/PSMD6/PSMD13/ABL1/PSMF1/CDH3/PSMD14/PSMC4/RUVBL1/PSMB2/PSMB4/PSMD2/PPM1A/PSMB7/PSMA1/PSMC6/PSMD9/PSMC5/RBPJ/PSMB1/VCP/PSMB8/PSMA4/CSNK1E/ZRANB1/PSMD12/PSMA6/LYPD6/PSMB3/WLS/NLE1/PSMD8/SHH/PSMA3/SMARCA4/PSMC1/LGR5/CSNK1G2/PSMA5/TBL1XR1/PIN1/PSMA2/PSME3/PSMD7/…	70
GO:0030178	negative regulation of Wnt signaling pathway	81/4721	219/18866	0.0000527367036625891	0.000641326810057693	0.000541191943817133	PSMB6/GLI3/PSMB5/CTHRC1/SCYL2/EMD/SOX2/TBX18/NFATC4/WNT5B/CHD8/PSMD1/PSMA7/PSMC2/PSMD3/DRAXIN/DVL3/PSMC3/PSME4/DVL2/FZD6/SNAI2/APCDD1L/PSMD11/PSMD10/PSMD5/INVS/STK3/PSME2/CCDC88C/KREMEN2/PSMD6/PSMD13/PSMF1/PSMD14/PSMC4/HMGXB4/G3BP1/UBAC2/MAD2L2/PSMB2/PSMB4/LIMD1/PSMD2/GSK3B/PSMB7/PSMA1/C12orf43/PSMC6/PSMD9/HDAC1/PSMC5/NLK/PSMB1/MAPK14/SIAH2/PSMB8/PSMA4/NKX2-5/TLE1/MDK/PSMD12/SDHAF2/PSMA6/PSMB3/RU…	81
GO:1901293	nucleoside phosphate biosynthetic process	96/4721	269/18866	0.0000575105578476205	0.000698044017622744	0.00058905349479026	ALDOA/PPT2/ENO1/PDK1/GARS1/CYC1/ATP6/ATP5PO/FLAD1/NME2/COX5B/ADSL/AK4/GUCA1B/ATP5PF/CTPS1/ACLY/TBPL1/FCSK/PAPSS1/CAD/ACSL5/KARS1/AK6/PDHA1/RRM2/PKM/TK1/PARP9/ATP5MF/NME7/ACOT7/PRPS1/LDHC/NME5/GUCY2D/NME1/PPAT/NUDT2/SLC25A13/DTYMK/PANK4/ADA/AK1/DGUOK/PRPS2/HACD2/ATP5F1C/ATIC/TYMS/MLYCD/DUT/SLC35B2/PAICS/SLC25A12/UMPS/GMPS/DLD/ADCY3/PRPSAP1/VCP/DCK/PDHX/PPT1/PFAS/NMRK1/ATP5MC3/ATP5PD/ATP5F1B/DLAT/H…	96
GO:1903313	positive regulation of mRNA metabolic process	37/4721	82/18866	0.0000582393273114835	0.000705540553002476	0.000595379543367095	PRPF19/CIRBP/TOB1/NUP98/PNPT1/AGO2/NANOS2/CDC73/LEO1/YTHDF3/MOV10/NCBP2/RBMX/KHSRP/HSF1/SNW1/PAF1/POLR2G/NCBP1/THRAP3/TRA2B/DAZAP1/HNRNPR/YTHDF2/HNRNPD/NUDT21/DHX36/NCL/HMX2/CNOT7/RBMXL1/HSPA8/TARDBP/BTG2/SF3B4/MEX3D/CCNB1	37
GO:0007569	cell aging	49/4721	118/18866	0.0000599156832202238	0.000724466203965678	0.000611350199313722	BRCA2/PAWR/PRKDC/SRF/CHEK1/OPA1/HRAS/PNPT1/CHEK2/AKT3/EEF1E1/SMC6/CALR/ROMO1/LIMS1/DNAJA3/ABL1/HMGA2/PRELP/H2AX/KAT6A/FOXM1/ATR/SERPINE1/MAPK14/YPEL3/TBX2/CDK1/MAP2K1/YBX1/MARCHF5/RBL1/ERCC1/NSMCE2/NPM1/FZR1/MIF/MAPKAPK5/BCL2L12/FBXO5/MTOR/HMGA1/CDKN2A/ING2/CGAS/TWIST1/PRMT6/NUP62/RWDD1	49
GO:0009165	nucleotide biosynthetic process	95/4721	266/18866	0.0000606808155959579	0.000732322846774032	0.000617980129213187	ALDOA/PPT2/ENO1/PDK1/GARS1/CYC1/ATP6/ATP5PO/FLAD1/NME2/COX5B/ADSL/AK4/GUCA1B/ATP5PF/CTPS1/ACLY/TBPL1/FCSK/PAPSS1/CAD/ACSL5/KARS1/AK6/PDHA1/RRM2/PKM/PARP9/ATP5MF/NME7/ACOT7/PRPS1/LDHC/NME5/GUCY2D/NME1/PPAT/NUDT2/SLC25A13/DTYMK/PANK4/ADA/AK1/DGUOK/PRPS2/HACD2/ATP5F1C/ATIC/TYMS/MLYCD/DUT/SLC35B2/PAICS/SLC25A12/UMPS/GMPS/DLD/ADCY3/PRPSAP1/VCP/DCK/PDHX/PPT1/PFAS/NMRK1/ATP5MC3/ATP5PD/ATP5F1B/DLAT/HPRT1…	95
GO:1901992	positive regulation of mitotic cell cycle phase transition	41/4721	94/18866	0.0000623365902560976	0.000750877941073449	0.000633638086114612	DLGAP5/CDC25B/CDC6/CDC45/PHB2/CDK4/RCC2/HSPA2/LSM10/ANAPC5/CDC25C/ESPL1/CDC7/RAD51C/AKT1/LSM11/DTL/UBE2C/CDCA5/RDX/RGCC/ANAPC7/DBF4B/CDT1/CUL4B/BRD4/CDK1/APEX1/CDC27/EIF4G1/NSMCE2/MTBP/CDC25A/RAD51B/FBXO5/RPTOR/UBE2E2/ADAM17/CCNB1/ANAPC11/CDC23	41
GO:0042775	mitochondrial ATP synthesis coupled electron transport	42/4721	97/18866	0.000062706959915834	0.000753908677169914	0.000636195612064752	ND1/UQCRC1/CYC1/ND5/NDUFB5/COX5B/CYTB/CYCS/NDUFB7/UQCRH/NDUFA11/NDUFA12/UQCRHL/NDUFB3/ND4L/NDUFA8/NDUFB9/COX7A2L/PARK7/COX1/NDUFAB1/NDUFS6/NDUFA9/DLD/COX6A1/CDK1/NDUFA5/NDUFB2/NDUFB6/SDHAF2/UQCRFS1/BID/NDUFB4/ISCU/COX8A/NDUFS3/ND4/COX6A2/NDUFB1/UQCC3/CCNB1/ND6	42
GO:0006298	mismatch repair	21/4721	38/18866	0.0000653563556070793	0.000784276267284952	0.000661821696715604	RPA3/LIG1/RPA1/HMGB1/RNASEH2A/PMS2P1/POLD2/POLD1/TDG/ABL1/RPA2/EXO1/MUTYH/MLH3/PMS2/POLD3/MSH6/ERCC1/PMS1/MSH2/PCNA	21
GO:0042276	error-prone translesion synthesis	14/4721	21/18866	0.000068145453905739	0.000816202530931379	0.000688763088234967	RPA3/RFC5/RPA1/POLE2/RFC3/RFC1/RFC4/RPA2/MAD2L2/PRIMPOL/RFC2/PCNA/UBA52/RPS27A	14
GO:0044106	cellular amine metabolic process	53/4721	131/18866	0.0000708028826135866	0.000846434461075419	0.000714274694460387	PSMB6/PSMB5/PSMD1/PSMA7/PSMC2/PSMD3/AMD1/PSMC3/PSME4/DHPS/PSMD11/PSMD10/PSMD5/PSME2/GPR37/SRM/PSMD6/PARK7/PSMD13/PSMF1/MAOA/PSMD14/PSMC4/PSMB2/PSMB4/PSMD2/PSMB7/PSMA1/PSMC6/PSMD9/PSMC5/SLC22A3/PSMB1/SMS/PSMB8/PSMA4/AZIN1/PSMD12/PSMA6/HPRT1/PSMB3/PSMD8/PSMA3/PSMC1/HNMT/PSMA5/SMOX/PSMA2/PSME3/PSMD7/PSMB9/PSME1/PSMD4	53
GO:0032481	positive regulation of type I interferon production	34/4721	74/18866	0.0000733093631965422	0.0008747515743828	0.000738170457671554	HMGB2/STAT1/POLR2E/POLR2H/PRKDC/DDX58/STING1/ZCCHC3/PTPN11/XRCC6/RIPK2/XRCC5/MRE11/DHX9/POLR3C/POLR3B/PQBP1/POLR2K/CHUK/TBK1/RELA/POLR3A/FLOT1/POLR3G/POLR3D/HSPD1/DHX33/DDX41/POLR3F/DHX36/POLR3K/POLR1C/CGAS/IRAK1	34
GO:0032479	regulation of type I interferon production	51/4721	125/18866	0.0000742461255393604	0.000884267176217373	0.000746200321654597	HMGB2/TRIM25/STAT1/RELB/POLR2E/POLR2H/PRKDC/DDX58/STING1/ZCCHC3/PTPN11/XRCC6/NMI/RIPK2/XRCC5/MRE11/DHX9/GPATCH3/UBE2L6/TRAIP/POLR3C/POLR3B/PQBP1/POLR2K/CHUK/POLA1/ISG15/PCBP2/RNF216/TBK1/UFD1/ITCH/RELA/POLR3A/FLOT1/POLR3G/POLR3D/YY1/HSPD1/DHX33/RNF26/DDX41/POLR3F/DHX36/PIN1/POLR3K/TRAF3/POLR1C/HERC5/CGAS/IRAK1	51
GO:2001242	regulation of intrinsic apoptotic signaling pathway	64/4721	166/18866	0.0000765844964057679	0.000910408957273062	0.00076826040254081	ENO1/PLAGL2/PPIF/URI1/OPA1/CD74/ATAD5/PTPN2/BAG5/DDIAS/LRRK2/HERPUD1/SNAI2/UBQLN1/DAPK2/MSX1/MUC1/HNRNPK/TRIAP1/PLAUR/PIAS4/NME5/BAX/FIGNL1/PARK7/AKT1/KDM1A/SNAI1/CREB3L1/NKX3-1/SKIL/HTRA2/STYXL1/SFPQ/BCL2L11/HDAC1/RPS7/PMAIP1/NONO/SEPTIN4/NCK2/CREB3/BID/RAD9A/RPS3/NCK1/MIF/MAPK7/TAF9/DNAJA1/VDAC2/PRKRA/PARL/BCL2L12/CDKN2D/GSDME/NDUFS3/MARCHF7/MAGEA3/ING2/HIF1A/DNM1L/PARP1/NOC2L	64
GO:0022904	respiratory electron transport chain	48/4721	116/18866	0.0000787373653130026	0.000934251953284001	0.000788380623862018	NDUFAF2/ND1/UQCRC1/CYC1/ND5/NDUFB5/COX5B/CYTB/CYCS/NDUFB7/UQCRH/NDUFA11/NDUFA12/UQCRHL/NDUFB3/ND4L/NDUFA8/NDUFB9/COX7A2L/PARK7/COX1/SLC25A13/NDUFAB1/SLC25A22/NDUFS6/NDUFA9/SLC25A12/DLD/COX6A1/CDK1/NDUFA5/NDUFB2/NDUFB6/SDHAF2/UQCRFS1/BID/NDUFB4/GPD2/SDHB/ISCU/COX8A/NDUFS3/ND4/COX6A2/NDUFB1/UQCC3/CCNB1/ND6	48
GO:0061077	chaperone-mediated protein folding	29/4721	60/18866	0.0000791820249550269	0.000937775176146475	0.000791353741155011	CHORDC1/TOR1A/DNAJB5/HSPE1/FKBP4/CD74/SGTA/CSNK2A1/UNC45B/HSPA2/DFFA/DNAJB13/HSPA13/PDCL3/HSPH1/DNAJC18/DNAJC7/DNAJB4/ERO1A/DNAJC24/P3H1/PTGES3/FKBP1A/PPID/HSPA14/HSPA8/DNAJB1/PDCD5/SGTB	29
GO:0034637	cellular carbohydrate biosynthetic process	38/4721	86/18866	0.0000813478721267913	0.000961631829163633	0.000811485487117987	SLC2A1/B3GNT4/GCK/FBP1/NDST3/B3GALT1/AKT2/PPP1R3A/B4GALT5/HS2ST1/PPP1CA/PGM2L1/PGM2/PPP1CB/GYS1/IMPA1/AKT1/EXT2/PCK2/GBE1/GSK3B/PDXP/NHLRC1/UGP2/EXT1/B4GALT1/B3GALNT1/PPP1R3G/B3GNT2/IRS1/GYG1/PGP/B3GNT8/GSK3A/MTOR/PGM1/HAS2/NDST4	38
GO:1903322	positive regulation of protein modification by small protein conjugation or removal	56/4721	141/18866	0.0000821434596721075	0.000969231750926652	0.000817898779634818	UBE2N/HSPBP1/DCUN1D5/TBC1D7/TBC1D7-LOC100130357/LRRK2/NMI/SART3/PLK1/RIPK2/ANGPT1/UBQLN1/PSMD10/CDC20/CENPX/MUL1/PIAS4/FANCI/RASSF5/KDM1A/BCL10/TRIB3/UBE2D1/AIMP2/UBE2C/BRCA1/GNL3/NHLRC1/COMMD1/SPRTN/DCUN1D1/CHFR/SKP2/VCP/FANCM/DERL1/PAXIP1/SEPTIN4/SENP2/MASTL/FZR1/UBA2/BMI1/SPHK1/MTA1/UBE2I/CRY1/FKBP1A/SPSB4/GSK3A/PIN1/SAE1/MARCHF7/UBE2S/HUWE1/BIRC2	56
GO:0042773	ATP synthesis coupled electron transport	42/4721	98/18866	0.0000834195591923631	0.000982462637760893	0.000829063835035516	ND1/UQCRC1/CYC1/ND5/NDUFB5/COX5B/CYTB/CYCS/NDUFB7/UQCRH/NDUFA11/NDUFA12/UQCRHL/NDUFB3/ND4L/NDUFA8/NDUFB9/COX7A2L/PARK7/COX1/NDUFAB1/NDUFS6/NDUFA9/DLD/COX6A1/CDK1/NDUFA5/NDUFB2/NDUFB6/SDHAF2/UQCRFS1/BID/NDUFB4/ISCU/COX8A/NDUFS3/ND4/COX6A2/NDUFB1/UQCC3/CCNB1/ND6	42
GO:0033522	histone H2A ubiquitination	16/4721	26/18866	0.0000859663024014047	0.00100871365553441	0.000851216096742385	OTUB1/DTX3L/DDB1/OTUB2/UBR5/RING1/UBE2A/RNF8/KDM2B/TRIM37/PCGF6/CUL4B/PCGF2/BMI1/RNF2/RNF168	16
GO:0070129	regulation of mitochondrial translation	16/4721	26/18866	0.0000859663024014047	0.00100871365553441	0.000851216096742385	TACO1/RPUSD3/ALKBH1/SHMT2/MALSU1/TRUB2/C1QBP/MPV17L2/FASTKD2/UQCC1/CDK5RAP1/RMND1/TRMT10C/RPUSD4/UQCC2/LRPPRC	16
GO:0031572	G2 DNA damage checkpoint	20/4721	36/18866	0.0000881476625628946	0.0010304997457629	0.000869600571450171	CHEK1/BABAM1/PLK1/MRE11/UIMC1/RINT1/DONSON/BLM/HMGA2/TAOK1/DTL/TOPBP1/BRCA1/NBN/CDK1/CLSPN/FZR1/BRCC3/BRSK1/TICRR	20
GO:0051973	positive regulation of telomerase activity	20/4721	36/18866	0.0000881476625628946	0.0010304997457629	0.000869600571450171	NEK2/DKC1/NAF1/HNRNPA2B1/HSP90AB1/MYC/XRCC5/ACD/PARM1/POT1/PKIB/HNRNPD/HSP90AA1/PTGES3/MAPKAPK5/TCP1/WRAP53/PNKP/AURKB/CCT4	20
GO:0051098	regulation of binding	124/4721	367/18866	0.000092041083146918	0.00107403822760411	0.000906341083851907	HMGB2/NEK2/CTHRC1/RAN/EIF3D/HDAC2/DTX3L/NMD3/NFATC4/HNRNPL/DPH3/CDC42/ADNP/FMR1/STING1/SPPL3/HSP90AB1/CSNK2B/ITGB1BP1/LRRK2/GNL3L/PLK1/LHX2/RIPK2/PPP1CA/ANGPT1/HMGB1/MSX1/DHX9/ACD/POU4F2/ADD2/PARP9/STK3/TFAP4/GPSM1/PLAUR/PBXIP1/PPP2CA/BAX/NME1/SYMPK/HJURP/PSEN1/PARK7/AKT1/TDG/ABL1/MEN1/MITD1/KDM1A/TRIB3/HMGA2/NKX3-1/EIF3E/MAD2L2/STMN1/H1-0/EIF4A3/CRMP1/CDCA5/SOX11/S100A10/GSK3B/MAPK8/AURKA/EIF2S1…	124
GO:0032781	positive regulation of ATPase activity	27/4721	55/18866	0.0000988921137169813	0.00115186630802825	0.000972017318601096	PFN2/ATP1B3/DNAJB11/DNAJB6/HSPA2/DNAJC19/DHX9/AHSA1/ATP1B2/DYNLL1/UHRF1/ATP1B1/DNAJB4/NCAPH/CHTOP/SSBP1/MSH6/POT1/DNAJC9/DNAJC24/PFN1/PLSCR1/DNAJA1/MSH2/HNRNPU/GTF2H4/DNAJB1	27
GO:0070525	tRNA threonylcarbamoyladenosine metabolic process	12/4721	17/18866	0.000100112902778177	0.00116395001251991	0.000982214309308165	OSGEP/TRMT5/HSD17B10/PUS1/TRMT61B/TP53RK/TPRKB/CDK5RAP1/TRMT10C/TRIT1/OSGEPL1/LAGE3	12
GO:0016052	carbohydrate catabolic process	74/4721	200/18866	0.000106891460359393	0.00124048809938103	0.00104680196626373	TIGAR/LDHA/OGDHL/ALDOA/GCK/FUT8/ENO1/NUP210/FBP1/NUP98/NUP85/NUP42/NUP133/NUP188/KHK/EIF6/PGAM4/GALK1/PPP1CA/PGK1/NDC1/PKM/NUP54/PGM2L1/NUP35/PGM2/PFKM/PPP1CB/XYLB/GAPDH/PHKB/PSEN1/NUP205/POM121/NEU2/SORD/DERA/PYGL/PFKFB4/NUP160/NUP155/TPI1/SLC25A12/CALM1/RPE/AAAS/SLC2A6/ENO2/PFKL/NUP43/POM121C/GPI/FOXK1/NEU3/GPD2/GAPDHS/NUP107/NUP93/SEH1L/NUP50/PRKAG1/GSK3A/ALDOC/FOXK2/HK2/PGM1/RAE1/PGAM1/HIF1A/…	74
GO:0030261	chromosome condensation	24/4721	47/18866	0.000108517379511682	0.00125705898748204	0.00106078552503832	NCAPG/NCAPH2/CHMP1A/TOP2A/INCENP/H1-10/NCAPG2/NCAPD2/SMC4/HMGA2/H1-0/CDCA5/SMC2/NCAPH/NUSAP1/CDK1/ERN2/NCAPD3/H3-3B/WAPL/TENT4A/CCNB1/BANF1/PHF13	24
GO:0060996	dendritic spine development	43/4721	102/18866	0.000109316999872008	0.00126401514606103	0.00106665556964557	WNT7A/HDAC2/ARHGAP33/PAK4/CDC42/OPA1/FMR1/CAPRIN1/LRRK2/BHLHB9/EPHB1/ARF6/C21orf91/FOXO6/PSEN1/EPHB2/UBA6/CDK5R1/DLG5/DBN1/LRP8/SIPA1L1/SRGAP2C/ADAM10/CDK5/CFL1/NLGN1/KIF1A/NCK2/ZNF365/TIAM1/SRGAP2/DHX36/MAPK6/ARHGAP44/PAK2/LLPH/MTOR/ABI2/DNM1L/NGEF/ASAP1/ACTR2	43
GO:0043470	regulation of carbohydrate catabolic process	39/4721	90/18866	0.00011056636017779	0.00127613682619747	0.00107688460659287	TIGAR/GCK/NUP210/FBP1/NUP98/NUP85/NUP42/NUP133/NUP188/EIF6/PPP1CA/NDC1/NUP54/NUP35/PPP1CB/PSEN1/NUP205/POM121/PFKFB4/NUP160/NUP155/SLC25A12/AAAS/SLC2A6/NUP43/POM121C/GAPDHS/NUP107/NUP93/SEH1L/NUP50/PRKAG1/GSK3A/RAE1/PGAM1/HIF1A/NUP37/NUP153/NUP62	39
GO:0045132	meiotic chromosome segregation	40/4721	93/18866	0.000110813460123094	0.0012764921987526	0.00107718449233111	NCAPH2/TTK/TOP2A/BRIP1/EME1/PLK1/MRE11/MUS81/NDC1/PTTG3P/CENPX/ESPL1/RAD51C/CCNE1/SUN1/SMC4/TERF1/TRIP13/SMC2/FANCD2/MLH3/PTTG1/NCAPH/CCNE2/FANCM/RAD21/TEX15/CCNB1IP1/NUF2/BUB1/SGO2/WAPL/PPP2R1A/ACTR3/SGO1/RMI1/SYCE2/DMC1/ACTR2/BUB1B	40
GO:0097193	intrinsic apoptotic signaling pathway	101/4721	290/18866	0.000110999321630661	0.0012764921987526	0.00107718449233111	BRCA2/ENO1/PDK1/PLAGL2/CUL1/PPIF/URI1/PRKDC/NFATC4/OPA1/HRAS/CD74/ATAD5/PTPN2/BAG5/CHEK2/DDIAS/GSKIP/PDCD10/LRRK2/HERPUD1/CASP3/SNAI2/UBQLN1/DAPK2/MSX1/MUC1/APAF1/HNRNPK/POU4F2/TRIAP1/PLAUR/DIABLO/PIAS4/NME5/TP53BP2/BAX/STK25/FIGNL1/PERP/PARK7/AKT1/ABL1/KDM1A/TRIB3/E2F2/SNAI1/CREB3L1/NKX3-1/SKIL/BRCA1/MELK/HTRA2/STYXL1/SFPQ/BNIP3/BCL2L11/HDAC1/USP28/NBN/RPS7/SNW1/PMAIP1/MSH6/NONO/SEPTIN4/ERO1A/ER…	101
GO:0019081	viral translation	11/4721	15/18866	0.000115636326176727	0.00132262954697272	0.0011161180918224	EIF3D/EIF3F/DHX9/EIF3B/PCBP2/EIF3G/SSB/PTBP1/MCTS1/EIF3A/DENR	11
GO:0032785	negative regulation of DNA-templated transcription, elongation	11/4721	15/18866	0.000115636326176727	0.00132262954697272	0.0011161180918224	NELFCD/RNF8/NELFA/EZH2/TCERG1/NELFE/SUPT4H1/SHH/RNF168/HNRNPU/NELFB	11
GO:0071428	rRNA-containing ribonucleoprotein complex export from nucleus	11/4721	15/18866	0.000115636326176727	0.00132262954697272	0.0011161180918224	SDAD1/RAN/NMD3/EIF6/LTV1/RPS15/LSG1/XPO1/ABCE1/NOP9/NPM1	11
GO:0032212	positive regulation of telomere maintenance via telomerase	19/4721	34/18866	0.000118851707108332	0.00135696157684117	0.00114508962036029	NEK2/DKC1/NAF1/CCT5/CCT8/CCT7/XRCC5/ACD/CCT6A/ATR/POT1/PKIB/MAPKAPK5/TCP1/PNKP/CCT3/HNRNPA1/AURKB/CCT4	19
GO:0010390	histone monoubiquitination	17/4721	29/18866	0.000121847065312976	0.00138866278385416	0.00117184109492154	DTX3L/DDB1/CDC73/RING1/LEO1/UBE2E1/UHRF1/KDM2B/TRIM37/PCGF6/CUL4B/PAF1/PCGF2/BMI1/RNF2/RNF168/ATXN7L3	17
GO:0006264	mitochondrial DNA replication	10/4721	13/18866	0.000126489757417076	0.00143417210406318	0.00121024472483294	METTL4/DNA2/MGME1/ATG7/DNAJA3/PRIMPOL/LIG3/SSBP1/STOML2/TWNK	10
GO:0051988	regulation of attachment of spindle microtubules to kinetochore	10/4721	13/18866	0.000126489757417076	0.00143417210406318	0.00121024472483294	NEK2/RACGAP1/CDC42/RCC2/ECT2/SPAG5/HNRNPU/AURKB/CCNB1/KNSTRN	10
GO:0031442	positive regulation of mRNA 3'-end processing	9/4721	11/18866	0.000126518018001793	0.00143417210406318	0.00121024472483294	CDC73/LEO1/NCBP2/HSF1/PAF1/NCBP1/NUDT21/DHX36/CCNB1	9
GO:0070555	response to interleukin-1	77/4721	211/18866	0.000131770387183068	0.00149104887315172	0.00125824092386647	PSMB6/XCL1/UBE2N/PSMB5/CUL1/OTUB1/CCL4L1/MTHFR/CCL8/PSMD1/PSMA7/PSMC2/PSMD3/CCL7/PSMC3/PELI3/PSME4/RIPK2/PSMD11/CXCL8/PSMD10/PSMD5/PSME2/GBP1/PSMD6/PSMD13/CHUK/TAB2/PSMF1/KLF2/VRK2/NKX3-1/PSMD14/PSMC4/PSMB2/SLC30A8/PSMB4/RBMX/PSMD2/PSMB7/PSMA1/RELA/PSMC6/PSMD9/NOD1/PSMC5/PSMB1/YY1/PSMB8/PSMA4/RPS6KA5/PSMD12/PSMA6/RPS6KA4/PSMB3/UBE2V1/USP10/PSMD8/PSMA3/TAF9/PSMC1/HNMT/PSMA5/CCL14/PSMA2/TNIP2/PSME3…	77
GO:0009205	purine ribonucleoside triphosphate metabolic process	35/4721	79/18866	0.000143364398916748	0.00161647816043253	0.00136408605419712	ALDOA/RAN/ENO1/CYC1/ATP6/ATP5PO/OPA1/NME2/COX5B/AK4/ATP5PF/LRRK2/PKM/ATP5MF/NME7/LDHC/NME5/NME1/NUDT2/SLC25A13/GNAI3/ATP5F1C/SLC25A12/VCP/MFN1/ATP5MC3/ATP5PD/ATP5F1B/STOML2/ATP5MG/ATP5PB/EFL1/UQCC3/RAB23/PARP1	35
GO:0043462	regulation of ATPase activity	35/4721	79/18866	0.000143364398916748	0.00161647816043253	0.00136408605419712	PFN2/ATP1B3/PPIF/DNAJB11/DNAJB6/HSPA2/DNAJC19/DHX9/AHSA1/ATP1B2/TNNI3/DYNLL1/UHRF1/ATP1B1/DNAJB4/NCAPH/CHTOP/SSBP1/VCPKMT/MSH6/OXA1L/POT1/DNAJC9/DNAJC24/MNAT1/PFN1/PLSCR1/MCM2/DNAJA1/MSH2/VMA21/CNN3/HNRNPU/GTF2H4/DNAJB1	35
GO:0009416	response to light stimulus	109/4721	319/18866	0.000144763640174049	0.00162936097132068	0.00137495738119772	ATOH7/TIPIN/PBK/TP53INP1/RBM4/BRCA2/RAD18/HOXA1/ERCC8/CIRBP/ATP1A2/NFATC4/SYNPO/DDB1/CHEK1/FMR1/FNTA/GUCA1B/AKT2/ERCC3/FEN1/MYC/GRK4/COPS3/DYNLRB1/CASP3/PPP1CA/ZBTB1/NEDD4/UBE2A/FBXL12/TRIAP1/POLD1/PPP1CB/BAX/GUCY2D/MAP4K3/FBXL8/AKT1/MEN1/PCLAF/PER1/NMT2/KDM1A/PDC/B4GALT2/UNC119/RBM4B/CREB1/DTL/GNB1/CEP250/MAPK8/PRIMPOL/EIF2S1/RIC8A/ATR/RELA/USP28/CERS1/CALM1/SPRTN/POLD3/METAP2/CUL4B/YY1/MSH6/KCN…	109
GO:0009142	nucleoside triphosphate biosynthetic process	36/4721	82/18866	0.000145292077711692	0.00163241435276783	0.00137753401672064	ALDOA/ENO1/CYC1/ATP6/ATP5PO/NME2/COX5B/AK4/ATP5PF/CTPS1/TBPL1/CAD/PKM/ATP5MF/NME7/LDHC/NME5/NME1/NUDT2/SLC25A13/DTYMK/AK1/ATP5F1C/TYMS/SLC25A12/VCP/ATP5MC3/ATP5PD/ATP5F1B/UCK2/STOML2/UCK1/ATP5MG/ATP5PB/UQCC3/PARP1	36
GO:0045815	positive regulation of gene expression, epigenetic	28/4721	59/18866	0.000155922619447036	0.00174875757641304	0.00147571175444665	DDX21/SMARCD1/POLR2E/ASF1A/SMARCA5/POLR2H/CHEK1/MACROH2A1/H1-10/POLR1B/POLR2K/ELOF1/TAF1B/TBP/H1-0/POLR1E/CDCA4/POLR1G/BAZ1B/ATAD2/POLR1H/DEK/POLR1A/TAF1A/POLR1F/HMGA1/POLR1C/ACTB	28
GO:0044818	mitotic G2/M transition checkpoint	18/4721	32/18866	0.000160184300060396	0.00179338613189311	0.00151337213962193	CDC6/MRE11/RINT1/DONSON/BLM/HMGA2/TAOK1/TOPBP1/BRCA1/HUS1B/NBN/CDK1/CLSPN/BRSK1/TICRR/ZNF830/NAE1/ORC1	18
GO:2001233	regulation of apoptotic signaling pathway	136/4721	413/18866	0.000162581421839706	0.00181701912999728	0.00153331515148677	YWHAB/HMGB2/SLC25A5/ENO1/PLAGL2/TNFSF12/ZC3HC1/PPIF/URI1/TMEM14A/NFATC4/OPA1/YWHAE/CD74/ATAD5/PTPN2/BAG5/CSNK2A1/DDIAS/LRRK2/HERPUD1/PELI3/PPP1CA/SNAI2/UBQLN1/PIH1D1/DAPK2/MSX1/MUC1/APAF1/PSMD10/HNRNPK/EYA1/TRIAP1/STK3/TFAP4/HRK/PLAUR/TFDP2/TRPS1/MUL1/PIAS4/NME5/TP53BP2/BAX/YWHAQ/FIGNL1/PSEN1/PARK7/AKT1/KDM1A/BCL10/SNAI1/CREB3L1/NKX3-1/CSNK2A2/SKIL/AATF/FAM162A/CTSH/BRCA1/GNAI3/HTRA2/GSK3B/MAPK8/…	136
GO:0009260	ribonucleotide biosynthetic process	69/4721	186/18866	0.000163797078700358	0.00182738814690663	0.00154206518084566	ALDOA/PPT2/ENO1/PDK1/CYC1/ATP6/ATP5PO/NME2/COX5B/ADSL/AK4/ATP5PF/CTPS1/ACLY/PAPSS1/CAD/ACSL5/PDHA1/PKM/ATP5MF/NME7/ACOT7/LDHC/NME5/GUCY2D/NME1/PPAT/NUDT2/SLC25A13/PANK4/AK1/HACD2/ATP5F1C/ATIC/MLYCD/SLC35B2/PAICS/SLC25A12/UMPS/GMPS/DLD/ADCY3/VCP/PDHX/PPT1/PFAS/ATP5MC3/ATP5PD/ATP5F1B/DLAT/HPRT1/AMPD1/UCK2/STOML2/UCK1/SCD5/PDK3/ELOVL4/ADCY1/GART/ATP5MG/ELOVL7/ELOVL2/ATP5PB/PANK2/ELOVL5/UQCC3/PARP1/E…	69
GO:0007127	meiosis I	48/4721	119/18866	0.000165376879183199	0.00183855066384404	0.00155148481549138	RAD54L/BRCA2/CDC25B/TOP2A/BRIP1/EME1/PLK1/HSPA2/MRE11/MUS81/NDC1/PTTG3P/CENPX/ESPL1/RAD51C/CCNE1/SUN1/ZNF711/PSMD13/CKS2/RAD54B/TERF1/TRIP13/PSMC3IP/AURKA/FANCD2/MLH3/BCL2L11/PTTG1/RAD51/CCNE2/RAD51D/FANCM/RAD21/TEX15/CCNB1IP1/SLC2A8/MYBL1/SGO2/RAD51B/MND1/KLHDC3/FBXO5/SGO1/RMI1/ING2/SYCE2/DMC1	48
GO:0010822	positive regulation of mitochondrion organization	48/4721	119/18866	0.000165376879183199	0.00183855066384404	0.00155148481549138	YWHAB/MFN2/CAMKK2/CDC37/PPIF/OPA1/YWHAE/DDHD1/SH3GLB1/RNF31/HRK/PLAUR/TFDP2/MUL1/TP53BP2/BAX/YWHAQ/NPEPPS/PARK7/CSNK2A2/FAM162A/HTRA2/GSK3B/MAPK8/BNIP3/BCL2L11/UBE2J2/PMAIP1/PPP3R1/MARCHF5/YWHAZ/MIEF1/BID/YWHAG/GSK3A/MLLT11/SAE1/HK2/BIK/E2F1/HUWE1/NMT1/HIF1A/DNM1L/UBL5/TNFSF10/UBE2D3/PDCD5	48
GO:0051972	regulation of telomerase activity	24/4721	48/18866	0.000165823368916229	0.00184029151377661	0.00155295385427804	NEK2/DKC1/NAF1/HNRNPA2B1/HSP90AB1/MYC/XRCC5/ACD/MEN1/TERF1/PARM1/CERS1/PIF1/POT1/PKIB/HNRNPD/HSP90AA1/PTGES3/MAPKAPK5/TCP1/WRAP53/PNKP/AURKB/CCT4	24
GO:0016236	macroautophagy	106/4721	310/18866	0.000171838892337745	0.00190372301668413	0.00160648135043039	TIGAR/TOMM40/VTA1/RHEB/MFN2/TP53INP1/CDC37/USP30/NSFL1C/VPS33A/STING1/PHB2/CSNK2A1/ATP6V1D/PIK3CA/WIPI2/PLAA/CSNK2B/LRRK2/ATG16L1/CHMP4B/RAB7A/CASP3/RIPK2/UBQLN1/ATG101/SH3GLB1/NEDD4/PRKAB2/ATG7/GPSM1/TSG101/RUBCN/DYNLL1/GAPDH/PRKAB1/ATP6V1G1/EPM2A/PSEN1/AKT1/VPS37D/EMC6/TMEM74/CSNK2A2/PIK3R4/POLDIP2/TBK1/TOMM5/PGAM5/ATP6V1G2/GNAI3/HTRA2/MAPK8/CDK5R1/TOMM22/SPTLC1/BNIP3/ATP6V0E2/SNX5/SNAPIN/NOD1/…	106
GO:0043628	ncRNA 3'-end processing	25/4721	51/18866	0.000182618913397348	0.00201962519555116	0.00170428690680195	DKC1/EXOSC10/INTS7/EXOSC9/HSD17B10/ERI1/RPS21/INTS8/EXOSC5/INTS6/INTS2/ERI3/EXOSC4/TOE1/INTS12/INTS1/FBL/TRMT10C/SSB/EXOSC3/EXOSC2/INTS14/POLR3K/TENT4A/EXOSC8	25
GO:0032211	negative regulation of telomere maintenance via telomerase	13/4721	20/18866	0.000184075854346944	0.00203219743199026	0.00171489615152695	DCP2/EXOSC10/GNL3L/NAT10/ACD/HNRNPC/TERF1/PIF1/POT1/XRN1/HNRNPU/HNRNPA1/TINF2	13
GO:0009201	ribonucleoside triphosphate biosynthetic process	32/4721	71/18866	0.000184523854818503	0.00203360664997892	0.00171608533839795	ALDOA/ENO1/CYC1/ATP6/ATP5PO/NME2/COX5B/AK4/ATP5PF/CTPS1/CAD/PKM/ATP5MF/NME7/LDHC/NME5/NME1/NUDT2/SLC25A13/ATP5F1C/SLC25A12/VCP/ATP5MC3/ATP5PD/ATP5F1B/UCK2/STOML2/UCK1/ATP5MG/ATP5PB/UQCC3/PARP1	32
GO:1903829	positive regulation of cellular protein localization	114/4721	338/18866	0.000186787084502383	0.0020549816506432	0.00173412290984699	YWHAB/GLI3/GPSM2/RAN/EMD/CNPY4/DTX3L/NMD3/DKC1/CDC42/YWHAE/CCT5/HRAS/UBR5/HSP90AB1/AKT2/NDC80/CCT8/CCT7/PDCD10/ITGB1BP1/AKAP5/GNL3L/PLK1/GTSE1/ARF6/ANP32B/SYT11/CD81/SH3GLB1/RNF31/PARP9/CCT6A/TSG101/ZIC1/TFDP2/VAMP2/TP53BP2/MEAK7/MCRS1/ENTR1/YWHAQ/NPEPPS/ZDHHC1/PSEN1/PARK7/AKT1/TM9SF4/ICE1/AP2B1/MARK4/EPHB2/CCDC88A/CSNK2A2/RDX/CEP250/HTRA2/GSK3B/MAPK8/PPM1A/CDK5R1/BICD1/ECT2/GNL3/CDT1/NUTF2/UBE2J…	114
GO:0071482	cellular response to light stimulus	51/4721	129/18866	0.000190592964079927	0.00209322514875325	0.00176639518157485	PBK/TP53INP1/NFATC4/DDB1/CHEK1/FMR1/FNTA/GUCA1B/AKT2/MYC/GRK4/ZBTB1/NEDD4/TRIAP1/POLD1/BAX/GUCY2D/NMT2/KDM1A/GNB1/EIF2S1/ATR/USP28/CERS1/CALM1/POLD3/METAP2/CUL4B/YY1/METAP1/ERCC1/SAG/RUVBL2/ACTR5/PDE6A/NPM1/DHX36/CDC25A/MFAP4/FNTB/CRY1/PPID/PCNA/CRY2/NMT1/AURKB/PARP1/NOC2L/RHNO1/GUCA1A/LOC118142757	51
GO:0006110	regulation of glycolytic process	35/4721	80/18866	0.00019408053238313	0.0021241779647726	0.00179251511669283	TIGAR/GCK/NUP210/FBP1/NUP98/NUP85/NUP42/NUP133/NUP188/EIF6/NDC1/NUP54/NUP35/PSEN1/NUP205/POM121/PFKFB4/NUP160/NUP155/AAAS/SLC2A6/NUP43/POM121C/GAPDHS/NUP107/NUP93/SEH1L/NUP50/PRKAG1/RAE1/PGAM1/HIF1A/NUP37/NUP153/NUP62	35
GO:0031397	negative regulation of protein ubiquitination	35/4721	80/18866	0.00019408053238313	0.0021241779647726	0.00179251511669283	OTUB1/DTX3L/LIMK1/OTUB2/BAG5/UBR5/PLAA/GNL3L/SOX4/MAD2L1/PSEN1/PARK7/AKT1/ABL1/ISG15/MAD2L2/U2AF2/SVBP/RPS7/BAG2/UBXN1/SENP2/CDK5/GTPBP4/GLMN/RPS3/PRMT3/DNAJA1/CRY1/CHP1/FBXO5/ATG5/MTOR/PRR7/MARCHF7	35
GO:0009262	deoxyribonucleotide metabolic process	19/4721	35/18866	0.000199199039684926	0.00217270705140878	0.0018334670156567	NUDT1/DCTPP1/TBPL1/MBD4/RRM2/NEIL1/TDG/SMUG1/DTYMK/ADA/DERA/DGUOK/TYMS/DUT/NT5M/DCK/RRM1/NUDT15/UNG	19
GO:0042407	cristae formation	19/4721	35/18866	0.000199199039684926	0.00217270705140878	0.0018334670156567	ATP6/ATP5PO/APOO/ATP5PF/DNAJC11/ATP5MF/IMMT/AFG3L2/CHCHD6/ATP5F1C/CHCHD3/ATP5MC3/ATP5PD/ATP5F1B/ATP5MG/ATP5PB/UQCC3/LETM1/SAMM50	19
GO:0006304	DNA modification	48/4721	120/18866	0.000209432201521159	0.00227260788932704	0.00191776963300257	DNMT3A/EHMT1/ALKBH4/CTCF/PIK3CA/METTL4/MYC/TET3/MBD1/MBD4/MTA2/ALKBH1/HELLS/NEIL1/TDG/EXOSC5/PPM1D/SMUG1/EZH2/EXOSC4/HEMK1/GATAD2A/BRCA1/MUTYH/ALKBH2/TET1/APEX1/DNMT1/BEND3/ASCC3/CTCFL/MORC1/ASCC1/EXOSC3/TRIM28/MIS18A/PRMT5/MBD3/DNMT3B/RLF/GSK3A/APOBEC3B/EHMT2/UNG/ALKBH5/PARP1/KDM1B/PARP2	48
GO:0060147	regulation of posttranscriptional gene silencing	48/4721	120/18866	0.000209432201521159	0.00227260788932704	0.00191776963300257	POLR2I/NUP210/POLR2E/POLR2H/NUP98/NUP85/NUP42/FMR1/NUP133/AGO2/NUP188/FXR1/DHX9/POLR2J/NDC1/XPO5/NUP54/NUP35/POLR2K/NUP205/AJUBA/POLR2B/ADAR/POM121/LIMD1/NUP160/NUP155/AAAS/TARBP2/NEAT1/POLR2G/NUP43/MAP2K1/POM121C/IPO8/EIF4G1/H3-3B/NUP107/NUP93/SEH1L/NUP50/POLR2D/RAE1/MAP2K2/NUP37/NUP153/NUP62/ELAVL1	48
GO:0060966	regulation of gene silencing by RNA	48/4721	120/18866	0.000209432201521159	0.00227260788932704	0.00191776963300257	POLR2I/NUP210/POLR2E/POLR2H/NUP98/NUP85/NUP42/FMR1/NUP133/AGO2/NUP188/FXR1/DHX9/POLR2J/NDC1/XPO5/NUP54/NUP35/POLR2K/NUP205/AJUBA/POLR2B/ADAR/POM121/LIMD1/NUP160/NUP155/AAAS/TARBP2/NEAT1/POLR2G/NUP43/MAP2K1/POM121C/IPO8/EIF4G1/H3-3B/NUP107/NUP93/SEH1L/NUP50/POLR2D/RAE1/MAP2K2/NUP37/NUP153/NUP62/ELAVL1	48
GO:0000729	DNA double-strand break processing	15/4721	25/18866	0.000214784326120171	0.00232670802425059	0.0019634227332954	WDR70/UBE2N/EXD2/BRIP1/KAT5/DNA2/RBBP8/MRE11/BLM/BRCA1/NBN/SMARCAD1/BARD1/RNF138/UBE2V2	15
GO:0062125	NA	17/4721	30/18866	0.000215767096670042	0.00232940396200923	0.00196569773532732	TACO1/RPUSD3/METTL4/ALKBH1/SHMT2/MALSU1/TRUB2/C1QBP/MPV17L2/FASTKD2/UQCC1/CDK5RAP1/RMND1/TRMT10C/RPUSD4/UQCC2/LRPPRC	17
GO:1902751	positive regulation of cell cycle G2/M phase transition	17/4721	30/18866	0.000215767096670042	0.00232940396200923	0.00196569773532732	CDC25B/ATAD5/CDK4/RCC2/HSPA2/CDC25C/CDC7/RAD51C/DTL/DBF4B/BRD4/CDK1/NPM1/CDC25A/RAD51B/FBXO5/CCNB1	17
GO:0010821	regulation of mitochondrion organization	70/4721	191/18866	0.000224270822987019	0.00241709878492631	0.00203970014865685	TIGAR/YWHAB/MFN2/SLC25A5/CAMKK2/CDC37/USP30/PPIF/TMEM14A/OPA1/YWHAE/VAT1/LRRK2/DDHD1/SH3GLB1/PSMD10/TRIAP1/HAX1/RNF31/HRK/PLAUR/TFDP2/MUL1/TP53BP2/BAX/YWHAQ/NPEPPS/PARK7/AKT1/MYO19/CSNK2A2/FAM162A/HTRA2/GSK3B/MAPK8/BNIP3/BCL2L11/RNF41/UBE2J2/PRELID1/PMAIP1/PPP3R1/MARCHF5/TFRC/FXN/YWHAZ/MIEF1/BID/INF2/YWHAG/VDAC1/PARL/GSK3A/MLLT11/SAE1/BAG4/HK2/BIK/CYRIB/E2F1/HUWE1/NMT1/HIF1A/DNM1L/UBL5/TNFSF10/PR…	70
GO:0046112	nucleobase biosynthetic process	12/4721	18/18866	0.000231742999626223	0.0024933975620801	0.00210408586101311	CTPS1/CAD/SHMT2/PRPS1/PPAT/ADA/PAICS/UMPS/GMPS/HPRT1/GART/MTOR	12
GO:0043903	regulation of symbiosis, encompassing mutualism through parasitism	82/4721	231/18866	0.000233677513014275	0.00250995744943251	0.00211806013666336	RAD23A/TRIM25/POLR2I/EIF2AK2/STAT1/ILF3/PTX3/EXOC2/POLR2E/POLR2H/TOP2A/PPIA/PPIE/DDB1/FMR1/SFTPD/CCL8/CD74/REST/PSMC3/SMARCB1/CHMP4B/RAB7A/NELFCD/DHX9/POLR2J/CXCL8/SNX3/CCNT1/TMEM250/TFAP4/TSG101/ZNF639/GAPDH/POLR2K/SRPK1/PPIH/RESF1/HMGA2/NELFA/SRPK2/ISG15/POLR2B/OAS3/ADAR/IFI27/KPNA2/NELFE/GTF2F1/BCL2L11/HDAC1/SNW1/LGALS1/TARBP2/FUCA2/POLR2G/CFL1/SNF8/PHB/PLSCR1/GTF2B/TRIM28/LARP1/STAU1/SUPT4H1/…	82
GO:0090224	regulation of spindle organization	20/4721	38/18866	0.000237442570963157	0.00254609027107114	0.00214855128668475	GPSM2/CHMP1A/RCC1/CCSAP/TPX2/CEP97/PLK1/CHMP4B/PSRC1/FSD1/TACC3/DRG1/CHMP5/RNF4/BORA/DYNC1H1/SPAG5/HNRNPU/RAE1/NUP62	20
GO:0016445	somatic diversification of immunoglobulins	30/4721	66/18866	0.000241368657734175	0.00257947515033088	0.00217672354990115	THOC1/PRKDC/HMCES/POLQ/TNFSF13/TNFSF4/ATAD5/CD40LG/TCF3/PMS2P1/RNF8/RIF1/CCR6/EXO1/MAD2L2/NSD2/PMS2/NBN/HSPD1/PAXIP1/MSH6/TFRC/ERCC1/EXOSC3/MSH2/RNF168/SHLD3/CTNNBL1/POLB/UNG	30
GO:0046824	positive regulation of nucleocytoplasmic transport	30/4721	66/18866	0.000241368657734175	0.00257947515033088	0.00217672354990115	GLI3/RAN/EMD/YWHAE/UBR5/HSP90AB1/GTSE1/ANP32B/NEDD4/DHX9/ZIC1/PSEN1/CPSF6/RBM27/NCBP2/GSK3B/PPM1A/ECT2/NUTF2/MAPK14/SMO/RAPGEF3/CDK1/KHDRBS1/TRIM28/CTDSPL2/SHH/IPO5/ZPR1/TARDBP	30
GO:0019886	antigen processing and presentation of exogenous peptide antigen via MHC class II	41/4721	99/18866	0.000247512073498215	0.00263625275598434	0.00222463606858427	CENPE/RILP/RACGAP1/KLC1/KLC2/CD74/KIF2A/CTSV/RAB7A/HLA-DMA/KIF3C/KIF4A/ACTR10/DYNLL1/KIF2C/AP2A1/AP2B1/KIF11/AP1S1/DYNC1H1/DCTN2/KIF26A/AP2S1/KIF23/DYNC1LI1/CAPZA1/CLTA/DYNC1I2/SEC23A/CAPZB/HLA-DOB/ACTR1A/KIF18A/DCTN3/HLA-DPB1/KIF4B/KIF22/AP1M1/KIF15/AP2M1/CTSE	41
GO:0051817	modification of morphology or physiology of other organism involved in symbiotic interaction	41/4721	99/18866	0.000247512073498215	0.00263625275598434	0.00222463606858427	EIF2AK2/PTX3/FMR1/SFTPD/CCL8/REST/PHB2/PSMC3/SMARCB1/SCRIB/ATG7/CCNT1/TFAP4/ZNF639/SUGT1/CPSF4/GAPDH/HMGA2/IFI27/KPNA2/BCL2L11/HDAC1/SNW1/KPNA4/CFL1/KPNA3/PHB/GTF2B/KPNA1/SMARCA4/NTRK3/ATG5/RRP1B/PABPN1/RRAGA/NUCKS1/CCNK/TAF11/HSPA8/TARDBP/KPNB1	41
GO:0031398	positive regulation of protein ubiquitination	48/4721	121/18866	0.000263799135801536	0.00280501995656307	0.00236705245895093	UBE2N/HSPBP1/DCUN1D5/TBC1D7/TBC1D7-LOC100130357/LRRK2/NMI/PLK1/RIPK2/ANGPT1/UBQLN1/PSMD10/CDC20/CENPX/FANCI/RASSF5/KDM1A/BCL10/TRIB3/UBE2D1/AIMP2/UBE2C/BRCA1/NHLRC1/COMMD1/SPRTN/DCUN1D1/CHFR/SKP2/FANCM/DERL1/PAXIP1/SEPTIN4/SENP2/MASTL/FZR1/BMI1/SPHK1/MTA1/CRY1/FKBP1A/SPSB4/GSK3A/PIN1/MARCHF7/UBE2S/HUWE1/BIRC2	48
GO:0019692	deoxyribose phosphate metabolic process	18/4721	33/18866	0.000270254538050528	0.00286885586545945	0.00242092121834032	NUDT1/DCTPP1/TBPL1/MBD4/PGM2/NEIL1/TDG/SMUG1/DTYMK/ADA/DERA/DGUOK/TYMS/DUT/NT5M/DCK/NUDT15/UNG	18
GO:0010565	regulation of cellular ketone metabolic process	69/4721	189/18866	0.000281735795421817	0.00298055721578701	0.00251518185108283	PSMB6/PSMB5/PDK1/PSMD1/PSMA7/PSMC2/CD74/PSMD3/REST/AKT2/EIF6/INSIG1/PSMC3/PSME4/PLIN5/STARD4/PSMD11/PRKAB2/PSMD10/PSMD5/PSME2/ERLIN1/AVPR1A/PSMD6/PARK7/PSMD13/AKT1/PSMF1/TRIB3/PSMD14/PSMC4/CLCN2/PSMB2/PSMB4/ADM/BRCA1/PSMD2/PSMB7/PSMA1/MLYCD/PSMC6/PSMD9/PSMC5/PSMB1/PSMB8/PSMA4/AZIN1/PSMD12/PSMA6/IRS1/PSMB3/ACADVL/PSMD8/PSMA3/PDK3/PSMC1/PSMA5/MTOR/PSMA2/PANK2/PSME3/COQ3/PSMD7/TWIST1/ELOVL5/PSMB9/PS…	69
GO:0000715	nucleotide-excision repair, DNA damage recognition	14/4721	23/18866	0.00028359429085308	0.00298055721578701	0.00251518185108283	DDB1/COPS8/COPS3/GPS1/COPS2/COPS5/COPS7B/CUL4B/RAD23B/COPS6/COPS4/PARP1/UBA52/RPS27A	14
GO:0006359	regulation of transcription by RNA polymerase III	14/4721	23/18866	0.00028359429085308	0.00298055721578701	0.00251518185108283	MAF1/ZC3H8/CHD8/POLR3C/ICE1/BRCA1/POLR3G/POLR3F/DHX36/MTOR/RPTOR/BRF1/ZNF143/BRF2	14
GO:0046599	regulation of centriole replication	14/4721	23/18866	0.00028359429085308	0.00298055721578701	0.00251518185108283	C10orf90/MDM1/CENPJ/PLK4/CEP76/BRCA1/TRIM37/CEP295/NPM1/RBM14/ALMS1/SPICE1/NUP62/STIL	14
GO:0048026	positive regulation of mRNA splicing, via spliceosome	14/4721	23/18866	0.00028359429085308	0.00298055721578701	0.00251518185108283	PRPF19/CIRBP/NUP98/RBMX/SNW1/NCBP1/THRAP3/TRA2B/DAZAP1/NCL/HMX2/RBMXL1/HSPA8/SF3B4	14
GO:0070584	mitochondrion morphogenesis	14/4721	23/18866	0.00028359429085308	0.00298055721578701	0.00251518185108283	OPA3/OPA1/PNPT1/SUPV3L1/IMMT/BAX/POLDIP2/NDUFS6/SLIRP/SSBP1/NUBPL/PANK2/WASF1/DNM1L	14
GO:0051444	negative regulation of ubiquitin-protein transferase activity	11/4721	16/18866	0.000286032400379436	0.00299132401582975	0.0025242675548963	DTX3L/LIMK1/BAG5/MAD2L1/PSEN1/PARK7/ABL1/MAD2L2/RPS7/BAG2/FBXO5	11
GO:0080009	mRNA methylation	11/4721	16/18866	0.000286032400379436	0.00299132401582975	0.0025242675548963	TRMT61A/VIRMA/TRMT6/NSUN2/TRMT61B/CBLL1/CMTR1/PCIF1/WTAP/TRMT10C/METTL8	11
GO:0099116	tRNA 5'-end processing	11/4721	16/18866	0.000286032400379436	0.00299132401582975	0.0025242675548963	RPP25/HSD17B10/POP4/POP1/RPP30/TRMT10C/SSB/RPP25L/RPP40/RPP21/POP7	11
GO:0071168	protein localization to chromatin	16/4721	28/18866	0.000290407519699357	0.00303208377475578	0.00255866320593841	LEMD2/MACROH2A1/PLK1/PIH1D1/EZH2/CDCA5/MACROH2A2/LRWD1/ESCO2/RAD21/CARM1/MCM8/RUVBL2/WAPL/MSH2/PPHLN1	16
GO:0032434	regulation of proteasomal ubiquitin-dependent protein catabolic process	51/4721	131/18866	0.000296361404423356	0.00308916616630454	0.002606832922151	RAD23A/GNA12/SMARCC1/PBK/SENP1/SUMO2/HSPBP1/BAG5/SGTA/ANKIB1/HSP90AB1/LRRK2/PLK1/HERPUD1/RNF144A/UBQLN1/PSMD10/CDC20/USP14/PSEN1/PARK7/AKT1/TRIB3/BBS7/USP5/XPO1/GSK3B/AURKA/STYX/COMMD1/UBQLN4/SUMO1/CHFR/KEAP1/UBXN1/VCP/ZFAND2A/RAD23B/CSNK1E/GLMN/COP1/TLK2/SOCS4/FZR1/TRIB2/UBE2K/SHH/UCHL5/TAF9/GSK3A/DET1	51
GO:0009152	purine ribonucleotide biosynthetic process	64/4721	173/18866	0.000302317325031151	0.0031460825890127	0.00265486258340557	ALDOA/PPT2/ENO1/PDK1/CYC1/ATP6/ATP5PO/NME2/COX5B/ADSL/AK4/ATP5PF/ACLY/PAPSS1/ACSL5/PDHA1/PKM/ATP5MF/NME7/ACOT7/LDHC/NME5/GUCY2D/NME1/PPAT/NUDT2/SLC25A13/PANK4/AK1/HACD2/ATP5F1C/ATIC/MLYCD/SLC35B2/PAICS/SLC25A12/GMPS/DLD/ADCY3/VCP/PDHX/PPT1/PFAS/ATP5MC3/ATP5PD/ATP5F1B/DLAT/HPRT1/AMPD1/STOML2/SCD5/PDK3/ELOVL4/ADCY1/GART/ATP5MG/ELOVL7/ELOVL2/ATP5PB/PANK2/ELOVL5/UQCC3/PARP1/ELOVL6	64
GO:0071156	regulation of cell cycle arrest	43/4721	106/18866	0.000304760490817918	0.00316631685059271	0.00267193752738803	CNOT9/HSP90AB1/CHEK2/AKT2/CDK4/CDK2/ZBTB17/GTSE1/MUC1/SOX4/TRIAP1/TFAP4/TFDP2/BAX/CDC25C/CALR/CNOT10/HMGA2/E2F8/PRMT1/UHRF2/RGCC/BRCA1/FOXM1/AURKA/CDK5R1/E2F7/CDK1/CARM1/CDK5/RBL2/E2F4/CASP2/MIF/CNOT3/CNOT7/PCNA/GADD45A/CRLF3/E2F1/BTG2/CCNB1/SLC25A33	43
GO:0009124	nucleoside monophosphate biosynthetic process	22/4721	44/18866	0.000307526975164215	0.00318983862474255	0.00269178668147694	ADSL/CAD/TK1/PRPS1/PPAT/NUDT2/ADA/DGUOK/PRPS2/ATIC/TYMS/DUT/PAICS/UMPS/GMPS/DCK/PFAS/HPRT1/AMPD1/UCK2/UCK1/GART	22
GO:0034250	positive regulation of cellular amide metabolic process	62/4721	167/18866	0.000333268748043642	0.00344658056361039	0.00290844169538906	CIRBP/EIF3D/RPUSD3/PRKDC/PICALM/HNRNPL/FMR1/METTL5/FXR1/CDK4/EIF6/CASP3/YTHDF3/RPS6KB2/DHX9/NAT10/PKM/SOX4/EIF2B5/GSAP/TRUB2/C1QBP/EIF3E/MPV17L2/EIF4A3/EIF5A2/EIF5A/RELA/FASTKD2/ZCCHC4/NSMAF/PCIF1/TARBP2/UQCC1/POLR2G/NSUN5/CDK5RAP1/KHDRBS1/RMND1/TRMT10C/NCK2/YTHDF2/EIF4G1/PAIP1/HNRNPD/LARP4/NPM1/DHX36/LARP1/PRR16/RPUSD4/UQCC2/UPF3B/NCK1/LARP6/JMJD4/GSK3A/MTOR/POLR2D/CNBP/CDC123/ELAVL1	62
GO:0031060	regulation of histone methylation	30/4721	67/18866	0.000333364912737363	0.00344658056361039	0.00290844169538906	MTF2/KDM3A/CTCF/MTHFR/MACROH2A1/SMARCB1/PIH1D1/EED/RIF1/KDM1A/JARID2/NSD3/MYB/BRCA1/NELFE/CHTOP/TET1/SNW1/BRD4/DNMT1/PAF1/PAXIP1/CTCFL/KDM4D/PHF19/WDR5/DNMT3B/KMT2B/PYGO2/PRMT6	30
GO:0043967	histone H4 acetylation	31/4721	70/18866	0.000339455060725355	0.00350383857802366	0.00295675961323292	MORF4L2/EP400/BRCA2/ZZZ3/KAT5/HAT1/ACTL6A/SMARCB1/ING3/PIH1D1/MUC1/MSL3P1/NAA50/CHD5/MSL3/MCRS1/MSL2/PER1/KANSL2/RUVBL1/BRCA1/KAT6A/MSL1/BEND3/HCFC1/NAA40/PHF20/RUVBL2/MYOD1/WDR5/ATG5	31
GO:0031334	positive regulation of protein complex assembly	89/4721	257/18866	0.000340059588013491	0.00350438029985332	0.00295721675222259	PFN2/STMP1/RHOC/RPA3/VASP/ARL2/DDB1/CRACD/PSMC2/RPA1/ERCC3/PSMC3/ARPC5/GNL3L/TPPP/ARF6/PIH1D1/PSRC1/SH3GLB1/CARMIL2/HRK/DRG1/BAX/ZDHHC1/PARK7/ICE1/AJUBA/RPA2/TERF1/PSMC4/MAP1B/CREB1/GMFB/ARPIN/GSK3B/CDK5R1/ARPC2/ATR/PSMC6/BCL2L11/NAV3/PSMC5/CDT1/MLST8/SUMO1/CUL4B/DLG1/RAC1/VCP/DHX33/GTF2H1/TFRC/GRB2/MAPRE1/NCK2/ARPC5L/ERCC1/PFN1/EIF4G1/AP1AR/BID/FSCN1/ACTR3B/NIN/HSP90AA1/WARS1/CDC42EP2/RPS3/NCK1/…	89
GO:0000956	nuclear-transcribed mRNA catabolic process	75/4721	210/18866	0.000341775633286076	0.00351635611037279	0.00296732269520232	RPL41/RPL38/DCP2/GTPBP2/SMG8/CNOT9/TOB1/EXOSC10/RPL27/EXOSC9/TUT4/ETF1/AGO2/NANOS2/RPS21/SKIV2L/LSM7/RPS15/PATL1/LSM2/PPP2CA/RPL35/MAGOH/CNOT10/EXOSC5/HBS1L/EIF3E/LSM3/EXOSC4/EIF4A3/RPL8/XRN2/NCBP2/LSM4/SMG5/MAGOHB/RPS7/SAMD4B/RNPS1/POLR2G/NCBP1/THRAP3/RC3H2/SSB/XRN1/EIF4G1/NOCT/RPS19/EXOSC3/RPL17/DHX36/EXOSC2/UPF3B/RPL35A/RPS3/RBM8A/PPP2R1A/CNOT3/LSM5/CNOT7/LSM1/POLR2D/TENT4A/MRTO4/DCPS/RPLP0/NT…	75
GO:0002831	regulation of response to biotic stimulus	133/4721	409/18866	0.000346770071777604	0.00356196831010393	0.00300581314133236	TIGAR/PSMB6/USP18/HMGB2/MED1/PSMB5/STAT1/LSM14A/CUL1/RELB/CDC37/PRKDC/DTX3L/DDX58/PPP2R3C/PVR/PSMD1/HRAS/PSMA7/STING1/PSMC2/PSMD3/PTPN2/HSP90AB1/ZCCHC3/PTPN11/XRCC6/PSMC3/NMI/PSME4/RIPK2/YTHDF3/XRCC5/SYT11/HMGB1/DHX9/GPATCH3/MUC1/PSMD11/COCH/PSMD10/PSMD5/PARP9/PSME2/POLR3C/POLR3B/MUL1/IL23A/PQBP1/ZDHHC1/PSMD6/PSMD13/CHUK/TAB2/NRAS/PSMF1/C1QBP/BCL10/PSMD14/PSMC4/PCBP2/RNF216/TBK1/ADAR/PSMB2/PSMB4/…	133
GO:0098727	maintenance of cell number	61/4721	164/18866	0.000349755029905893	0.0035868254117005	0.00302678912880042	MTF2/MED28/POLR2I/POLR2E/WNT7A/POLR2H/KDM3A/SOX2/TUT4/WDR43/REST/NANOS2/SMC1A/MYC/CDC73/IGF2BP1/ASCL2/EIF4E/LEO1/SMC3/ZNF706/MED21/POLR2J/SOX4/ASPM/POLR2K/LOXL2/RIF1/PAX8/HMGA2/POLR2B/KDM2B/EZH2/JAG1/MED10/FOXD3/PAX2/HNF1B/FANCD2/GNL3/SRRT/MED27/RBPJ/PRRX1/SIX2/DLL1/TET1/SMO/LDB2/PAF1/POLR2G/VPS72/FANCC/MED30/CDH2/CNOT3/LSM1/POLR2D/SAV1/NKAP/ELAVL1	61
GO:0033157	regulation of intracellular protein transport	91/4721	264/18866	0.000351022927499979	0.0035940218447901	0.00303286193216874	YWHAB/GLI3/RAN/EMD/NSUN2/CDC42/YWHAE/DYNLT2B/HRAS/UBR5/HSP90AB1/AKT2/INSIG1/PTPN11/PDCD10/ITGB1BP1/AKAP5/LRRK2/GTSE1/ANP32B/ANGPT1/CD81/SH3GLB1/XPO5/SNX3/NUP54/HAX1/RNF31/NOLC1/ZIC1/TFDP2/VAMP2/TP53BP2/YWHAQ/NPEPPS/PSEN1/PARK7/TM9SF4/ICE1/PKIA/CSNK2A2/UBAC2/IFI27/XPO1/HTRA2/GSK3B/MAPK8/PPM1A/CDK5R1/ECT2/NUTF2/UBE2J2/MAPK14/SMO/RAPGEF3/CDK1/PMAIP1/PPP3R1/CDK5/KIF20B/YWHAZ/MIEF1/BID/TRIM28/BARD1/RA…	91
GO:0060964	regulation of gene silencing by miRNA	46/4721	116/18866	0.000353617333539124	0.0036147549650666	0.00305035784453021	POLR2I/NUP210/POLR2E/POLR2H/NUP98/NUP85/NUP42/FMR1/NUP133/AGO2/NUP188/FXR1/DHX9/POLR2J/NDC1/NUP54/NUP35/POLR2K/NUP205/AJUBA/POLR2B/POM121/LIMD1/NUP160/NUP155/AAAS/TARBP2/NEAT1/POLR2G/NUP43/MAP2K1/POM121C/IPO8/EIF4G1/H3-3B/NUP107/NUP93/SEH1L/NUP50/POLR2D/RAE1/MAP2K2/NUP37/NUP153/NUP62/ELAVL1	46
GO:0050792	regulation of viral process	77/4721	217/18866	0.000360420545764605	0.00367837560211207	0.00310404494397711	RAD23A/TRIM25/POLR2I/EIF2AK2/STAT1/ILF3/PTX3/POLR2E/POLR2H/TOP2A/PPIA/PPIE/DDB1/FMR1/CCL8/CD74/REST/PSMC3/SMARCB1/CHMP4B/RAB7A/NELFCD/DHX9/POLR2J/CXCL8/SNX3/CCNT1/TMEM250/TFAP4/TSG101/ZNF639/POLR2K/SRPK1/PPIH/RESF1/HMGA2/NELFA/SRPK2/ISG15/POLR2B/OAS3/ADAR/IFI27/KPNA2/NELFE/GTF2F1/HDAC1/SNW1/LGALS1/TARBP2/POLR2G/CFL1/SNF8/PHB/PLSCR1/GTF2B/TRIM28/LARP1/STAU1/SUPT4H1/SMARCA4/GTF2F2/PPID/TMPRSS2/TMEM…	77
GO:0060828	regulation of canonical Wnt signaling pathway	100/4721	295/18866	0.000366093182314712	0.00373027210486965	0.0031478384806954	PSMB6/GLI3/PSMB5/CTHRC1/SCYL2/EMD/SOX2/TBX18/WNT5B/CHD8/GID8/RNF220/PSMD1/PSMA7/PSMC2/PSMD3/UBR5/DRAXIN/DVL3/GSKIP/PSMC3/LRRK2/FRAT1/PSME4/DVL2/FZD6/PPP1CA/SNAI2/PSMD11/PSMD10/PSMD5/SOX4/INVS/ASPM/STK3/PSME2/CCDC88C/KREMEN2/PSMD6/PSEN1/PSMD13/PSMF1/CDH3/PSMD14/PSMC4/RUVBL1/G3BP1/UBAC2/MAD2L2/PSMB2/PSMB4/LIMD1/PSMD2/GSK3B/PPM1A/PSMB7/CCNY/PSMA1/PSMC6/PSMD9/HDAC1/PSMC5/RBPJ/PSMB1/MAPK14/SIAH2/VCP/P…	100
GO:0060261	positive regulation of transcription initiation from RNA polymerase II promoter	17/4721	31/18866	0.000366763427761501	0.00373111256318911	0.00314854771234527	MED1/SRF/PSMC2/PSMC3/PSMC4/MED17/CREB1/HNF1B/PSMC6/PSMC5/PAXIP1/NKX2-5/SUB1/ERCC1/GTF2B/DHX36/MED30	17
GO:0016075	rRNA catabolic process	13/4721	21/18866	0.000372462755063901	0.00377096263021633	0.00318217570808393	DROSHA/EXOSC10/EXOSC9/SLFN11/TRIR/EXOSC5/EXOSC4/DDX49/ERN2/XRN1/EXOSC3/EXOSC2/EXOSC8	13
GO:0031061	negative regulation of histone methylation	13/4721	21/18866	0.000372462755063901	0.00377096263021633	0.00318217570808393	MTF2/KDM3A/MACROH2A1/SMARCB1/PIH1D1/KDM1A/JARID2/BRCA1/DNMT1/KDM4D/WDR5/DNMT3B/PRMT6	13
GO:0046386	deoxyribose phosphate catabolic process	13/4721	21/18866	0.000372462755063901	0.00377096263021633	0.00318217570808393	NUDT1/DCTPP1/MBD4/PGM2/NEIL1/TDG/SMUG1/ADA/DERA/DUT/NT5M/NUDT15/UNG	13
GO:1902229	regulation of intrinsic apoptotic signaling pathway in response to DNA damage	20/4721	39/18866	0.000373357835146139	0.00377400563297403	0.00318474358541518	CD74/ATAD5/DDIAS/SNAI2/MUC1/HNRNPK/TRIAP1/PIAS4/KDM1A/SNAI1/SKIL/BID/RAD9A/RPS3/MIF/TAF9/BCL2L12/CDKN2D/MARCHF7/ING2	20
GO:0051123	RNA polymerase II preinitiation complex assembly	15/4721	26/18866	0.00039044526755485	0.00394045557780316	0.00332520452947307	PSMC2/PSMC3/HMGB1/TAF7L/PSMC4/TBP/CREB1/DR1/PSMC6/PSMC5/TAF12/GTF2A2/GTF2B/BRF2/TAF11	15
GO:0070601	centromeric sister chromatid cohesion	9/4721	12/18866	0.000392930550134608	0.00394047888191862	0.00332522419495305	CTCF/NAA50/BUB1/SGO2/PPP2R1A/NAA10/BOD1/SGO1/BUB1B	9
GO:1903405	protein localization to nuclear body	9/4721	12/18866	0.000392930550134608	0.00394047888191862	0.00332522419495305	DKC1/CCT5/CCT8/CCT7/CCT6A/TCP1/WRAP53/CCT3/CCT4	9
GO:1904867	protein localization to Cajal body	9/4721	12/18866	0.000392930550134608	0.00394047888191862	0.00332522419495305	DKC1/CCT5/CCT8/CCT7/CCT6A/TCP1/WRAP53/CCT3/CCT4	9
GO:2000105	positive regulation of DNA-dependent DNA replication	9/4721	12/18866	0.000392930550134608	0.00394047888191862	0.00332522419495305	CDK2/DBF4/CDC7/E2F8/DBF4B/E2F7/CDT1/WIZ/STOML2	9
GO:0009116	nucleoside metabolic process	42/4721	104/18866	0.000398375412018348	0.00398878093926258	0.00336598451230512	RAN/OPA1/NME2/AK4/AMD1/LRRK2/CAD/TK1/NME7/PRPS1/NME5/NME1/PPAT/NT5E/DTYMK/ADA/DERA/DGUOK/PRPS2/GNAI3/ATIC/AHCY/CDA/UMPS/PRTFDC1/GMPS/NT5M/ERH/DLG1/MFN1/DCK/NT5C3A/HPRT1/UCK2/GMPR2/UCK1/MTAP/PRPSAP2/PNP/APOBEC3B/EFL1/RAB23	42
GO:0016447	somatic recombination of immunoglobulin gene segments	26/4721	56/18866	0.000408542859207453	0.00407385152451288	0.00343777242865487	THOC1/PRKDC/HMCES/TNFSF13/TNFSF4/ATAD5/CD40LG/TCF3/RNF8/RIF1/CCR6/EXO1/MAD2L2/NSD2/NBN/HSPD1/PAXIP1/MSH6/TFRC/ERCC1/EXOSC3/MSH2/RNF168/SHLD3/POLB/UNG	26
GO:0019320	hexose catabolic process	26/4721	56/18866	0.000408542859207453	0.00407385152451288	0.00343777242865487	TIGAR/ALDOA/GCK/FUT8/ENO1/KHK/GALK1/PGK1/PKM/PGM2L1/PGM2/PFKM/GAPDH/TPI1/SLC25A12/ENO2/PFKL/GPI/FOXK1/GAPDHS/ALDOC/FOXK2/HK2/PGM1/PGAM1/PFKP	26
GO:1990542	mitochondrial transmembrane transport	41/4721	101/18866	0.000408797010257515	0.00407385152451288	0.00343777242865487	TOMM40/CYC1/ATP6/ATP5PO/OPA1/COX5B/PNPT1/ATP5PF/SFXN1/DNAJC19/TIMM23B/PRKAB2/ATP5MF/TIMM44/SLC25A32/TOMM40L/ROMO1/AFG3L2/SLC25A13/SLC25A22/ATP5F1C/MAIP1/SLC25A12/TIMM21/MRPL18/GRPEL2/HSPD1/TIMM23/TIMM17A/ATP5MC3/MCUB/ATP5PD/ATP5F1B/STOML2/TIMM50/GRPEL1/ATP5MG/ATP5PB/SFXN5/LETM1/SLC25A33	41
GO:0000447	endonucleolytic cleavage in ITS1 to separate SSU-rRNA from 5.8S rRNA and LSU-rRNA from tricistronic rRNA transcript (SSU-rRNA, 5.8S rRNA, LSU-rRNA)	8/4721	10/18866	0.000417196120736831	0.00411875734749208	0.00347566678960421	NOP14/RPS21/UTP20/KRI1/NOP9/RPP40/FCF1/ABT1	8
GO:0006188	IMP biosynthetic process	8/4721	10/18866	0.000417196120736831	0.00411875734749208	0.00347566678960421	ADSL/PPAT/ATIC/PAICS/PFAS/HPRT1/AMPD1/GART	8
GO:0009113	purine nucleobase biosynthetic process	8/4721	10/18866	0.000417196120736831	0.00411875734749208	0.00347566678960421	SHMT2/PRPS1/PPAT/ADA/PAICS/GMPS/HPRT1/GART	8
GO:0031125	rRNA 3'-end processing	8/4721	10/18866	0.000417196120736831	0.00411875734749208	0.00347566678960421	EXOSC10/EXOSC9/ERI1/RPS21/ERI3/EXOSC3/EXOSC2/EXOSC8	8
GO:0033314	mitotic DNA replication checkpoint	8/4721	10/18866	0.000417196120736831	0.00411875734749208	0.00347566678960421	CDC6/TOPBP1/HUS1B/CLSPN/TICRR/ZNF830/NAE1/ORC1	8
GO:1902415	regulation of mRNA binding	8/4721	10/18866	0.000417196120736831	0.00411875734749208	0.00347566678960421	EIF3D/HNRNPL/FMR1/EIF3E/EIF4A3/CARM1/EIF4G1/LARP6	8
GO:2001243	negative regulation of intrinsic apoptotic signaling pathway	40/4721	98/18866	0.000418705554923006	0.00412724046995534	0.00348282538248313	ENO1/PPIF/URI1/OPA1/CD74/ATAD5/BAG5/DDIAS/LRRK2/HERPUD1/SNAI2/MUC1/TRIAP1/PLAUR/NME5/FIGNL1/PARK7/AKT1/KDM1A/SNAI1/CREB3L1/HTRA2/HDAC1/NONO/CREB3/BID/MIF/MAPK7/TAF9/DNAJA1/VDAC2/PARL/BCL2L12/CDKN2D/NDUFS3/MARCHF7/MAGEA3/ING2/HIF1A/NOC2L	40
GO:1903321	negative regulation of protein modification by small protein conjugation or removal	38/4721	92/18866	0.000436471779292461	0.00429569434875743	0.00362497737220618	OTUB1/DTX3L/LIMK1/OTUB2/BAG5/UBR5/PLAA/GNL3L/SOX4/MAD2L1/PSEN1/PARK7/RNF4/AKT1/ABL1/ISG15/HMG20B/MAD2L2/U2AF2/SVBP/RELA/RPS7/BAG2/UBXN1/SENP2/CDK5/GTPBP4/GLMN/RPS3/PRMT3/DNAJA1/CRY1/CHP1/FBXO5/ATG5/MTOR/PRR7/MARCHF7	38
GO:0060236	regulation of mitotic spindle organization	18/4721	34/18866	0.000440582722860496	0.00432944136953317	0.00365345523323621	GPSM2/CHMP1A/RCC1/CCSAP/TPX2/CEP97/PLK1/CHMP4B/PSRC1/FSD1/TACC3/DRG1/CHMP5/BORA/DYNC1H1/HNRNPU/RAE1/NUP62	18
GO:0019827	stem cell population maintenance	60/4721	162/18866	0.000442405447847352	0.00434063335847757	0.00366289973821715	MTF2/MED28/POLR2I/POLR2E/WNT7A/POLR2H/KDM3A/SOX2/TUT4/WDR43/REST/NANOS2/SMC1A/MYC/CDC73/IGF2BP1/ASCL2/EIF4E/LEO1/SMC3/ZNF706/MED21/POLR2J/SOX4/ASPM/POLR2K/LOXL2/RIF1/PAX8/HMGA2/POLR2B/KDM2B/JAG1/MED10/FOXD3/PAX2/HNF1B/FANCD2/GNL3/SRRT/MED27/RBPJ/PRRX1/SIX2/DLL1/TET1/SMO/LDB2/PAF1/POLR2G/VPS72/FANCC/MED30/CDH2/CNOT3/LSM1/POLR2D/SAV1/NKAP/ELAVL1	60
GO:1902369	negative regulation of RNA catabolic process	30/4721	68/18866	0.000455093353071808	0.00445822932916641	0.00376213462277848	CIRBP/DKC1/NAF1/TOB1/NSUN2/FMR1/IGF2BP1/DHX9/FUS/HNRNPC/TENT5C/HNRNPA0/RBM10/SLIRP/MAPK14/YBX1/THRAP3/NOCT/PAIP1/HNRNPD/SYNCRIP/DHX36/LARP1/MTOR/HNRNPU/TENT4A/E2F1/TARDBP/LRPPRC/ELAVL1	30
GO:1900182	positive regulation of protein localization to nucleus	34/4721	80/18866	0.000459420364806195	0.00448780889105306	0.00378709571959159	GLI3/RAN/DTX3L/NMD3/DKC1/CCT5/UBR5/HSP90AB1/CCT8/CCT7/PLK1/GTSE1/PARP9/CCT6A/ZIC1/MCRS1/PSEN1/PARK7/AKT1/ECT2/NUTF2/MAPK14/SMO/CDK1/TFRC/TRIM28/SHH/TCP1/IPO5/ZPR1/CCT3/TARDBP/PARP1/CCT4	34
GO:0033692	cellular polysaccharide biosynthetic process	31/4721	71/18866	0.000459526745303165	0.00448780889105306	0.00378709571959159	B3GNT4/GCK/NDST3/B3GALT1/AKT2/PPP1R3A/B4GALT5/HS2ST1/PPP1CA/PGM2L1/PGM2/PPP1CB/GYS1/AKT1/EXT2/GBE1/GSK3B/NHLRC1/UGP2/EXT1/B3GALNT1/PPP1R3G/B3GNT2/IRS1/GYG1/B3GNT8/GSK3A/MTOR/PGM1/HAS2/NDST4	31
GO:0002200	somatic diversification of immune receptors	33/4721	77/18866	0.000461449078521457	0.00449966013894656	0.00379709654878438	HMGB2/THOC1/PRKDC/HMCES/POLQ/TNFSF13/TNFSF4/ATAD5/CD40LG/HMGB1/TCF3/PMS2P1/RNF8/RIF1/CCR6/EXO1/MAD2L2/ADAR/NSD2/PMS2/NBN/HSPD1/PAXIP1/MSH6/TFRC/ERCC1/EXOSC3/MSH2/RNF168/SHLD3/CTNNBL1/POLB/UNG	33
GO:0090316	positive regulation of intracellular protein transport	66/4721	182/18866	0.000466489844016164	0.00454183670216964	0.00383268778850219	YWHAB/GLI3/RAN/EMD/CDC42/YWHAE/HRAS/UBR5/HSP90AB1/AKT2/PDCD10/ITGB1BP1/AKAP5/GTSE1/ANP32B/CD81/SH3GLB1/RNF31/ZIC1/TFDP2/VAMP2/TP53BP2/YWHAQ/NPEPPS/PSEN1/TM9SF4/ICE1/CSNK2A2/HTRA2/GSK3B/MAPK8/PPM1A/CDK5R1/ECT2/NUTF2/UBE2J2/MAPK14/SMO/RAPGEF3/CDK1/PMAIP1/PPP3R1/CDK5/KIF20B/YWHAZ/MIEF1/BID/TRIM28/CTDSPL2/YWHAG/SHH/MTCL1/CHP1/GSK3A/SAE1/IPO5/ZPR1/E2F1/HUWE1/NMT1/TARDBP/UBL5/CEP131/C2CD5/UBE2D3/PDCD5	66
GO:0032388	positive regulation of intracellular transport	78/4721	222/18866	0.000467285531023984	0.00454261646392075	0.00383334580056589	YWHAB/GLI3/RAN/EMD/CDC42/YWHAE/HRAS/UBR5/HSP90AB1/AKT2/PDCD10/ITGB1BP1/AKAP5/GTSE1/ANP32B/CD81/SH3GLB1/NEDD4/DHX9/RNF31/EHD1/ZIC1/TFDP2/VAMP2/TP53BP2/YWHAQ/NPEPPS/PSEN1/TM9SF4/ICE1/CPSF6/CSNK2A2/RBM27/DYNC1H1/NCBP2/RDX/EIPR1/HTRA2/GSK3B/MAPK8/PPM1A/CDK5R1/ECT2/NUTF2/UBE2J2/MAPK14/SMO/RAPGEF3/CDK1/PMAIP1/PPP3R1/CDK5/KHDRBS1/MTMR2/KIF20B/YWHAZ/MIEF1/BID/TRIM28/CTDSPL2/YWHAG/SHH/MTCL1/CHP1/SPAG5/GSK…	78
GO:0019054	modulation by virus of host process	12/4721	19/18866	0.000485654918344548	0.00469959972812681	0.00396581816343935	PHB2/SCRIB/ATG7/CPSF4/KPNA2/BCL2L11/KPNA4/KPNA3/KPNA1/NTRK3/PABPN1/KPNB1	12
GO:0030150	protein import into mitochondrial matrix	12/4721	19/18866	0.000485654918344548	0.00469959972812681	0.00396581816343935	TOMM40/DNAJC19/TIMM23B/TIMM44/TOMM40L/ROMO1/TIMM21/GRPEL2/TIMM23/TIMM17A/TIMM50/GRPEL1	12
GO:2000042	negative regulation of double-strand break repair via homologous recombination	12/4721	19/18866	0.000485654918344548	0.00469959972812681	0.00396581816343935	RMI2/POLQ/KLHL15/SMCHD1/RIF1/MAD2L2/FANCB/UBQLN4/SHLD3/CGAS/PARPBP/MAGEF1	12
GO:1900180	regulation of protein localization to nucleus	49/4721	127/18866	0.000490999585908177	0.00474408732320412	0.00400335959735114	GLI3/RAN/DTX3L/NMD3/DKC1/CCT5/UBR5/BYSL/HSP90AB1/CCT8/CCT7/PLK1/GTSE1/ANGPT1/NUP54/PARP9/CCT6A/NOLC1/ZIC1/MCRS1/PSEN1/PARK7/AKT1/RASSF5/PKIA/GSK3B/ECT2/NUTF2/MAPK14/SMO/CDK1/TFRC/POLR1A/DCLK3/TRIM28/SHH/CHP1/TCP1/PIN1/SUMO3/IPO5/ZPR1/CCT3/TARDBP/RAB23/PARP1/NF2/NUP62/CCT4	49
GO:0031365	N-terminal protein amino acid modification	16/4721	29/18866	0.000497866540482598	0.00480312583432147	0.00405318001042384	MAP6D1/NAA30/NAA35/NTMT1/NAA50/SOX4/NAA15/NAA25/NMT2/PPM1A/NAA20/METAP2/METAP1/NAA40/NAA10/NMT1	16
GO:0000154	rRNA modification	20/4721	40/18866	0.000572214853927945	0.00551201804663824	0.00465138789495937	NOP2/TRMT112/RPUSD3/DKC1/NAF1/MRM2/RPUSD2/METTL5/NOP10/GAR1/BMT2/TRMT61B/NAT10/FTSJ3/MRM3/EMG1/ZCCHC4/NSUN5/FBL/RPUSD4	20
GO:0070534	protein K63-linked ubiquitination	26/4721	57/18866	0.000573953899887944	0.00552039296437677	0.00465845517787838	UBE2N/PRPF19/OTUB1/RNF126/OTUB2/UBR5/PLAA/PELI3/NEDD4/RNF8/RNF4/UBE2O/ITCH/UBE2G1/UBE2E3/UBE2T/ZFP91/UBE2V1/RNF115/TRAF4/RNF168/TRAF3/UBE2S/UBE2E2/UBE2V2/BIRC2	26
GO:0048013	ephrin receptor signaling pathway	36/4721	87/18866	0.000585471279660564	0.00562265005035591	0.00474474614570047	EPHA7/CDC42/HRAS/GIT1/PTPN11/ARPC5/EPHB1/ACTG1/DNM1/PSEN1/AP2A1/AP2B1/EPHB2/YES1/CDK5R1/ARPC2/AP2S1/RBPJ/APH1A/RAC1/SIPA1L1/CHN1/EPHA8/NCK2/TIAM1/NCK1/ACTR3/EFNB2/NTRK3/AP2M1/ARPC4/ARPC3/NGEF/ARPC1A/ACTR2/ACTB	36
GO:0071158	positive regulation of cell cycle arrest	34/4721	81/18866	0.000603478404982465	0.00578682917647838	0.00488329082995033	CNOT9/CHEK2/CDK2/ZBTB17/GTSE1/MUC1/SOX4/TRIAP1/TFDP2/BAX/CDC25C/CNOT10/HMGA2/E2F8/PRMT1/UHRF2/RGCC/BRCA1/AURKA/CDK5R1/E2F7/CDK1/CARM1/RBL2/E2F4/CASP2/CNOT3/CNOT7/PCNA/GADD45A/CRLF3/E2F1/BTG2/CCNB1	34
GO:0060998	regulation of dendritic spine development	33/4721	78/18866	0.00060979401582714	0.00583156632985647	0.00492104285686989	HDAC2/ARHGAP33/OPA1/FMR1/CAPRIN1/LRRK2/BHLHB9/ARF6/C21orf91/FOXO6/PSEN1/CDK5R1/DLG5/DBN1/LRP8/SIPA1L1/SRGAP2C/ADAM10/CDK5/CFL1/NLGN1/KIF1A/TIAM1/DHX36/MAPK6/ARHGAP44/LLPH/MTOR/ABI2/DNM1L/NGEF/ASAP1/ACTR2	33
GO:0046365	monosaccharide catabolic process	29/4721	66/18866	0.000609981103185995	0.00583156632985647	0.00492104285686989	TIGAR/ALDOA/GCK/FUT8/ENO1/KHK/GALK1/PGK1/PKM/PGM2L1/PGM2/PFKM/XYLB/GAPDH/SORD/TPI1/SLC25A12/RPE/ENO2/PFKL/GPI/FOXK1/GAPDHS/ALDOC/FOXK2/HK2/PGM1/PGAM1/PFKP	29
GO:0009123	nucleoside monophosphate metabolic process	31/4721	72/18866	0.000615570307587994	0.0058761508459678	0.00495866607885287	ADSL/AK4/CAD/AK6/TK1/PRPS1/PPAT/NUDT2/NT5E/DTYMK/ADA/AK1/DGUOK/PRPS2/ATIC/TYMS/DUT/PAICS/UMPS/GMPS/NT5M/DLG1/DCK/PFAS/HPRT1/AMPD1/UCK2/GMPR2/UCK1/GART/PNKP	31
GO:0000963	mitochondrial RNA processing	11/4721	17/18866	0.000626884812648409	0.00594837786351584	0.00501961578407325	TRMT5/PNPT1/HSD17B10/SUPV3L1/PUS1/TRMT61B/TBRG4/CDK5RAP1/TRMT10C/TRIT1/TRMT10A	11
GO:0006266	DNA ligation	11/4721	17/18866	0.000626884812648409	0.00594837786351584	0.00501961578407325	HMGB2/TOP2A/XRCC1/LIG1/XRCC6/HMGB1/LIG3/APTX/RAD51/TFIP11/POLB	11
GO:0051382	kinetochore assembly	11/4721	17/18866	0.000626884812648409	0.00594837786351584	0.00501961578407325	CENPE/DLGAP5/CENPA/CENPF/CENPH/MIS12/CENPK/CENPX/RNF4/CENPN/CENPW	11
GO:0070131	positive regulation of mitochondrial translation	11/4721	17/18866	0.000626884812648409	0.00594837786351584	0.00501961578407325	RPUSD3/TRUB2/C1QBP/MPV17L2/FASTKD2/UQCC1/CDK5RAP1/RMND1/TRMT10C/RPUSD4/UQCC2	11
GO:0002495	antigen processing and presentation of peptide antigen via MHC class II	41/4721	103/18866	0.000657753975175259	0.00623197348419783	0.00525893162555678	CENPE/RILP/RACGAP1/KLC1/KLC2/CD74/KIF2A/CTSV/RAB7A/HLA-DMA/KIF3C/KIF4A/ACTR10/DYNLL1/KIF2C/AP2A1/AP2B1/KIF11/AP1S1/DYNC1H1/DCTN2/KIF26A/AP2S1/KIF23/DYNC1LI1/CAPZA1/CLTA/DYNC1I2/SEC23A/CAPZB/HLA-DOB/ACTR1A/KIF18A/DCTN3/HLA-DPB1/KIF4B/KIF22/AP1M1/KIF15/AP2M1/CTSE	41
GO:0006220	pyrimidine nucleotide metabolic process	22/4721	46/18866	0.00067564821178508	0.00637606234709192	0.00538052288070022	NME2/DCTPP1/CTPS1/TBPL1/CAD/MBD4/NME7/PRPS1/NME5/NME1/NEIL1/TDG/SMUG1/DTYMK/TYMS/DUT/UMPS/NT5M/DCK/UCK2/UCK1/UNG	22
GO:0008053	mitochondrial fusion	15/4721	27/18866	0.000675975103905617	0.00637606234709192	0.00538052288070022	MFN2/USP30/OPA1/VAT1/MUL1/BAX/AFG3L2/GDAP1/CHCHD3/BNIP3/MFN1/TFRC/STOML2/HUWE1/DNM1L	15
GO:0010971	positive regulation of G2/M transition of mitotic cell cycle	15/4721	27/18866	0.000675975103905617	0.00637606234709192	0.00538052288070022	CDC25B/CDK4/RCC2/HSPA2/CDC25C/CDC7/RAD51C/DTL/DBF4B/BRD4/CDK1/CDC25A/RAD51B/FBXO5/CCNB1	15
GO:1990823	response to leukemia inhibitory factor	39/4721	97/18866	0.000698802082604398	0.00656504400298242	0.0055399975012731	MTF2/TRIM25/SLC25A5/SMARCA5/KDM3A/GFPT2/PLA2G10/NFYB/GNPNAT1/PDCD10/XRCC5/NUP35/SRM/EED/MYBL2/RIF1/MRPL15/PMM1/JARID2/CREB1/INA/CACYBP/SRSF3/CTBP2/TFRC/B3GNT2/MYNN/SRSF7/NEFH/NCL/RNF138/PAX6/POLR1F/HNRNPU/VEGFC/HK2/RNMT/PFKP/UBXN2A	39
GO:1990830	cellular response to leukemia inhibitory factor	39/4721	97/18866	0.000698802082604398	0.00656504400298242	0.0055399975012731	MTF2/TRIM25/SLC25A5/SMARCA5/KDM3A/GFPT2/PLA2G10/NFYB/GNPNAT1/PDCD10/XRCC5/NUP35/SRM/EED/MYBL2/RIF1/MRPL15/PMM1/JARID2/CREB1/INA/CACYBP/SRSF3/CTBP2/TFRC/B3GNT2/MYNN/SRSF7/NEFH/NCL/RNF138/PAX6/POLR1F/HNRNPU/VEGFC/HK2/RNMT/PFKP/UBXN2A	39
GO:0006312	mitotic recombination	13/4721	22/18866	0.000702215639260407	0.00656504400298242	0.0055399975012731	BRCA2/XRCC1/GEN1/MRE11/SMC6/RAD51C/RAD54B/RAD51/ERCC1/NSMCE2/ERCC2/XRCC3/DMC1	13
GO:0009127	purine nucleoside monophosphate biosynthetic process	13/4721	22/18866	0.000702215639260407	0.00656504400298242	0.0055399975012731	ADSL/PPAT/NUDT2/ADA/DGUOK/ATIC/PAICS/GMPS/DCK/PFAS/HPRT1/AMPD1/GART	13
GO:0032069	regulation of nuclease activity	13/4721	22/18866	0.000702215639260407	0.00656504400298242	0.0055399975012731	HMGB2/DFFA/HMGB1/AKT1/NEIL1/TERF1/OAS3/ABCE1/DDX11/NPM1/RPS3/PCNA/TCEA1	13
GO:0051131	chaperone-mediated protein complex assembly	13/4721	22/18866	0.000702215639260407	0.00656504400298242	0.0055399975012731	LONP1/HSP90AB1/PSMG2/HSPA4/HSPD1/MKKS/PTGES3L/HOPX/HSP90AA1/PTGES3/PSMG1/PSMG3/PFDN6	13
GO:0000245	spliceosomal complex assembly	35/4721	85/18866	0.000771265372696978	0.00719998909688296	0.00607580415116861	PRPF19/SNRPE/ISY1/SNRPD2/LUC7L2/CELF1/USP39/SNRPD1/SF1/GEMIN6/PUF60/SNRNP200/DDX23/SRSF1/SMN1/SMN2/SRPK1/CRNKL1/CELF2/SRPK2/SF3A3/SRSF12/RBMX/GEMIN2/NCBP1/SRSF10/SRSF9/PTBP2/SNRPG/GCFC2/DDX1/PSIP1/SNRPC/TXNL4A/SF3A2	35
GO:0034661	ncRNA catabolic process	19/4721	38/18866	0.000781681744514233	0.0072758294929272	0.00613980305268241	DROSHA/ZCCHC8/EXOSC10/NSUN2/EXOSC9/TUT4/PNPT1/SLFN11/TRIR/SND1/POP1/EXOSC5/EXOSC4/DDX49/ERN2/XRN1/EXOSC3/EXOSC2/EXOSC8	19
GO:2000144	positive regulation of DNA-templated transcription, initiation	19/4721	38/18866	0.000781681744514233	0.0072758294929272	0.00613980305268241	MED1/SRF/PSMC2/PSMC3/PSMC4/MED17/CREB1/HNF1B/PSMC6/PSMC5/PAXIP1/NKX2-5/SUB1/ERCC1/GTF2B/DHX36/MED30/FOSL1/TWIST1	19
GO:0043489	RNA stabilization	26/4721	58/18866	0.000795046281535984	0.00738939062253357	0.00623563308428238	CIRBP/DKC1/NAF1/NSUN2/IGF2BP1/DHX9/FUS/HNRNPC/TENT5C/HNRNPA0/RBM10/MAPK14/YBX1/THRAP3/NOCT/PAIP1/HNRNPD/SYNCRIP/DHX36/LARP1/MTOR/HNRNPU/TENT4A/E2F1/TARDBP/ELAVL1	26
GO:1903747	regulation of establishment of protein localization to mitochondrion	31/4721	73/18866	0.000816318729041505	0.00757601066075361	0.00639311482316438	YWHAB/YWHAE/LRRK2/SH3GLB1/HAX1/RNF31/TFDP2/TP53BP2/YWHAQ/NPEPPS/CSNK2A2/HTRA2/MAPK8/UBE2J2/PMAIP1/PPP3R1/YWHAZ/BID/YWHAG/DNAJA1/PARL/GSK3A/SAE1/BAG4/E2F1/HUWE1/NMT1/UBL5/UBE2D3/PDCD5/MAPT	31
GO:0031056	regulation of histone modification	55/4721	149/18866	0.000819495186659774	0.00759044892700156	0.00640529874133767	MTF2/WDR70/UBE2N/KDM3A/OTUB1/CTCF/MTHFR/CHEK1/FMR1/MACROH2A1/OTUB2/UBR5/LRRK2/SMARCB1/SART3/TADA2A/SNAI2/PIH1D1/MUC1/EED/PARK7/RIF1/KDM1A/JARID2/NSD3/MYB/PARG/BRCA1/MAPK8/NELFE/CHTOP/TET1/SNW1/BRD4/MYOCD/DNMT1/RPS6KA5/PAF1/PAXIP1/CTCFL/RPS6KA4/RUVBL2/SET/KDM4D/PHF19/WDR5/DNMT3B/KMT2B/ATG5/PYGO2/ING2/TWIST1/NOC2L/CCNB1/PRMT6	55
GO:2000765	regulation of cytoplasmic translation	16/4721	30/18866	0.000820265904839803	0.00759044892700156	0.00640529874133767	DPH3/DPH5/FMR1/DPH7/DHX9/PKM/DPH2/DPH6/DNAJC24/YTHDF2/DHX36/NCK1/CPEB4/MTOR/CNBP/UNK	16
GO:0002504	antigen processing and presentation of peptide or polysaccharide antigen via MHC class II	41/4721	104/18866	0.000826555897229761	0.00763752086697892	0.0064450210082008	CENPE/RILP/RACGAP1/KLC1/KLC2/CD74/KIF2A/CTSV/RAB7A/HLA-DMA/KIF3C/KIF4A/ACTR10/DYNLL1/KIF2C/AP2A1/AP2B1/KIF11/AP1S1/DYNC1H1/DCTN2/KIF26A/AP2S1/KIF23/DYNC1LI1/CAPZA1/CLTA/DYNC1I2/SEC23A/CAPZB/HLA-DOB/ACTR1A/KIF18A/DCTN3/HLA-DPB1/KIF4B/KIF22/AP1M1/KIF15/AP2M1/CTSE	41
GO:0044264	cellular polysaccharide metabolic process	40/4721	101/18866	0.000855366105679842	0.00789037944002514	0.0066583989935144	B3GNT4/GCK/NDST3/PPP1R2/B3GALT1/KHK/AKT2/PPP1R3A/B4GALT5/HS2ST1/PPP1CA/PGM2L1/PGM2/PPP1CB/GYS1/PHKB/AKT1/GAL3ST3/EXT2/GBE1/PYGL/GSK3B/NHLRC1/UGP2/CALM1/EXT1/B3GALNT1/PPP1R3G/B3GNT2/IRS1/GYG1/PPP1CC/B3GNT8/GSK3A/MTOR/IL6ST/PGM1/HAS2/NDST4/GCGR	40
GO:0006458	'de novo' protein folding	20/4721	41/18866	0.000856406968206888	0.00789037944002514	0.0066583989935144	TOR1A/DNAJB5/HSPE1/CD74/HSPA2/DNAJB13/HSPA13/HSPH1/DNAJC18/DNAJC7/DNAJC2/DNAJB4/HSPD1/ERO1A/PTGES3/SELENOF/FKBP1A/HSPA14/HSPA8/DNAJB1	20
GO:0030111	regulation of Wnt signaling pathway	121/4721	375/18866	0.000864961784057037	0.00795764841332474	0.00671516478881199	PSMB6/GLI3/PSMB5/CTHRC1/SCYL2/EMD/SOX2/TBX18/NFATC4/WNT5B/CHD8/GID8/RNF220/PSMD1/PSMA7/PSMC2/PSMD3/CSNK2A1/UBR5/DRAXIN/DVL3/GSKIP/TMEM237/CDC73/PSMC3/LRRK2/FRAT1/PSME4/DVL2/FZD6/PPP1CA/SNAI2/DEPDC1B/APCDD1L/PSMD11/SNX3/PSMD10/PSMD5/SOX4/INVS/ASPM/STK3/PSME2/CCDC88C/PPP2CA/KREMEN2/PSMD6/PSEN1/PSMD13/ABL1/PSMF1/CDH3/PSMD14/PSMC4/RUVBL1/HMGXB4/G3BP1/UBAC2/MAD2L2/PSMB2/PSMB4/LIMD1/PSMD2/GSK3B/PPM1A/P…	121
GO:0090503	RNA phosphodiester bond hydrolysis, exonucleolytic	21/4721	44/18866	0.000920026382602934	0.00845199345407153	0.00713232426089775	ISG20L2/DCP2/EXD2/EXOSC10/EXOSC9/PNPT1/ERI1/TRIR/EXOSC5/ERI3/EXOSC4/TOE1/XRN2/XRN1/NOCT/EXOSC3/EXOSC2/CNOT3/CNOT7/DCPS/EXOSC8	21
GO:0009264	deoxyribonucleotide catabolic process	12/4721	20/18866	0.000938023514340952	0.00859245781967729	0.00725085693701087	NUDT1/DCTPP1/MBD4/NEIL1/TDG/SMUG1/ADA/DERA/DUT/NT5M/NUDT15/UNG	12
GO:0046931	pore complex assembly	12/4721	20/18866	0.000938023514340952	0.00859245781967729	0.00725085693701087	TSPAN33/NUP98/CCT8/NDC1/NUP205/PDZD11/ADAM10/NUP107/RTN4/NUP93/CCT3/NUP153	12
GO:0061136	regulation of proteasomal protein catabolic process	68/4721	193/18866	0.000954202843831266	0.00872806866374766	0.0073652939060478	RAD23A/GNA12/SMARCC1/PBK/SENP1/SUMO2/TMTC3/FMR1/HSPBP1/PSMC2/BAG5/SGTA/ANKIB1/HSP90AB1/LRRK2/PLK1/HERPUD1/RNF144A/UBQLN1/PSMD10/CDC20/PSME2/USP14/PSEN1/PARK7/AKT1/PSMF1/TRIB3/PSMD14/PSMC4/BBS7/UBAC2/USP5/XPO1/GSK3B/AURKA/STYX/COMMD1/UBQLN4/SUMO1/CHFR/BAG2/KEAP1/UBXN1/VCP/ZFAND2A/RAD23B/CSNK1E/ATXN3/GLMN/COP1/F8A1/TLK2/SOCS4/FZR1/TRIB2/UBE2K/SHH/UCHL5/TAF9/PSMC1/GSK3A/NUDT15/MARCHF7/PSME3/DET1/PSM…	68
GO:0001682	tRNA 5'-leader removal	9/4721	13/18866	0.000992422333749054	0.00902564036481231	0.00761640364416971	RPP25/POP4/POP1/RPP30/SSB/RPP25L/RPP40/RPP21/POP7	9
GO:0035563	positive regulation of chromatin binding	9/4721	13/18866	0.000992422333749054	0.00902564036481231	0.00761640364416971	DTX3L/PARP9/KDM1A/CDT1/CTBP2/DDX11/KDM4D/PYGO2/GMNN	9
GO:0045842	positive regulation of mitotic metaphase/anaphase transition	9/4721	13/18866	0.000992422333749054	0.00902564036481231	0.00761640364416971	DLGAP5/ANAPC5/ESPL1/ANAPC7/CDT1/CDC27/NSMCE2/ANAPC11/CDC23	9
GO:1901970	positive regulation of mitotic sister chromatid separation	9/4721	13/18866	0.000992422333749054	0.00902564036481231	0.00761640364416971	DLGAP5/ANAPC5/ESPL1/ANAPC7/CDT1/CDC27/NSMCE2/ANAPC11/CDC23	9
GO:0032205	negative regulation of telomere maintenance	18/4721	36/18866	0.00106901560774206	0.00970831341623262	0.00819248614983713	DCP2/EXOSC10/XRCC1/GNL3L/XRCC5/NAT10/ACD/HNRNPC/TERF1/PIF1/NBN/POT1/ERCC1/XRN1/HNRNPU/HNRNPA1/PARP1/TINF2	18
GO:0010332	response to gamma radiation	25/4721	56/18866	0.00107110284114954	0.00971337262231043	0.00819675542648124	TIGAR/CBL/BRCA2/PRKDC/HRAS/CHEK2/CCL7/MYC/XRCC6/XRCC5/XRCC2/BAX/MEN1/KDM1A/H2AX/FANCD2/ATR/RAD51/HSF1/CXCL10/MAP3K20/TLK2/ELK1/POLB/PARP1	25
GO:0021987	cerebral cortex development	45/4721	118/18866	0.00108294293226072	0.00980673571182747	0.00827554108007329	FBXO45/SLC2A1/GLI3/YWHAE/WDR62/LHX2/TMEM14B/ASPM/TACC3/BAX/SUN1/PSEN1/KDM1A/CSNK2A2/H2AX/GSK3B/CDK5R1/ATIC/BNIP3/BTBD3/CCDC85C/CRKL/SMO/XAB2/LRP8/SRGAP2C/NSUN5/MKKS/MDK/CDK5/TRA2B/NKX2-1/SRGAP2/LAMB1/KIF14/RTN4/PAX6/CNTNAP2/CDH2/GART/NDE1/SLC38A2/HIF1A/HTR6/ROBO1	45
GO:0045088	regulation of innate immune response	101/4721	307/18866	0.00109156920180355	0.00987077107271927	0.00832957814961502	PSMB6/USP18/HMGB2/MED1/PSMB5/STAT1/LSM14A/CUL1/RELB/CDC37/PRKDC/PVR/PSMD1/HRAS/PSMA7/STING1/PSMC2/PSMD3/PTPN2/HSP90AB1/ZCCHC3/PTPN11/XRCC6/PSMC3/NMI/PSME4/YTHDF3/XRCC5/HMGB1/DHX9/MUC1/PSMD11/COCH/PSMD10/PSMD5/PARP9/PSME2/POLR3C/POLR3B/MUL1/PQBP1/PSMD6/PSMD13/CHUK/TAB2/NRAS/PSMF1/BCL10/PSMD14/PSMC4/TBK1/ADAR/PSMB2/PSMB4/PSMD2/PSMB7/PSMA1/SFPQ/RELA/PSMC6/PSMD9/PSMC5/ABCE1/PSMB1/POLR3G/SUMO1/POLR3D/…	101
GO:0009206	purine ribonucleoside triphosphate biosynthetic process	28/4721	65/18866	0.00109688018251301	0.00990468762246458	0.00835819906986407	ALDOA/ENO1/CYC1/ATP6/ATP5PO/NME2/COX5B/AK4/ATP5PF/PKM/ATP5MF/NME7/LDHC/NME5/NME1/NUDT2/SLC25A13/ATP5F1C/SLC25A12/VCP/ATP5MC3/ATP5PD/ATP5F1B/STOML2/ATP5MG/ATP5PB/UQCC3/PARP1	28
GO:0001825	blastocyst formation	19/4721	39/18866	0.00116958945841392	0.0105312821021441	0.00888695894567892	MFN2/SRF/BYSL/ACTL6A/RRP7A/WDR74/SF3B6/ZP3/SKIL/RPL7L1/ADA/HNF1B/TET1/CCNB1IP1/HOPX/SP3/NLE1/RTN4/CNOT3	19
GO:0009163	nucleoside biosynthetic process	19/4721	39/18866	0.00116958945841392	0.0105312821021441	0.00888695894567892	NME2/AMD1/CAD/TK1/NME7/NME5/NME1/NT5E/DTYMK/ADA/CDA/UMPS/PRTFDC1/GMPS/DCK/HPRT1/UCK2/UCK1/MTAP	19
GO:0000491	small nucleolar ribonucleoprotein complex assembly	8/4721	11/18866	0.00119233772803027	0.0106305616538429	0.00897073728259317	NAF1/ZNHIT3/SHQ1/PIH1D1/RUVBL1/NUFIP1/RUVBL2/TAF9	8
GO:0016078	tRNA catabolic process	8/4721	11/18866	0.00119233772803027	0.0106305616538429	0.00897073728259317	EXOSC10/NSUN2/EXOSC9/SLFN11/POP1/EXOSC3/EXOSC2/EXOSC8	8
GO:0019042	viral latency	8/4721	11/18866	0.00119233772803027	0.0106305616538429	0.00897073728259317	PPIA/XRCC6/XRCC5/HCFC1/HMGA1/PSIP1/NUCKS1/BANF1	8
GO:0030422	production of siRNA involved in RNA interference	8/4721	11/18866	0.00119233772803027	0.0106305616538429	0.00897073728259317	DROSHA/DICER1/AGO2/TSN/MRPL44/HENMT1/TARBP2/PRKRA	8
GO:0051573	negative regulation of histone H3-K9 methylation	8/4721	11/18866	0.00119233772803027	0.0106305616538429	0.00897073728259317	KDM3A/SMARCB1/PIH1D1/KDM1A/BRCA1/DNMT1/KDM4D/DNMT3B	8
GO:1904869	regulation of protein localization to Cajal body	8/4721	11/18866	0.00119233772803027	0.0106305616538429	0.00897073728259317	DKC1/CCT5/CCT8/CCT7/CCT6A/TCP1/CCT3/CCT4	8
GO:1904871	positive regulation of protein localization to Cajal body	8/4721	11/18866	0.00119233772803027	0.0106305616538429	0.00897073728259317	DKC1/CCT5/CCT8/CCT7/CCT6A/TCP1/CCT3/CCT4	8
GO:0009147	pyrimidine nucleoside triphosphate metabolic process	13/4721	23/18866	0.00124642339218993	0.0110630917906141	0.00933573344649542	NME2/DCTPP1/CTPS1/TBPL1/CAD/NME7/NME5/NME1/DTYMK/TYMS/DUT/UCK2/UCK1	13
GO:0035561	regulation of chromatin binding	13/4721	23/18866	0.00124642339218993	0.0110630917906141	0.00933573344649542	DTX3L/NFATC4/PARP9/TDG/KDM1A/CDT1/CTBP2/DDX11/SENP2/KDM4D/WAPL/PYGO2/GMNN	13
GO:0031468	nuclear envelope reassembly	11/4721	18/18866	0.00124782194739756	0.0110630917906141	0.00933573344649542	EMD/NSFL1C/REEP4/CHMP4B/PPP2CA/SPAST/ANKLE2/VRK1/PPP2R1A/BANF1/UBXN2A	11
GO:1902165	regulation of intrinsic apoptotic signaling pathway in response to DNA damage by p53 class mediator	11/4721	18/18866	0.00124782194739756	0.0110630917906141	0.00933573344649542	CD74/ATAD5/MUC1/HNRNPK/TRIAP1/KDM1A/MIF/TAF9/BCL2L12/MARCHF7/ING2	11
GO:0001841	neural tube formation	41/4721	106/18866	0.00128205102639014	0.0113507111792533	0.00957844479673998	CTHRC1/VASP/IFT52/MTHFR/DVL3/ALX1/TULP3/LHX2/CASP3/DVL2/FZD6/SCRIB/APAF1/SOX4/STK3/SEMA4C/LUZP1/ABL1/MIB1/PHACTR4/BCL10/KDM2B/SOX11/ADM/PAX2/DLC1/RPS7/SHROOM3/FOLR1/CFL1/GLMN/KIF20B/PFN1/FZD2/RALA/MTHFD1L/TWIST1/MTHFD1/HIF1A/TMED2/STIL	41
GO:0006334	nucleosome assembly	53/4721	145/18866	0.00130393486968187	0.0115129401066977	0.00971534378054999	HMGB2/ITGB3BP/ASF1A/SMARCA5/ASF1B/CENPA/SETSIP/MACROH2A1/HIRA/HAT1/CENPH/SART3/NASP/ANP32B/H2BC11/H1-10/CENPK/CENPX/NAP1L1/TSPY26P/HJURP/KNL1/CHAF1B/CENPP/RUVBL1/H2AX/H1-0/CENPN/CENPW/KAT6A/TSPYL4/MACROH2A2/CENPO/CHAF1A/CENPU/MIS18BP1/CENPQ/CENPI/H3-3B/SET/NPM1/MIS18A/GRWD1/NAP1L4/MCM2/DAXX/HP1BP3/OIP5/CENPM/RBBP7/RBBP4/IPO4/CENPL	53
GO:0009394	2'-deoxyribonucleotide metabolic process	16/4721	31/18866	0.00130400188038999	0.0115129401066977	0.00971534378054999	NUDT1/DCTPP1/TBPL1/MBD4/NEIL1/TDG/SMUG1/DTYMK/ADA/DGUOK/TYMS/DUT/NT5M/DCK/NUDT15/UNG	16
GO:0034644	cellular response to UV	33/4721	81/18866	0.00133453531572448	0.0117661530336375	0.00992902079199108	PBK/TP53INP1/NFATC4/DDB1/CHEK1/FMR1/MYC/ZBTB1/NEDD4/TRIAP1/POLD1/BAX/KDM1A/EIF2S1/ATR/USP28/CERS1/POLD3/CUL4B/YY1/ERCC1/RUVBL2/ACTR5/NPM1/DHX36/CDC25A/MFAP4/PPID/PCNA/AURKB/PARP1/NOC2L/RHNO1	33
GO:0000271	polysaccharide biosynthetic process	32/4721	78/18866	0.00136618854719462	0.0120285227428452	0.0101504248728716	B3GNT4/GCK/NDST3/B3GALT1/AKT2/PPP1R3A/B4GALT5/HS2ST1/PPP1CA/PGM2L1/PGM2/PPP1CB/GYS1/AKT1/AP2A1/EXT2/GBE1/GSK3B/NHLRC1/UGP2/EXT1/B3GALNT1/PPP1R3G/B3GNT2/IRS1/GYG1/B3GNT8/GSK3A/MTOR/PGM1/HAS2/NDST4	32
GO:0002204	somatic recombination of immunoglobulin genes involved in immune response	23/4721	51/18866	0.00141548582184582	0.0124109171230349	0.0104731133285452	THOC1/HMCES/TNFSF13/TNFSF4/ATAD5/CD40LG/RNF8/RIF1/CCR6/EXO1/MAD2L2/NSD2/NBN/HSPD1/PAXIP1/MSH6/TFRC/ERCC1/EXOSC3/MSH2/RNF168/SHLD3/UNG	23
GO:0002208	somatic diversification of immunoglobulins involved in immune response	23/4721	51/18866	0.00141548582184582	0.0124109171230349	0.0104731133285452	THOC1/HMCES/TNFSF13/TNFSF4/ATAD5/CD40LG/RNF8/RIF1/CCR6/EXO1/MAD2L2/NSD2/NBN/HSPD1/PAXIP1/MSH6/TFRC/ERCC1/EXOSC3/MSH2/RNF168/SHLD3/UNG	23
GO:0045190	isotype switching	23/4721	51/18866	0.00141548582184582	0.0124109171230349	0.0104731133285452	THOC1/HMCES/TNFSF13/TNFSF4/ATAD5/CD40LG/RNF8/RIF1/CCR6/EXO1/MAD2L2/NSD2/NBN/HSPD1/PAXIP1/MSH6/TFRC/ERCC1/EXOSC3/MSH2/RNF168/SHLD3/UNG	23
GO:0000281	mitotic cytokinesis	30/4721	72/18866	0.00141984782470531	0.0124319917120404	0.010490897393721	RHOC/CHMP1A/RACGAP1/CENPA/INCENP/PLK1/CHMP4B/KIF4A/ESPL1/CHMP5/MITD1/UNC119/STMN1/ANLN/RTKN/SPAST/ECT2/KIF23/NUSAP1/CKAP2/CFL1/KIF20B/CEP55/KIF20A/STAMBP/KIF4B/SNX33/PRC1/NUP62/RAB35	30
GO:0006754	ATP biosynthetic process	24/4721	54/18866	0.00144299581769488	0.0125999139624857	0.0106326007619623	ALDOA/ENO1/CYC1/ATP6/ATP5PO/COX5B/AK4/ATP5PF/PKM/ATP5MF/LDHC/NUDT2/SLC25A13/ATP5F1C/SLC25A12/VCP/ATP5MC3/ATP5PD/ATP5F1B/STOML2/ATP5MG/ATP5PB/UQCC3/PARP1	24
GO:0051438	regulation of ubiquitin-protein transferase activity	24/4721	54/18866	0.00144299581769488	0.0125999139624857	0.0106326007619623	UBE2N/DTX3L/LIMK1/BAG5/DCUN1D5/PLK1/CDC20/MAD2L1/PSEN1/PARK7/ABL1/TRIB3/MAD2L2/UBE2C/RPS7/DCUN1D1/BAG2/MASTL/FZR1/BMI1/FBXO5/PIN1/UBE2S/DNM1L	24
GO:0002562	somatic diversification of immune receptors via germline recombination within a single locus	28/4721	66/18866	0.00145564792517502	0.0126523616955285	0.0106768594615038	HMGB2/THOC1/PRKDC/HMCES/TNFSF13/TNFSF4/ATAD5/CD40LG/HMGB1/TCF3/RNF8/RIF1/CCR6/EXO1/MAD2L2/NSD2/NBN/HSPD1/PAXIP1/MSH6/TFRC/ERCC1/EXOSC3/MSH2/RNF168/SHLD3/POLB/UNG	28
GO:0009145	purine nucleoside triphosphate biosynthetic process	28/4721	66/18866	0.00145564792517502	0.0126523616955285	0.0106768594615038	ALDOA/ENO1/CYC1/ATP6/ATP5PO/NME2/COX5B/AK4/ATP5PF/PKM/ATP5MF/NME7/LDHC/NME5/NME1/NUDT2/SLC25A13/ATP5F1C/SLC25A12/VCP/ATP5MC3/ATP5PD/ATP5F1B/STOML2/ATP5MG/ATP5PB/UQCC3/PARP1	28
GO:0016444	somatic cell DNA recombination	28/4721	66/18866	0.00145564792517502	0.0126523616955285	0.0106768594615038	HMGB2/THOC1/PRKDC/HMCES/TNFSF13/TNFSF4/ATAD5/CD40LG/HMGB1/TCF3/RNF8/RIF1/CCR6/EXO1/MAD2L2/NSD2/NBN/HSPD1/PAXIP1/MSH6/TFRC/ERCC1/EXOSC3/MSH2/RNF168/SHLD3/POLB/UNG	28
GO:0019058	viral life cycle	110/4721	341/18866	0.00145697485813348	0.0126523616955285	0.0106768594615038	RAD23A/VTA1/TRIM25/EIF2AK2/PCBP1/RAN/CHMP1A/ILF3/NUP210/PTX3/TOP2A/PPIA/NUP98/PPIE/DDB1/NUP85/NUP42/PVR/CDC42/FMR1/CCL8/NUP133/CD74/NUP188/AXL/HSP90AB1/ATG16L1/SMARCB1/CHMP4B/RAB7A/CD81/NEDD4/NDC1/CXCL8/SNX3/NUP54/NUP35/TSG101/ZNF639/CHMP5/SRPK1/VPS37D/PPIH/RESF1/NMT2/NUP205/HMGA2/SRPK2/ISG15/PCBP2/NECTIN1/OAS3/ADAR/POM121/IFI27/KPNA2/XPO1/NUP160/ITCH/NUP155/VPS37C/CTBP2/AAAS/VCP/LGALS1/CDK1/TARB…	110
GO:0060249	anatomical structure homeostasis	146/4721	469/18866	0.00146201885856209	0.0126767996408878	0.0106974817385464	SLC2A1/ALDOA/WDR36/DCP2/NEK2/CFL2/BRCA2/RPA3/ILDR2/MSTN/PRKDC/DKC1/NAF1/SRF/USP45/EXOSC10/LAMC1/SFTPD/CCT5/RFC5/HNRNPA2B1/POLA2/CRACD/XRCC1/JAM2/NOP10/HSP90AB1/MDM1/RPA1/FEN1/DNA2/PTPN11/CCT8/MYC/GAR1/CCT7/XRCC6/POLE/GNL3L/CHMP4B/POLE2/ACTG1/RFC3/XRCC5/ANGPT1/MRE11/NAT10/ACD/RFC1/ATP1B2/STRAP/PRIM1/CCT6A/POLD2/HOMER1/FH/PFKM/POLD1/SMC6/BAX/RAD51C/BLM/CCNE1/HNRNPC/RIF1/YLPM1/RFC4/RPA2/TERF1/POLA1/…	146
GO:0009156	ribonucleoside monophosphate biosynthetic process	17/4721	34/18866	0.001463782945301	0.0126767996408878	0.0106974817385464	ADSL/CAD/PRPS1/PPAT/NUDT2/ADA/PRPS2/ATIC/PAICS/UMPS/GMPS/PFAS/HPRT1/AMPD1/UCK2/UCK1/GART	17
GO:0071806	protein transmembrane transport	26/4721	60/18866	0.00146630122487787	0.0126813081410419	0.0107012862948566	TOMM40/RTN2/SEC61A2/AKT2/DNAJC19/TIMM23B/TIMM44/TOMM40L/ROMO1/PEX10/TOMM22/SEC61G/TIMM21/PEX14/GRPEL2/HSPD1/BLOC1S3/TIMM23/TIMM17A/TRAM2/TIMM50/GRPEL1/TOMM70/TIMM22/HSPA8/C2CD5	26
GO:2000058	regulation of ubiquitin-dependent protein catabolic process	57/4721	159/18866	0.00148974358245946	0.0128665200836091	0.0108575797939652	RAD23A/GNA12/SMARCC1/PBK/SENP1/SUMO2/HSPBP1/BAG5/SGTA/CSNK2A1/ANKIB1/HSP90AB1/LRRK2/PLK1/HERPUD1/RNF144A/UBQLN1/PSMD10/CDC20/RNF139/PDCL3/USP14/PSEN1/PARK7/AKT1/TRIB3/CSNK2A2/BBS7/USP5/XPO1/GSK3B/AURKA/STYX/COMMD1/UBQLN4/RPS7/SUMO1/CHFR/KEAP1/UBXN1/VCP/ZFAND2A/RAD23B/CSNK1E/GLMN/COP1/TLK2/SOCS4/FZR1/TRIB2/UBE2K/SHH/UCHL5/TAF9/GSK3A/DET1/MAGEF1	57
GO:0044068	modulation by symbiont of host cellular process	14/4721	26/18866	0.00153329254115768	0.0132246481674849	0.0111597908208687	PHB2/SCRIB/ATG7/CPSF4/GAPDH/KPNA2/BCL2L11/KPNA4/KPNA3/KPNA1/NTRK3/ATG5/PABPN1/KPNB1	14
GO:0006140	regulation of nucleotide metabolic process	46/4721	123/18866	0.00153835144236167	0.0132502780951315	0.0111814189676192	TIGAR/GCK/ENO1/PDK1/NUP210/FBP1/NUP98/NUP85/NUP42/NUP133/AK4/GUCA1B/NUP188/EIF6/NDC1/NUP54/NUP35/PSEN1/NUP205/POM121/PFKFB4/NUP160/NUP155/CDA/SLC25A12/AAAS/VCP/SLC2A6/NUP43/POM121C/GAPDHS/NUP107/PDK3/NUP93/SEH1L/NUP50/PRKAG1/RAE1/PGAM1/HIF1A/PARP1/NUP37/NUP153/NUP62/GUCA1A/LOC118142757	46
GO:0033120	positive regulation of RNA splicing	18/4721	37/18866	0.0015990241393242	0.0137170341032838	0.0115752970768433	PRPF19/CIRBP/NUP98/HNRNPLL/RBMX/U2AF2/SNW1/NCBP1/THRAP3/TRA2B/DAZAP1/NCL/HMX2/RBMXL1/ZPR1/HSPA8/SLC38A2/SF3B4	18
GO:0045070	positive regulation of viral genome replication	18/4721	37/18866	0.0015990241393242	0.0137170341032838	0.0115752970768433	RAD23A/TOP2A/PPIA/PPIE/DDB1/SRPK1/PPIH/SRPK2/ADAR/TARBP2/LARP1/STAU1/PPID/TMEM39A/CNOT7/NUCKS1/HSPA8/PKN2	18
GO:0060260	regulation of transcription initiation from RNA polymerase II promoter	18/4721	37/18866	0.0015990241393242	0.0137170341032838	0.0115752970768433	MED1/SRF/PSMC2/PSMC3/HMGB1/PSMC4/MED17/CREB1/HNF1B/PSMC6/PSMC5/PAXIP1/NKX2-5/SUB1/ERCC1/GTF2B/DHX36/MED30	18
GO:1902166	negative regulation of intrinsic apoptotic signaling pathway in response to DNA damage by p53 class mediator	10/4721	16/18866	0.00164987616418121	0.01410723544069	0.0119045735345855	CD74/ATAD5/MUC1/TRIAP1/KDM1A/MIF/TAF9/BCL2L12/MARCHF7/ING2	10
GO:2001034	positive regulation of double-strand break repair via nonhomologous end joining	10/4721	16/18866	0.00164987616418121	0.01410723544069	0.0119045735345855	PRKDC/DTX3L/SMCHD1/PARP9/RIF1/MAD2L2/KDM4D/SHLD3/WRAP53/PNKP	10
GO:0072527	pyrimidine-containing compound metabolic process	34/4721	85/18866	0.00165331976364322	0.01410723544069	0.0119045735345855	NME2/DCTPP1/CTPS1/TBPL1/TET3/CAD/MBD4/TK1/NME7/PRPS1/THTPA/NME5/NME1/NEIL1/TDG/SMUG1/NT5E/DTYMK/TYMS/CDA/DUT/UMPS/NT5M/TET1/ERH/DCK/NT5C3A/RRM1/UCK2/UCK1/MTOR/APOBEC3B/SLC25A19/UNG	34
GO:0021543	pallium development	61/4721	173/18866	0.00165339999493909	0.01410723544069	0.0119045735345855	FBXO45/SLC2A1/GLI3/SRF/YWHAE/XRCC1/WDR62/IGF2BP1/LHX2/CASP3/TMEM14B/ASPM/EIF2B3/TACC3/EIF2B5/BAX/NME1/SUN1/PSEN1/KDM1A/CSNK2A2/EZH2/H2AX/DLX1/XRN2/UBA6/GSK3B/CDK5R1/ATIC/DLX2/BNIP3/BTBD3/PHLPP2/HDAC1/CCDC85C/CRKL/SMO/XAB2/LRP8/SRGAP2C/NSUN5/MKKS/MDK/CDK5/TRA2B/NKX2-1/SRGAP2/LAMB1/KIF14/RTN4/PAX6/CNTNAP2/CDH2/GART/NDE1/SLC38A2/HIF1A/BTG2/HTR6/ROBO1/NF2	61
GO:0031109	microtubule polymerization or depolymerization	44/4721	117/18866	0.0016919632765239	0.0143602667587665	0.0121180972930327	ARL2/CCSAP/SKA1/TUBB4A/MZT1/MAP6D1/FKBP4/TUBG1/TPX2/KIF2A/HDGFL3/TPPP/PSRC1/CENPJ/STMN3/DRG1/ABL1/KIF2C/TAOK1/MAP1B/STMN1/SPAST/CDK5R1/CAMSAP1/ZNF207/NAV3/RAC1/CKAP2/TUBGCP3/CEP192/SKA3/MAPRE1/NIN/KIF18B/RPS3/KIF18A/SKA2/MAP7D3/FBXO5/NDE1/TUBGCP6/KIF24/CKAP5/MAPT	44
GO:0006293	nucleotide-excision repair, preincision complex stabilization	12/4721	21/18866	0.00169210452671036	0.0143602667587665	0.0121180972930327	RPA3/DDB1/RPA1/ERCC3/RPA2/CUL4B/GTF2H1/ERCC1/ERCC2/GTF2H3/GTF2H4/PARP1	12
GO:0006295	nucleotide-excision repair, DNA incision, 3'-to lesion	12/4721	21/18866	0.00169210452671036	0.0143602667587665	0.0121180972930327	RPA3/DDB1/RPA1/ERCC3/RPA2/CUL4B/GTF2H1/ERCC1/ERCC2/GTF2H3/GTF2H4/PARP1	12
GO:0043984	histone H4-K16 acetylation	12/4721	21/18866	0.00169210452671036	0.0143602667587665	0.0121180972930327	PIH1D1/MSL3P1/MSL3/MCRS1/MSL2/KANSL2/BRCA1/MSL1/HCFC1/PHF20/WDR5/ATG5	12
GO:0016572	histone phosphorylation	19/4721	40/18866	0.00171007124342505	0.0144933674943421	0.0122304160744713	CHEK1/FMR1/INCENP/MACROH2A1/CDK2/CCNA2/HMGA2/AURKA/VRK1/BAZ1B/CDK1/RPS6KA5/CDK5/HASPIN/RPS6KA4/PKN1/TWIST1/AURKB/CCNB1	19
GO:0006294	nucleotide-excision repair, preincision complex assembly	15/4721	29/18866	0.00178835460389031	0.0151164780632433	0.0127562360070051	RPA3/DDB1/RPA1/ERCC3/RPA2/CUL4B/GTF2H1/RAD23B/MNAT1/ERCC2/GTF2H3/GTF2H4/PARP1/UBA52/RPS27A	15
GO:0051569	regulation of histone H3-K4 methylation	15/4721	29/18866	0.00178835460389031	0.0151164780632433	0.0127562360070051	MACROH2A1/PIH1D1/KDM1A/MYB/BRCA1/NELFE/SNW1/DNMT1/PAXIP1/CTCFL/WDR5/DNMT3B/KMT2B/PYGO2/PRMT6	15
GO:2000142	regulation of DNA-templated transcription, initiation	21/4721	46/18866	0.00186518523710458	0.0157449413366222	0.0132865728886131	MED1/SRF/PSMC2/PSMC3/HMGB1/PSMC4/MED17/CREB1/HNF1B/PSMC6/PSMC5/PAXIP1/NKX2-5/SUB1/MORC1/ERCC1/GTF2B/DHX36/MED30/FOSL1/TWIST1	21
GO:0070192	chromosome organization involved in meiotic cell cycle	29/4721	70/18866	0.00187882260973162	0.0158389985744706	0.0133659443082746	NCAPH2/BRIP1/INCENP/MRE11/NDC1/NCAPD2/RAD51C/CCNE1/SUN1/SMC4/TERF1/TRIP13/SMC2/FANCD2/MLH3/RAD51/NCAPH/CCNE2/RAD21/TEX15/CCNB1IP1/BUB1/NCAPD3/SGO2/PPP2R1A/SGO1/SYCE2/DMC1/BUB1B	29
GO:1900542	regulation of purine nucleotide metabolic process	45/4721	121/18866	0.00195564998962157	0.0164570081775833	0.013887459724691	TIGAR/GCK/ENO1/PDK1/NUP210/FBP1/NUP98/NUP85/NUP42/NUP133/AK4/GUCA1B/NUP188/EIF6/NDC1/NUP54/NUP35/PSEN1/NUP205/POM121/PFKFB4/NUP160/NUP155/SLC25A12/AAAS/VCP/SLC2A6/NUP43/POM121C/GAPDHS/NUP107/PDK3/NUP93/SEH1L/NUP50/PRKAG1/RAE1/PGAM1/HIF1A/PARP1/NUP37/NUP153/NUP62/GUCA1A/LOC118142757	45
GO:0006120	mitochondrial electron transport, NADH to ubiquinone	24/4721	55/18866	0.00195990834629064	0.0164570081775833	0.013887459724691	ND1/ND5/NDUFB5/NDUFB7/NDUFA11/NDUFA12/NDUFB3/ND4L/NDUFA8/NDUFB9/PARK7/NDUFAB1/NDUFS6/NDUFA9/DLD/NDUFA5/NDUFB2/NDUFB6/NDUFB4/ISCU/NDUFS3/ND4/NDUFB1/ND6	24
GO:0007131	reciprocal meiotic recombination	24/4721	55/18866	0.00195990834629064	0.0164570081775833	0.013887459724691	RAD54L/TOP2A/BRIP1/EME1/MRE11/MUS81/CENPX/RAD51C/ZNF711/RAD54B/TRIP13/PSMC3IP/FANCD2/MLH3/RAD51/RAD51D/FANCM/RAD21/CCNB1IP1/RAD51B/MND1/KLHDC3/RMI1/DMC1	24
GO:1903749	positive regulation of establishment of protein localization to mitochondrion	25/4721	58/18866	0.00196287482270273	0.0164601444841703	0.0138901063376683	YWHAB/YWHAE/SH3GLB1/RNF31/TFDP2/TP53BP2/YWHAQ/NPEPPS/CSNK2A2/HTRA2/MAPK8/UBE2J2/PMAIP1/PPP3R1/YWHAZ/BID/YWHAG/GSK3A/SAE1/E2F1/HUWE1/NMT1/UBL5/UBE2D3/PDCD5	25
GO:0051085	chaperone cofactor-dependent protein refolding	16/4721	32/18866	0.00200711732162388	0.0168089455905915	0.0141844466737174	TOR1A/DNAJB5/HSPE1/CD74/HSPA2/DNAJB13/HSPA13/HSPH1/DNAJC18/DNAJC7/DNAJB4/ERO1A/PTGES3/HSPA14/HSPA8/DNAJB1	16
GO:0006605	protein targeting	138/4721	444/18866	0.00206722463498751	0.0172895151289865	0.0145899815095367	YWHAB/TOMM40/HAO1/RPL41/RPL38/MFN2/CDC37/HOMER3/PEX3/RPL27/YWHAE/VTI1A/SRPRB/EPHX2/HRAS/TIMM10/SGTA/IMMP1L/SEC61A2/AKT2/AP4M1/RPS21/ITGB1BP1/AKAP5/LRRK2/YIF1B/CHMP4B/RAB7A/ARL6/DNAJC19/UBE2D2/DHRS4/TIMM23B/SH3GLB1/NEDD4/NACAD/RPS15/NUP54/HAX1/RNF31/SNX16/TIMM44/YWHAQ/NPEPPS/ZDHHC1/TOMM40L/ROMO1/RPL35/VPS37D/UBE2D1/PEX10/PMM1/AGK/VTI1B/CSNK2A2/PIK3R4/ACOT2/AIP/TOMM5/RPL8/GDAP1/ARL6IP1/SRP72/HTRA2/…	138
GO:0042776	mitochondrial ATP synthesis coupled proton transport	13/4721	24/18866	0.0021000061623344	0.0175175284080141	0.01478239347136	CYC1/ATP6/ATP5PO/COX5B/ATP5PF/ATP5MF/ATP5F1C/ATP5MC3/ATP5PD/ATP5F1B/STOML2/ATP5MG/ATP5PB	13
GO:0090169	regulation of spindle assembly	13/4721	24/18866	0.0021000061623344	0.0175175284080141	0.01478239347136	GPSM2/CHMP1A/RCC1/CCSAP/CEP97/PLK1/CHMP4B/DRG1/CHMP5/RNF4/DYNC1H1/SPAG5/HNRNPU	13
GO:0007100	mitotic centrosome separation	9/4721	14/18866	0.00216153465600221	0.0179364993415713	0.0151359475258277	NEK2/NSFL1C/CHEK1/RANBP1/KIF11/AURKA/CEP85/NDE1/NUP62	9
GO:0072425	signal transduction involved in G2 DNA damage checkpoint	9/4721	14/18866	0.00216153465600221	0.0179364993415713	0.0151359475258277	CHEK1/BABAM1/PLK1/UIMC1/RINT1/DTL/BRCA1/FZR1/BRCC3	9
GO:1902101	positive regulation of metaphase/anaphase transition of cell cycle	9/4721	14/18866	0.00216153465600221	0.0179364993415713	0.0151359475258277	DLGAP5/ANAPC5/ESPL1/ANAPC7/CDT1/CDC27/NSMCE2/ANAPC11/CDC23	9
GO:1990173	protein localization to nucleoplasm	9/4721	14/18866	0.00216153465600221	0.0179364993415713	0.0151359475258277	DKC1/CCT5/CCT8/CCT7/CCT6A/TCP1/WRAP53/CCT3/CCT4	9
GO:0009112	nucleobase metabolic process	17/4721	35/18866	0.00218875502776369	0.0181386643815195	0.0153065471159673	CTPS1/CAD/SHMT2/PRPS1/PPAT/KDM1A/ADA/TYMS/CDA/PAICS/UMPS/GMPS/HPRT1/RRM1/GMPR2/GART/MTOR	17
GO:2001234	negative regulation of apoptotic signaling pathway	78/4721	233/18866	0.00223792027526493	0.0185219268675121	0.0156299681339782	HMGB2/SLC25A5/ENO1/ZC3HC1/PPIF/URI1/TMEM14A/OPA1/CD74/ATAD5/BAG5/CSNK2A1/DDIAS/LRRK2/HERPUD1/PELI3/SNAI2/PIH1D1/MUC1/PSMD10/EYA1/TRIAP1/PLAUR/NME5/BAX/FIGNL1/PSEN1/PARK7/AKT1/KDM1A/SNAI1/CREB3L1/CSNK2A2/AATF/BRCA1/GNAI3/HTRA2/GSK3B/RELA/HDAC1/SERPINE1/PAK5/MAZ/EYA3/CAAP1/SIAH2/PRDX2/PRELID1/FADD/NONO/TRADD/SCRT2/ITGA6/FXN/PCGF2/CREB3/BID/NLE1/MIF/MAPK7/TAF9/DNAJA1/VDAC2/PARL/BCL2L12/CDKN2D/CX3CR1…	78
GO:0060271	cilium assembly	119/4721	377/18866	0.0022593637932888	0.0186750538539027	0.0157591863268184	HAUS5/RILP/NEK2/CEP41/PTPDC1/TNPO1/IFT52/SSX2IP/IFT140/ODF2/TUBB4A/TMEM80/YWHAE/DYNLT2B/TMEM216/TUBG1/CEP152/HAUS8/ATP6V1D/CEP97/TMEM237/TBC1D7/TBC1D7-LOC100130357/CEP19/SEPTIN2/DYNLRB1/PLK1/HAUS7/ARL6/RILPL2/SSNA1/CEP20/CEP135/HAUS2/OCRL/KIF3C/DNAJB13/HAUS3/CENPJ/TTC8/TTC26/TMEM250/EHD1/PLK4/TUBA1A/DYNLL1/NME5/CFAP20/ENTR1/IFT43/TRIP11/ARL13B/CEP72/MARK4/CCDC88A/BBS7/CEP76/IFT22/DYNC1H1/CEP250/C…	119
GO:0007549	dosage compensation	11/4721	19/18866	0.00229580161234545	0.0188779127398561	0.0159303714279056	RBM15B/EXOSC10/MACROH2A1/SMCHD1/EIF1/RBM15/CDYL/BRCA1/MACROH2A2/LRIF1/HNRNPU	11
GO:0009148	pyrimidine nucleoside triphosphate biosynthetic process	11/4721	19/18866	0.00229580161234545	0.0188779127398561	0.0159303714279056	NME2/CTPS1/TBPL1/CAD/NME7/NME5/NME1/DTYMK/TYMS/UCK2/UCK1	11
GO:0009219	pyrimidine deoxyribonucleotide metabolic process	11/4721	19/18866	0.00229580161234545	0.0188779127398561	0.0159303714279056	DCTPP1/TBPL1/MBD4/NEIL1/TDG/SMUG1/DTYMK/TYMS/DUT/NT5M/UNG	11
GO:0045947	negative regulation of translational initiation	11/4721	19/18866	0.00229580161234545	0.0188779127398561	0.0159303714279056	RBM4/C8orf88/FMR1/AGO2/EIF2AK1/EIF4EBP1/EIF3E/EIF2S1/BANK1/LARP1/PAIP2	11
GO:0010769	regulation of cell morphogenesis involved in differentiation	100/4721	310/18866	0.00232130508172217	0.0190629297008698	0.0160865003893023	MELTF/WDR36/EPHA7/CASS4/WNT7A/PRKDC/ARHGAP33/SEMA3A/NFATC4/SRF/CDC42/OPA1/ADNP/CAPRIN1/ACTN4/LIMK1/DRAXIN/RCC2/PLXNA1/ITGB1BP1/LRRK2/BHLHB9/IFRD1/L1CAM/ANKRD27/MT3/NEDD4/POU4F2/SEMA4C/GBP1/PQBP1/NKX6-1/CALR/STK25/LIMS1/PSEN1/ABL1/NEDD9/C1QBP/EPHB2/SKIL/MAP1B/RND2/S100A10/GSK3B/CDK5R1/ARPC2/RTN4R/SLITRK1/MARK2/MEGF8/CRKL/DBN1/RAC1/LRP8/SIPA1L1/TIAM2/SEMA4F/DPYSL2/TWF2/ADAM10/MAP2K1/MDK/CDK5/CFL1/C…	100
GO:0051567	histone H3-K9 methylation	18/4721	38/18866	0.00233463229465317	0.0191476044011089	0.0161579542329525	SETDB2/EHMT1/KDM3A/SMARCB1/PIH1D1/RIF1/KDM1A/SUV39H2/JARID2/MYB/BRCA1/DNMT1/BEND3/MECOM/KDM4D/SUV39H1/DNMT3B/EHMT2	18
GO:0051495	positive regulation of cytoskeleton organization	77/4721	230/18866	0.0023732246743888	0.019439006752284	0.0164038578851811	PFN2/GPSM2/RHOC/CFL2/VASP/ARL2/SYNPO/NSFL1C/CDC42/CRACD/LIMK1/HRAS/PFDN2/ITGB1BP1/ARPC5/ARF6/PSRC1/CARMIL2/CENPJ/HAX1/PLK4/PXN/RANBP1/ARHGEF15/DRG1/ABL1/CCDC88A/MAP1B/GMFB/DYNC1H1/ARPIN/RGCC/S100A10/SPAST/PPM1E/CDK5R1/PDXP/ARPC2/NAV3/MLST8/DLG1/RAPGEF3/RAC1/CDK5/CFL1/GRB2/MAPRE1/NCK2/POC1A/ARPC5L/PFN1/AP1AR/CEP295/ACTR3B/NIN/CDC42EP2/RPS3/NCK1/ACTR3/TESK1/NTRK3/SPAG5/WDR1/MTOR/NES/ABI2/ARPC4/BAG4…	77
GO:0022400	regulation of rhodopsin mediated signaling pathway	14/4721	27/18866	0.00245655747358296	0.0200439933705715	0.0169143836870027	FNTA/GUCA1B/GRK4/GUCY2D/NMT2/CALM1/METAP2/METAP1/SAG/PDE6A/FNTB/NMT1/GUCA1A/LOC118142757	14
GO:0032786	positive regulation of DNA-templated transcription, elongation	14/4721	27/18866	0.00245655747358296	0.0200439933705715	0.0169143836870027	THOC1/ALYREF/ELOC/CDC73/LEO1/CCNT1/SCAF8/TCERG1/GTF2F1/BRD4/SUPT16H/HMGN1/SUPT4H1/CCNK	14
GO:1904357	negative regulation of telomere maintenance via telomere lengthening	14/4721	27/18866	0.00245655747358296	0.0200439933705715	0.0169143836870027	DCP2/EXOSC10/GNL3L/NAT10/ACD/HNRNPC/TERF1/PIF1/POT1/XRN1/HNRNPU/HNRNPA1/PARP1/TINF2	14
GO:0071479	cellular response to ionizing radiation	28/4721	68/18866	0.00248383586020641	0.020240552041836	0.017080252270239	INTS7/HRAS/CHEK2/XRCC6/XRCC5/SNAI2/FIGNL1/BLM/KDM1A/HMGA2/H2AX/ECT2/ATR/RAD51AP1/RAD51/MAPK14/HSF1/SWI5/GRB2/MAP3K20/TLK2/RAD9A/KDM4D/ELK1/GADD45A/NUCKS1/RAD9B/RHNO1	28
GO:0060997	dendritic spine morphogenesis	26/4721	62/18866	0.00257558896347564	0.0209613317181325	0.0176884915453813	WNT7A/ARHGAP33/CDC42/OPA1/CAPRIN1/LRRK2/BHLHB9/EPHB1/EPHB2/CDK5R1/DBN1/LRP8/SIPA1L1/ADAM10/CDK5/CFL1/NLGN1/KIF1A/ZNF365/TIAM1/DHX36/ARHGAP44/ABI2/DNM1L/NGEF/ACTR2	26
GO:0051653	spindle localization	22/4721	50/18866	0.00261871980711087	0.0212850618892955	0.0179616754476544	GPSM2/NSFL1C/CENPA/NDC80/PLK1/ASPM/ZW10/MAD2L1/ESPL1/LLGL1/DYNC1H1/SPDL1/MYH9/NUSAP1/ITGB1/BCCIP/PAX6/ACTR3/NDE1/SAPCD2/KPNB1/ACTR2	22
GO:0016241	regulation of macroautophagy	61/4721	176/18866	0.00262308889808658	0.0212933098785852	0.0179686356203562	TIGAR/RHEB/MFN2/CDC37/USP30/STING1/ATP6V1D/PIK3CA/LRRK2/CHMP4B/CASP3/RIPK2/UBQLN1/ATG101/SH3GLB1/NEDD4/PRKAB2/GPSM1/RUBCN/GAPDH/PRKAB1/ATP6V1G1/EPM2A/AKT1/POLDIP2/TBK1/ATP6V1G2/GNAI3/HTRA2/MAPK8/CDK5R1/SPTLC1/BNIP3/ATP6V0E2/SNX5/NOD1/PAFAH1B2/UBQLN4/RNF41/MLST8/SCFD1/LAMTOR1/CDK5/LARP1/FEZ2/FYCO1/SNX6/PRKAG1/TMEM39A/MTOR/RALB/RRAGC/RPTOR/PIP4K2A/RRAGA/ATP6V0A2/VPS26A/HUWE1/MAP3K7/HIF1A/EXOC1	61
GO:0035825	homologous recombination	24/4721	56/18866	0.00262651247514644	0.0212938712544439	0.0179691093446531	RAD54L/TOP2A/BRIP1/EME1/MRE11/MUS81/CENPX/RAD51C/ZNF711/RAD54B/TRIP13/PSMC3IP/FANCD2/MLH3/RAD51/RAD51D/FANCM/RAD21/CCNB1IP1/RAD51B/MND1/KLHDC3/RMI1/DMC1	24
GO:0072698	protein localization to microtubule cytoskeleton	23/4721	53/18866	0.00263124342946915	0.0213050169518752	0.0179785147859405	TTK/FAM83D/NSFL1C/CEP72/MARK4/CEP250/GSK3B/DCTN2/AURKA/BICD1/WRAP73/NEDD1/CEP192/KIF20B/MAPRE1/C2CD3/CHAMP1/CRIPT/SPAG5/HNRNPU/CEP131/NUP62/STIL	23
GO:2001235	positive regulation of apoptotic signaling pathway	63/4721	183/18866	0.00270747489671849	0.0218943320310433	0.0184758159562861	YWHAB/PLAGL2/TNFSF12/PPIF/NFATC4/YWHAE/PTPN2/PPP1CA/MSX1/APAF1/STK3/TFAP4/HRK/PLAUR/TFDP2/TRPS1/PIAS4/TP53BP2/BAX/YWHAQ/PARK7/BCL10/NKX3-1/SKIL/FAM162A/CTSH/HTRA2/GSK3B/MAPK8/STYXL1/SFPQ/BNIP3/BCL2L11/RPS7/PMAIP1/FADD/PPP3R1/SEPTIN4/YWHAZ/NCK2/CASP2/BID/RAD9A/YWHAG/RPS3/NCK1/PPP2R1A/PRKRA/PAK2/GSDME/GSK3A/SRPX/MLLT11/PRR7/PEA15/BIK/FAF1/E2F1/NMT1/G0S2/DNM1L/TNFSF10/PDCD5	63
GO:0001844	protein insertion into mitochondrial membrane involved in apoptotic signaling pathway	15/4721	30/18866	0.0027564433029408	0.0222336748247373	0.0187621747725082	YWHAB/YWHAE/TFDP2/TP53BP2/BAX/YWHAQ/MAPK8/BCL2L11/PMAIP1/PPP3R1/YWHAZ/BID/YWHAG/E2F1/NMT1	15
GO:0016056	rhodopsin mediated signaling pathway	15/4721	30/18866	0.0027564433029408	0.0222336748247373	0.0187621747725082	FNTA/GUCA1B/GRK4/GUCY2D/NMT2/GNB1/CALM1/METAP2/METAP1/SAG/PDE6A/FNTB/NMT1/GUCA1A/LOC118142757	15
GO:0051255	spindle midzone assembly	8/4721	12/18866	0.0027911520838216	0.0224565696173631	0.0189502674332174	RACGAP1/INCENP/KIF4A/KIF23/CCDC69/KIF4B/PRC1/AURKB	8
GO:0071044	histone mRNA catabolic process	8/4721	12/18866	0.0027911520838216	0.0224565696173631	0.0189502674332174	DCP2/EXOSC10/EXOSC4/SSB/XRN1/LSM1/TENT4A/MTPAP	8
GO:0007063	regulation of sister chromatid cohesion	12/4721	22/18866	0.0028799711916503	0.0231125880209811	0.0195038570687449	CTCF/MACROH2A1/FEN1/ESPL1/CDCA5/SFPQ/DDX11/RAD21/BUB1/NSMCE2/WAPL/NAA10	12
GO:0062033	positive regulation of mitotic sister chromatid segregation	12/4721	22/18866	0.0028799711916503	0.0231125880209811	0.0195038570687449	DLGAP5/MACROH2A1/ANAPC5/ESPL1/ANAPC7/CDT1/CDC27/NSMCE2/HNRNPU/AURKB/ANAPC11/CDC23	12
GO:0050688	regulation of defense response to virus	31/4721	78/18866	0.0029143489968975	0.0233589487781633	0.0197117517878939	STAT1/DTX3L/DDX58/STING1/ZCCHC3/DHX9/GPATCH3/PARP9/MUL1/IL23A/PQBP1/ZDHHC1/C1QBP/PCBP2/RNF216/UFD1/ITCH/IL27/TARBP2/RNF26/USP15/DDX60/AIM2/TSPAN6/TRAF3/HERC5/CGAS/MMP12/MICB/SEC14L1/BIRC2	31
GO:1905508	protein localization to microtubule organizing center	16/4721	33/18866	0.00299999683931156	0.0240151071071246	0.0202654595012365	NSFL1C/CEP72/MARK4/CEP250/GSK3B/DCTN2/AURKA/BICD1/WRAP73/NEDD1/CEP192/C2CD3/SPAG5/CEP131/NUP62/STIL	16
GO:1902115	regulation of organelle assembly	66/4721	194/18866	0.00302198539959283	0.024149415482087	0.0203787973648295	C10orf90/GPSM2/CHMP1A/RCC1/GRID2/IFT140/CCSAP/DYNLT2B/MDM1/CEP97/TBC1D7/TBC1D7-LOC100130357/LRRK2/PLK1/CHMP4B/CEP135/ATXN2L/SH3GLB1/CENPJ/TSG101/PLK4/DRG1/ENTR1/CHMP5/RNF4/MARK4/CCDC88A/G3BP1/CEP76/DYNC1H1/RDX/BRCA1/STYXL1/AKAP13/WRAP73/GAP43/TRIM37/SEPTIN7/LRFN4/SCFD1/ATG3/VDAC3/KCTD17/TAPT1/STAM/CEP295/FSCN1/NPM1/RBM14/FEZ2/NRXN1/ALMS1/SEPTIN9/NTRK3/SPAG5/TMEM39A/ATG5/HNRNPU/RALB/PIP4K2A/DZIP1/…	66
GO:0034404	nucleobase-containing small molecule biosynthetic process	40/4721	107/18866	0.00302818757462842	0.024149415482087	0.0203787973648295	NUDT1/NME2/DCTPP1/AMD1/CAD/MBD4/TK1/NME7/ACOT7/NME5/PDE7A/NME1/NEIL1/TDG/SMUG1/NT5E/DTYMK/ADA/DERA/NUDT13/MLYCD/CDA/DUT/UMPS/PRTFDC1/GMPS/NT5M/PDE4C/VCP/NUDT11/DCK/NUDT3/CNP/HPRT1/UCK2/UCK1/MTAP/PNP/NUDT15/UNG	40
GO:0099175	regulation of postsynapse organization	40/4721	107/18866	0.00302818757462842	0.024149415482087	0.0203787973648295	EPHA7/GRID2/WNT7A/ARHGAP33/ARHGAP22/OPA1/CAPRIN1/LRRK2/BHLHB9/HOMER1/SHISA7/CDK5R1/GAP43/CRKL/DBN1/LRP8/SIPA1L1/LRFN4/DGKB/ADAM10/CDK5/CFL1/NLGN1/KIF1A/TIAM1/DHX36/NRXN1/NRCAM/ARHGAP44/CRIPT/MESD/NTRK3/CDH2/ABI2/HSPA8/DNM1L/NGEF/LRFN1/ACTR2/ZNF804A	40
GO:0035518	histone H2A monoubiquitination	10/4721	17/18866	0.00311129238065663	0.0247190037952544	0.0208594518479173	DDB1/RING1/KDM2B/TRIM37/PCGF6/CUL4B/PCGF2/BMI1/RNF2/RNF168	10
GO:0043923	positive regulation by host of viral transcription	10/4721	17/18866	0.00311129238065663	0.0247190037952544	0.0208594518479173	SMARCB1/CCNT1/TFAP4/ZNF639/SNW1/GTF2B/SMARCA4/RRP1B/NUCKS1/TAF11	10
GO:1900363	regulation of mRNA polyadenylation	10/4721	17/18866	0.00311129238065663	0.0247190037952544	0.0208594518479173	VIRMA/SNRPA/CCNT1/CPSF7/CPSF6/NELFE/HSF1/ZC3H3/NUDT21/ZC3H14	10
GO:0022900	electron transport chain	63/4721	184/18866	0.00312813921397968	0.0248217846629287	0.0209461848157139	NDUFAF2/ND1/UQCRC1/PHGDH/CYC1/ND5/NDUFB5/CIAPIN1/COX5B/CYTB/CYCS/COX7A2/NDUFB7/UQCRH/NDUFA11/ALDH2/NDUFA12/UQCRHL/GLRX5/NDUFB3/ND4L/NDUFA8/NDUFB9/C15orf48/COX7A2L/STEAP4/PARK7/LOXL2/COX1/SLC25A13/NDUFAB1/SLC25A22/NDUFS6/NDUFA9/SLC25A12/DLD/COX6A1/CDK1/NDUFA5/NDUFB2/NDUFB6/SDHAF2/GLRX2/UQCRFS1/BID/NDUFB4/GPD2/DEGS1/SDHB/ISCU/COX8A/CYB5A/ME2/NDUFS3/IDH3B/ND4/COX6A2/GLRX3/NDUFB1/UQCC3/PTGES2/CCNB1/N…	63
GO:2000781	positive regulation of double-strand break repair	17/4721	36/18866	0.00319062714041459	0.0252860188356452	0.0213379348414086	PRKDC/DTX3L/SMCHD1/PARP9/FUS/RIF1/MAD2L2/FANCB/FOXM1/TIMELESS/DDX11/KDM4D/SHLD3/WRAP53/PNKP/ACTR2/PARP1	17
GO:0032506	cytokinetic process	18/4721	39/18866	0.00333324044000109	0.026383304629834	0.0222638936857403	CHMP1A/RACGAP1/ALKBH4/CHMP4B/CHMP5/MITD1/ANLN/RTKN/SPAST/ECT2/MYH9/KIF23/KIF20B/CEP55/KIF20A/SNX33/AURKB/NUP62	18
GO:0006851	mitochondrial calcium ion transmembrane transport	13/4721	25/18866	0.00338060682821083	0.0266916568973661	0.0225241007446516	OPA1/PHB2/AFG3L2/MAIP1/YME1L1/PMPCA/PHB/PMPCB/MCUB/STOML2/VDAC1/PARL/LETM1	13
GO:0039529	RIG-I signaling pathway	13/4721	25/18866	0.00338060682821083	0.0266916568973661	0.0225241007446516	LSM14A/DDX58/PHB2/ZCCHC3/GPATCH3/C1QBP/UFD1/PHB/CLPB/USP15/DDX60/SEC14L1/BIRC2	13
GO:0051568	histone H3-K4 methylation	24/4721	57/18866	0.00347524849233645	0.027366123366216	0.0230932580192143	MACROH2A1/TET3/PIH1D1/ZNF711/DPY30/KDM1A/WDR82/MYB/SETD1A/SETD3/BRCA1/ASH2L/NELFE/SNW1/DNMT1/BEND3/PAXIP1/CTCFL/WDR5/DNMT3B/RLF/KMT2B/PYGO2/PRMT6	24
GO:1903008	organelle disassembly	41/4721	111/18866	0.00348412646802853	0.027366123366216	0.0230932580192143	TIGAR/MFN2/CAMKK2/MTIF2/CDC37/KLC1/USP30/CISD2/SPATA18/STING1/PHB2/WIPI2/ATG7/HAX1/MUL1/PARK7/CSNK2A2/SPAST/HTRA2/BNIP3/VRK1/MARK2/RNF41/VCP/GFM2/CDK1/WDR45B/ATG3/MCTS1/ATG14/VDAC1/PARL/FUNDC2/GSK3A/ATG5/HK2/STX5/HUWE1/HIF1A/DNM1L/DENR	41
GO:0031057	negative regulation of histone modification	20/4721	45/18866	0.00349629757558824	0.027366123366216	0.0230932580192143	MTF2/KDM3A/OTUB1/MACROH2A1/OTUB2/UBR5/SMARCB1/PIH1D1/KDM1A/JARID2/BRCA1/DNMT1/SET/KDM4D/WDR5/DNMT3B/ATG5/TWIST1/NOC2L/PRMT6	20
GO:0045911	positive regulation of DNA recombination	20/4721	45/18866	0.00349629757558824	0.027366123366216	0.0230932580192143	HMCES/TNFSF13/TNFSF4/ATAD5/FUS/ZNF711/RIF1/MAD2L2/FANCB/NSD2/TIMELESS/PAXIP1/TFRC/EXOSC3/ERCC2/MSH2/SHLD3/WRAP53/ACTR2/PARP1	20
GO:0007084	mitotic nuclear envelope reassembly	7/4721	10/18866	0.00351776254991057	0.027366123366216	0.0230932580192143	EMD/REEP4/PPP2CA/ANKLE2/VRK1/PPP2R1A/BANF1	7
GO:0030388	fructose 1,6-bisphosphate metabolic process	7/4721	10/18866	0.00351776254991057	0.027366123366216	0.0230932580192143	TIGAR/ALDOA/FBP1/PFKM/PFKL/ALDOC/PFKP	7
GO:0031118	rRNA pseudouridine synthesis	7/4721	10/18866	0.00351776254991057	0.027366123366216	0.0230932580192143	RPUSD3/DKC1/NAF1/RPUSD2/NOP10/GAR1/RPUSD4	7
GO:0032070	regulation of deoxyribonuclease activity	7/4721	10/18866	0.00351776254991057	0.027366123366216	0.0230932580192143	DFFA/HMGB1/AKT1/DDX11/NPM1/RPS3/PCNA	7
GO:0034427	nuclear-transcribed mRNA catabolic process, exonucleolytic, 3'-5'	7/4721	10/18866	0.00351776254991057	0.027366123366216	0.0230932580192143	EXOSC9/SKIV2L/EXOSC5/EXOSC4/EXOSC3/EXOSC2/EXOSC8	7
GO:0051231	spindle elongation	7/4721	10/18866	0.00351776254991057	0.027366123366216	0.0230932580192143	RACGAP1/KIF4A/KIF23/PPP2R1A/KIF4B/PRC1/AURKB	7
GO:0051418	microtubule nucleation by microtubule organizing center	7/4721	10/18866	0.00351776254991057	0.027366123366216	0.0230932580192143	MZT1/TPPP/CENPJ/TUBGCP3/CEP192/NIN/TUBGCP6	7
GO:1904779	regulation of protein localization to centrosome	7/4721	10/18866	0.00351776254991057	0.027366123366216	0.0230932580192143	NSFL1C/CEP72/MARK4/CEP250/GSK3B/BICD1/NUP62	7
GO:0061001	regulation of dendritic spine morphogenesis	21/4721	48/18866	0.00352743904368943	0.0273724985127711	0.023098637769292	ARHGAP33/OPA1/CAPRIN1/LRRK2/BHLHB9/CDK5R1/DBN1/LRP8/SIPA1L1/ADAM10/CDK5/CFL1/NLGN1/KIF1A/TIAM1/DHX36/ARHGAP44/ABI2/DNM1L/NGEF/ACTR2	21
GO:0009161	ribonucleoside monophosphate metabolic process	22/4721	51/18866	0.00353151800282917	0.0273724985127711	0.023098637769292	ADSL/AK4/CAD/PRPS1/PPAT/NUDT2/NT5E/ADA/AK1/PRPS2/ATIC/PAICS/UMPS/GMPS/DLG1/PFAS/HPRT1/AMPD1/UCK2/GMPR2/UCK1/GART	22
GO:0048255	mRNA stabilization	22/4721	51/18866	0.00353151800282917	0.0273724985127711	0.023098637769292	CIRBP/IGF2BP1/DHX9/FUS/HNRNPC/TENT5C/HNRNPA0/RBM10/MAPK14/YBX1/THRAP3/NOCT/PAIP1/HNRNPD/SYNCRIP/LARP1/MTOR/HNRNPU/TENT4A/E2F1/TARDBP/ELAVL1	22
GO:0090200	positive regulation of release of cytochrome c from mitochondria	14/4721	28/18866	0.00379225416917616	0.0293575969096711	0.0247737887893934	PPIF/HRK/PLAUR/BAX/FAM162A/BNIP3/BCL2L11/PMAIP1/BID/MLLT11/BIK/DNM1L/TNFSF10/PDCD5	14
GO:0016051	carbohydrate biosynthetic process	71/4721	213/18866	0.00384840106249849	0.0297559682639957	0.0251099596218409	SLC2A1/ALDOA/B3GNT4/GCK/FUT8/ENO1/FBP1/NDST3/B3GALT1/DDB1/SLC35B4/PTPN2/NLN/AKT2/PPP1R3A/B4GALT5/HS2ST1/PPP1CA/PGK1/PGM2L1/MGAT2/MDH2/PGM2/PPP1CB/GAPDH/GYS1/IMPA1/AKT1/AP2A1/EXT2/SLC25A13/PCK2/GBE1/SORD/CHST11/MDH1/GSK3B/PDXP/NHLRC1/TPI1/SLC25A12/UGP2/EXT1/ENO2/B4GALT1/B3GALNT1/PPP1R3G/FAM3C/B3GNT2/GPI/SLC25A11/IRS1/GPD2/GAPDHS/GYG1/WDR5/CRY1/PGP/B3GNT8/GSK3A/MTOR/ALDOC/SDHAF3/GOT2/PGM1/PGAM1/HAS…	71
GO:0042176	regulation of protein catabolic process	123/4721	397/18866	0.00391663071591899	0.0302466810032284	0.0255240539291993	RAD23A/GNA12/SMARCC1/RILP/PBK/SENP1/TNFSF12/SUMO2/FAM83D/TMTC3/DDB1/FMR1/NRDC/PSMD1/HSPBP1/PSMC2/PSMD3/BAG5/SGTA/CSNK2A1/ANKIB1/HSP90AB1/CHEK2/LRRK2/PLK1/HERPUD1/RAB7A/RNF144A/UBQLN1/CD81/NEDD4/ATG7/SNX3/PSMD10/CDC20/PSME2/RNF139/PDCL3/MAD2L1/USP14/PSEN1/PARK7/AKT1/PSMF1/TRIB3/PSMD14/PSMC4/CSNK2A2/BBS7/UBAC2/MAD2L2/RIC1/DTL/RDX/PSMD2/USP5/XPO1/GSK3B/AURKA/STYX/ITCH/RELA/AREL1/HACE1/COMMD1/UBQLN4/…	123
GO:0009168	purine ribonucleoside monophosphate biosynthetic process	11/4721	20/18866	0.00395530817657317	0.0304712333797166	0.0257135453635423	ADSL/PPAT/NUDT2/ADA/ATIC/PAICS/GMPS/PFAS/HPRT1/AMPD1/GART	11
GO:0032986	protein-DNA complex disassembly	11/4721	20/18866	0.00395530817657317	0.0304712333797166	0.0257135453635423	SMARCC1/SMARCD1/TNP1/MYC/SMARCB1/SMARCD2/SUPT16H/SET/GRWD1/SMARCA4/HMGA1	11
GO:0006109	regulation of carbohydrate metabolic process	70/4721	210/18866	0.00408296091468547	0.0314165283471799	0.0265112447780981	TIGAR/GCK/PDK1/NUP210/FBP1/NUP98/DDB1/NUP85/NUP42/SLC35B4/NUP133/PTPN2/NUP188/KHK/NLN/AKT2/FOXA2/EIF6/PPP1R3A/PPP1CA/NDC1/NUP54/NUP35/PPP1CB/PSEN1/AKT1/AP2A1/NUP205/RORC/POM121/GSK3B/PFKFB4/NUP160/NUP155/MLYCD/SLC25A12/AAAS/PMAIP1/SLC2A6/NUP43/POM121C/PPP1R3G/FAM3C/FOXK1/IRS1/GAPDHS/NUP107/PDK3/DUSP12/WDR5/NUP93/SEH1L/CRY1/PGP/NUP50/PRKAG1/GSK3A/MTOR/SDHAF3/FOXK2/RAE1/PGAM1/HAS2/HIF1A/MAEA/NUP37/…	70
GO:0007143	female meiotic nuclear division	15/4721	31/18866	0.00411810713658219	0.0315721547137968	0.0266425721053481	NCAPH2/TTK/CDC25B/TOP2A/PLK1/RAD51C/TRIP13/AURKA/MLH3/NCAPH/HSF1/MASTL/PPP2R1A/MARF1/FBXO5	15
GO:0071539	protein localization to centrosome	15/4721	31/18866	0.00411810713658219	0.0315721547137968	0.0266425721053481	NSFL1C/CEP72/MARK4/CEP250/GSK3B/DCTN2/AURKA/BICD1/NEDD1/CEP192/C2CD3/SPAG5/CEP131/NUP62/STIL	15
GO:1902230	negative regulation of intrinsic apoptotic signaling pathway in response to DNA damage	15/4721	31/18866	0.00411810713658219	0.0315721547137968	0.0266425721053481	CD74/ATAD5/DDIAS/SNAI2/MUC1/TRIAP1/KDM1A/SNAI1/BID/MIF/TAF9/BCL2L12/CDKN2D/MARCHF7/ING2	15
GO:0005976	polysaccharide metabolic process	41/4721	112/18866	0.00418929889960758	0.0319116001848828	0.0269290175672186	B3GNT4/GCK/NDST3/PPP1R2/B3GALT1/KHK/AKT2/PPP1R3A/B4GALT5/HS2ST1/PPP1CA/PGM2L1/PGM2/PPP1CB/GYS1/PHKB/AKT1/AP2A1/GAL3ST3/EXT2/GBE1/PYGL/GSK3B/NHLRC1/UGP2/CALM1/EXT1/B3GALNT1/PPP1R3G/B3GNT2/IRS1/GYG1/PPP1CC/B3GNT8/GSK3A/MTOR/IL6ST/PGM1/HAS2/NDST4/GCGR	41
GO:0001325	formation of extrachromosomal circular DNA	9/4721	15/18866	0.00420762592229788	0.0319116001848828	0.0269290175672186	DNA2/XRCC5/BLM/TERF1/EXO1/SMARCAL1/NBN/ERCC1/XRCC3	9
GO:0023035	CD40 signaling pathway	9/4721	15/18866	0.00420762592229788	0.0319116001848828	0.0269290175672186	PHB2/FANCA/CD40LG/RNF31/FANCD2/PHB/ITGB1/ITGA5/TNIP2	9
GO:0043101	purine-containing compound salvage	9/4721	15/18866	0.00420762592229788	0.0319116001848828	0.0269290175672186	ADA/DGUOK/PRTFDC1/DCK/HPRT1/AMPD1/GMPR2/MTAP/PNP	9
GO:0051299	centrosome separation	9/4721	15/18866	0.00420762592229788	0.0319116001848828	0.0269290175672186	NEK2/NSFL1C/CHEK1/RANBP1/KIF11/AURKA/CEP85/NDE1/NUP62	9
GO:0071025	RNA surveillance	9/4721	15/18866	0.00420762592229788	0.0319116001848828	0.0269290175672186	EXOSC10/EXOSC9/SUPV3L1/EXOSC5/EXOSC4/XRN1/EXOSC3/EXOSC2/EXOSC8	9
GO:0090656	t-circle formation	9/4721	15/18866	0.00420762592229788	0.0319116001848828	0.0269290175672186	DNA2/XRCC5/BLM/TERF1/EXO1/SMARCAL1/NBN/ERCC1/XRCC3	9
GO:0090737	telomere maintenance via telomere trimming	9/4721	15/18866	0.00420762592229788	0.0319116001848828	0.0269290175672186	DNA2/XRCC5/BLM/TERF1/EXO1/SMARCAL1/NBN/ERCC1/XRCC3	9
GO:1905820	positive regulation of chromosome separation	9/4721	15/18866	0.00420762592229788	0.0319116001848828	0.0269290175672186	DLGAP5/ANAPC5/ESPL1/ANAPC7/CDT1/CDC27/NSMCE2/ANAPC11/CDC23	9
GO:0042752	regulation of circadian rhythm	44/4721	122/18866	0.00425619300060024	0.0322414238279359	0.0272073435247514	CREM/ATOH7/RBM4/SRRD/PRKDC/TOP2A/DDB1/ARNTL2/PPP1CA/ATG7/FBXL12/PPP1CB/FBXL8/PER1/SUV39H2/EZH2/RORC/RBM4B/CREB1/ADA/GSK3B/MAPK8/SFPQ/TIMELESS/SIAH2/CDK1/NONO/CSNK1E/THRAP3/NLGN1/NKX2-1/PSPC1/NOCT/HNRNPD/PPP1CC/PTGDS/MTA1/SUV39H1/CRY1/ADCY1/SPSB4/MTOR/CRY2/TARDBP	44
GO:1905268	negative regulation of chromatin organization	26/4721	64/18866	0.00432735924090043	0.0327414498942025	0.0276292970038797	MTF2/ASF1A/KDM3A/OTUB1/MACROH2A1/OTUB2/UBR5/SMARCB1/H1-10/PIH1D1/KDM1A/JARID2/H1-0/BRCA1/TET1/ATAD2/DNMT1/SET/KDM4D/WDR5/DNMT3B/ATG5/HMGA1/TWIST1/NOC2L/PRMT6	26
GO:0006099	tricarboxylic acid cycle	16/4721	34/18866	0.00436552030065427	0.0329908605578016	0.0278397654261022	OGDHL/CS/PDHA1/MDH2/FH/SUCLG1/IDH3G/MDH1/DLD/SUCLA2/SDHAF2/DLAT/SDHB/DLST/ME2/IDH3B	16
GO:0002381	immunoglobulin production involved in immunoglobulin mediated immune response	25/4721	61/18866	0.00444111114180071	0.0334426732243783	0.0282210334027893	XCL1/THOC1/HMCES/TNFSF13/TNFSF4/ATAD5/CD40LG/RNF8/RIF1/CCR6/EXO1/MAD2L2/NSD2/NBN/HSPD1/PAXIP1/MSH6/TFRC/ERCC1/EXOSC3/MSH2/GAPT/RNF168/SHLD3/UNG	25
GO:0042733	embryonic digit morphogenesis	25/4721	61/18866	0.00444111114180071	0.0334426732243783	0.0282210334027893	GLI3/GNA12/ECE1/LNPK/WNT7A/IFT52/IFT140/HDAC2/HOXA11/TULP3/FZD6/MSX1/ZBTB16/BAX/CHST11/BCL2L11/HDAC1/LMBR1/TBX2/HOXD12/MAP3K20/C2CD3/SHH/HOXD13/TWIST1	25
GO:1903902	positive regulation of viral life cycle	25/4721	61/18866	0.00444111114180071	0.0334426732243783	0.0282210334027893	RAD23A/TOP2A/PPIA/PPIE/DDB1/FMR1/CD74/CHMP4B/TSG101/SRPK1/PPIH/SRPK2/ADAR/KPNA2/LGALS1/TARBP2/LARP1/STAU1/PPID/TMPRSS2/TMEM39A/CNOT7/NUCKS1/HSPA8/PKN2	25
GO:0043254	regulation of protein complex assembly	137/4721	449/18866	0.00446396532239312	0.0335749429698478	0.0283326509424527	PFN2/STMP1/RHOC/EIF2AK2/RPA3/SMAD6/TWF1/COTL1/VASP/TMSB15A/ABITRAM/ARL2/ELN/DDB1/TUBB4A/CDC42/CRACD/FKBP4/PSMC2/RPA1/ERCC3/PTPN11/PSMC3/ARPC5/GNL3L/MTPN/TPPP/ANKRD27/ARF6/HMGB1/PIH1D1/PSRC1/SH3GLB1/CARMIL2/HAX1/ADD2/HRK/DRG1/BAX/ZDHHC1/HJURP/EIF4EBP1/PARK7/RNF4/ABL1/ICE1/AJUBA/RPA2/TERF1/PSMC4/MAP1B/CREB1/STMN1/GMFB/ARPIN/RDX/GSK3B/PPM1A/CDK5R1/ARPC2/CAMSAP1/ATR/PREB/PSMC6/BCL2L11/NAV3/PSMC5/CDT1…	137
GO:1901657	glycosyl compound metabolic process	46/4721	129/18866	0.00451401452617757	0.0339112002510949	0.0286164060089912	RAN/OPA1/NME2/AK4/AMD1/LRRK2/CAD/FUCA1/TK1/NME7/PRPS1/NME5/NME1/PPAT/NT5E/DTYMK/ADA/DERA/DGUOK/PRPS2/GNAI3/ATIC/AHCY/CDA/UMPS/PRTFDC1/GMPS/NT5M/ERH/DLG1/FUCA2/MFN1/DCK/NT5C3A/HPRT1/UCK2/GMPR2/UCK1/GLA/MTAP/PRPSAP2/PNP/APOBEC3B/EFL1/RAB23/ABHD10	46
GO:0046128	purine ribonucleoside metabolic process	24/4721	58/18866	0.00454280637678375	0.0340118780196173	0.0287013642493007	RAN/OPA1/NME2/AK4/AMD1/LRRK2/NME7/NME5/NME1/NT5E/ADA/DGUOK/GNAI3/AHCY/PRTFDC1/GMPS/DLG1/MFN1/HPRT1/GMPR2/MTAP/PNP/EFL1/RAB23	24
GO:1902373	negative regulation of mRNA catabolic process	24/4721	58/18866	0.00454280637678375	0.0340118780196173	0.0287013642493007	CIRBP/TOB1/FMR1/IGF2BP1/DHX9/FUS/HNRNPC/TENT5C/HNRNPA0/RBM10/MAPK14/YBX1/THRAP3/NOCT/PAIP1/HNRNPD/SYNCRIP/LARP1/MTOR/HNRNPU/TENT4A/E2F1/TARDBP/ELAVL1	24
GO:0051084	'de novo' posttranslational protein folding	17/4721	37/18866	0.00454348969134145	0.0340118780196173	0.0287013642493007	TOR1A/DNAJB5/HSPE1/CD74/HSPA2/DNAJB13/HSPA13/HSPH1/DNAJC18/DNAJC7/DNAJB4/ERO1A/PTGES3/SELENOF/HSPA14/HSPA8/DNAJB1	17
GO:0009126	purine nucleoside monophosphate metabolic process	18/4721	40/18866	0.00466128796447239	0.0347761740777961	0.0293463253875078	ADSL/AK4/PPAT/NUDT2/NT5E/ADA/AK1/DGUOK/ATIC/PAICS/GMPS/DLG1/DCK/PFAS/HPRT1/AMPD1/GMPR2/GART	18
GO:0007289	spermatid nucleus differentiation	12/4721	23/18866	0.00466202333651614	0.0347761740777961	0.0293463253875078	HMGB2/KDM3A/TBPL1/TNP1/PSME4/RNF8/CHD5/SRPK1/GOPC/AGFG1/PYGO2/MFSD14A	12
GO:0018027	peptidyl-lysine dimethylation	12/4721	23/18866	0.00466202333651614	0.0347761740777961	0.0293463253875078	EHMT1/KDM3A/SMYD2/SMARCB1/PIH1D1/SUV39H2/SETD1A/SETD3/EEF1AKMT2/SUV39H1/KMT2B/EHMT2	12
GO:0006998	nuclear envelope organization	22/4721	52/18866	0.00469572745604688	0.0349679817967754	0.0295081848180596	LEMD2/EMD/TOR1A/NSFL1C/REEP4/PLK1/CHMP4B/SPAG4/PPP2CA/SUN1/SPAST/ANKLE2/NUP155/VRK1/CCNB2/CDK1/PPP2R1A/NUP93/TARDBP/CCNB1/BANF1/UBXN2A	22
GO:1903050	regulation of proteolysis involved in cellular protein catabolic process	74/4721	225/18866	0.00469875369764483	0.0349679817967754	0.0295081848180596	RAD23A/GNA12/SMARCC1/PBK/SENP1/SUMO2/TMTC3/FMR1/HSPBP1/PSMC2/BAG5/SGTA/CSNK2A1/ANKIB1/HSP90AB1/LRRK2/PLK1/HERPUD1/RNF144A/UBQLN1/PSMD10/CDC20/PSME2/RNF139/PDCL3/USP14/PSEN1/PARK7/AKT1/PSMF1/TRIB3/PSMD14/PSMC4/CSNK2A2/BBS7/UBAC2/USP5/XPO1/GSK3B/AURKA/STYX/COMMD1/UBQLN4/RPS7/SUMO1/CHFR/BAG2/KEAP1/UBXN1/VCP/ZFAND2A/RAD23B/CSNK1E/ATXN3/GLMN/COP1/F8A1/TLK2/SOCS4/FZR1/TRIB2/UBE2K/SHH/UCHL5/TAF9/PSMC1/G…	74
GO:1901659	glycosyl compound biosynthetic process	19/4721	43/18866	0.00472776121604624	0.0350970617431765	0.0296171106044217	NME2/AMD1/CAD/TK1/NME7/NME5/NME1/NT5E/DTYMK/ADA/CDA/UMPS/PRTFDC1/GMPS/DCK/HPRT1/UCK2/UCK1/MTAP	19
GO:1903146	regulation of autophagy of mitochondrion	19/4721	43/18866	0.00472776121604624	0.0350970617431765	0.0296171106044217	TIGAR/MFN2/CAMKK2/CDC37/USP30/HAX1/MUL1/PARK7/CSNK2A2/HTRA2/BNIP3/RNF41/VDAC1/PARL/GSK3A/HK2/HUWE1/HIF1A/DNM1L	19
GO:0042059	negative regulation of epidermal growth factor receptor signaling pathway	21/4721	49/18866	0.00473821391208291	0.0350970617431765	0.0296171106044217	CBL/RNF126/CDC42/PTPN2/RAB7A/TSG101/PSEN1/EPS15L1/SNX5/GPRC5A/GRB2/STAM/HGS/MVP/SOCS4/SNX6/EPN1/RNF115/VPS25/NUP62/SH3KBP1	21
GO:0090199	regulation of release of cytochrome c from mitochondria	21/4721	49/18866	0.00473821391208291	0.0350970617431765	0.0296171106044217	PPIF/OPA1/PSMD10/TRIAP1/HRK/PLAUR/BAX/AKT1/FAM162A/BNIP3/BCL2L11/PRELID1/PMAIP1/FXN/BID/PARL/MLLT11/BIK/DNM1L/TNFSF10/PDCD5	21
GO:0050821	protein stabilization	63/4721	187/18866	0.00474755301048278	0.0351252523432922	0.0296408996078357	PFN2/C10orf90/ATP1B3/CDC37/CCT5/BAG5/PHB2/HSP90AB1/CHEK2/DVL3/CCT8/CCT7/PDCD10/GTSE1/MT3/MSX1/SOX4/ATP1B2/CCT6A/STK3/MUL1/NAA15/PDCL3/SUGT1/CALR/GAPDH/PARK7/CREB1/ATP1B1/ZNF207/FLOT1/NLK/RPS7/SMO/SUMO1/BAG2/HSPD1/USP33/WIZ/HCFC1/GTPBP4/COA8/PHB/MCM8/PFN1/HSP90AA1/P3H1/RTN4/PIM1/TAF9/PRKRA/PTGES3/FKBPL/CHP1/TCP1/PIN1/BAG4/MARCHF7/SAV1/TNIP2/CCT3/GOLGA7/CCT4	63
GO:0006342	chromatin silencing	30/4721	77/18866	0.00476351173246105	0.0351613633461195	0.0296713723457703	MORF4L2/ASF1A/HDAC2/MTHFR/MACROH2A1/HIRA/CDC45/HAT1/TNP1/H1-10/HMGB1/MSL3P1/SMCHD1/MSL3/EED/H2AZ1/DPY30/RIF1/PPM1D/EZH2/H2AX/H1-0/MIER1/MACROH2A2/ATAD2/PCGF2/DOT1L/BMI1/HMGA1/H2AZ2	30
GO:0046785	microtubule polymerization	30/4721	77/18866	0.00476351173246105	0.0351613633461195	0.0296713723457703	ARL2/TUBB4A/MZT1/FKBP4/TUBG1/TPX2/HDGFL3/TPPP/PSRC1/CENPJ/DRG1/ABL1/MAP1B/STMN1/CDK5R1/CAMSAP1/ZNF207/NAV3/RAC1/TUBGCP3/CEP192/MAPRE1/NIN/RPS3/MAP7D3/FBXO5/NDE1/TUBGCP6/CKAP5/MAPT	30
GO:0032465	regulation of cytokinesis	34/4721	90/18866	0.00492757555170932	0.0363301389108603	0.030657658759886	BRCA2/RACGAP1/CDC25B/CDC42/CDC6/INCENP/GIT1/PLK1/SH3GLB1/FSD1/PLK4/ENTR1/CENPV/E2F8/MYO19/PIK3R4/SPAST/AURKA/PDXP/ECT2/E2F7/CALM1/KIF23/KIF20B/KIF20A/KIF14/KLHL13/CALM3/PIN1/PRC1/PRPF40A/AURKB/PKN2/NUP62	34
GO:0006305	DNA alkylation	29/4721	74/18866	0.00495582392219854	0.036453731469428	0.0307619539428778	DNMT3A/EHMT1/CTCF/PIK3CA/METTL4/MYC/TET3/MBD1/MTA2/HELLS/PPM1D/EZH2/HEMK1/GATAD2A/BRCA1/DNMT1/BEND3/CTCFL/MORC1/TRIM28/MIS18A/PRMT5/MBD3/DNMT3B/RLF/GSK3A/EHMT2/PARP1/KDM1B	29
GO:0006306	DNA methylation	29/4721	74/18866	0.00495582392219854	0.036453731469428	0.0307619539428778	DNMT3A/EHMT1/CTCF/PIK3CA/METTL4/MYC/TET3/MBD1/MTA2/HELLS/PPM1D/EZH2/HEMK1/GATAD2A/BRCA1/DNMT1/BEND3/CTCFL/MORC1/TRIM28/MIS18A/PRMT5/MBD3/DNMT3B/RLF/GSK3A/EHMT2/PARP1/KDM1B	29
GO:0035821	modification of morphology or physiology of other organism	41/4721	113/18866	0.00501249724087176	0.0368279311169606	0.0310777271671496	EIF2AK2/PTX3/FMR1/SFTPD/CCL8/REST/PHB2/PSMC3/SMARCB1/SCRIB/ATG7/CCNT1/TFAP4/ZNF639/SUGT1/CPSF4/GAPDH/HMGA2/IFI27/KPNA2/BCL2L11/HDAC1/SNW1/KPNA4/CFL1/KPNA3/PHB/GTF2B/KPNA1/SMARCA4/NTRK3/ATG5/RRP1B/PABPN1/RRAGA/NUCKS1/CCNK/TAF11/HSPA8/TARDBP/KPNB1	41
GO:0006309	apoptotic DNA fragmentation	13/4721	26/18866	0.00522792111526397	0.038189693026117	0.032226867610173	HMGB2/DICER1/CASP3/DFFA/HMGB1/APAF1/BAX/EXOG/FOXL2/H1-0/HSF1/KPNA1/KPNB1	13
GO:0007064	mitotic sister chromatid cohesion	13/4721	26/18866	0.00522792111526397	0.038189693026117	0.032226867610173	MACROH2A1/SMC1A/NAA50/CDC20/CDCA5/DSCC1/PDS5B/RAD21/HASPIN/NSMCE2/NAA10/BOD1/SGO1	13
GO:0070911	global genome nucleotide-excision repair	13/4721	26/18866	0.00522792111526397	0.038189693026117	0.032226867610173	USP45/DDB1/ERCC3/CUL4B/GTF2H1/RAD23B/ERCC1/ERCC2/GTF2H3/GTF2H4/PARP1/UBA52/RPS27A	13
GO:1900739	regulation of protein insertion into mitochondrial membrane involved in apoptotic signaling pathway	13/4721	26/18866	0.00522792111526397	0.038189693026117	0.032226867610173	YWHAB/YWHAE/TFDP2/TP53BP2/YWHAQ/MAPK8/PMAIP1/PPP3R1/YWHAZ/BID/YWHAG/E2F1/NMT1	13
GO:1900740	positive regulation of protein insertion into mitochondrial membrane involved in apoptotic signaling pathway	13/4721	26/18866	0.00522792111526397	0.038189693026117	0.032226867610173	YWHAB/YWHAE/TFDP2/TP53BP2/YWHAQ/MAPK8/PMAIP1/PPP3R1/YWHAZ/BID/YWHAG/E2F1/NMT1	13
GO:0002098	tRNA wobble uridine modification	10/4721	18/18866	0.00544063042223048	0.0396522639728118	0.0334610770665671	DPH3/ELP6/GTPBP3/URM1/ELP5/MOCS3/ELP4/KTI12/CTU1/CTU2	10
GO:0006337	nucleosome disassembly	10/4721	18/18866	0.00544063042223048	0.0396522639728118	0.0334610770665671	SMARCC1/SMARCD1/TNP1/SMARCB1/SMARCD2/SUPT16H/SET/GRWD1/SMARCA4/HMGA1	10
GO:0019079	viral genome replication	45/4721	127/18866	0.00563380820494463	0.0405265447676084	0.0341988502507809	RAD23A/EIF2AK2/PCBP1/ILF3/TOP2A/PPIA/PPIE/DDB1/CDC42/FMR1/CCL8/ATG16L1/SMARCB1/CXCL8/SRPK1/PPIH/RESF1/HMGA2/SRPK2/ISG15/PCBP2/OAS3/ADAR/IFI27/CTBP2/VCP/TARBP2/PHB/DEK/PLSCR1/TRIM28/LARP1/STAU1/PPID/GRK2/TMEM39A/ATG5/CNOT7/APOBEC3B/NUCKS1/CCNK/HTATSF1/HSPA8/PKN2/BANF1	45
GO:0018107	peptidyl-threonine phosphorylation	42/4721	117/18866	0.00564566806001307	0.0405265447676084	0.0341988502507809	TTK/PRKDC/CHEK1/CSNK2A1/CSNK2B/LRRK2/PLK1/SBK1/RIPK2/CAD/OXSR1/AKT1/CSNK2A2/MYLK2/TBK1/CDC42BPB/GSK3B/MAPK8/CDK5R1/SPRED3/VRK1/MARK2/CALM1/NLK/CDK1/PARD3/MAP2K1/CDK5/PPP2R5D/TGFBR2/EIF4G1/HASPIN/UBE2K/CALM3/SPHK1/PKN1/GRK2/GSK3A/MTOR/RPTOR/CADM4/WNK3	42
GO:0001782	B cell homeostasis	14/4721	29/18866	0.00566256043010964	0.0405265447676084	0.0341988502507809	PPP2R3C/TNFRSF13B/CD74/CASP3/BAX/ABL1/BCL10/ADA/BCL2L11/RC3H2/MIF/PKN1/GAPT/HIF1A	14
GO:0019048	modulation by virus of host morphology or physiology	14/4721	29/18866	0.00566256043010964	0.0405265447676084	0.0341988502507809	EIF2AK2/PHB2/SCRIB/ATG7/CPSF4/KPNA2/BCL2L11/KPNA4/KPNA3/KPNA1/NTRK3/PABPN1/RRAGA/KPNB1	14
GO:0000722	telomere maintenance via recombination	8/4721	13/18866	0.00566911968393766	0.0405265447676084	0.0341988502507809	BRCA2/XRCC1/SMC6/RAD51C/RAD51/ERCC1/NSMCE2/XRCC3	8
GO:0001833	inner cell mass cell proliferation	8/4721	13/18866	0.00566911968393766	0.0405265447676084	0.0341988502507809	PRPF19/BRCA2/COPS2/NCAPG2/GINS4/PALB2/ZPR1/GINS1	8
GO:0009223	pyrimidine deoxyribonucleotide catabolic process	8/4721	13/18866	0.00566911968393766	0.0405265447676084	0.0341988502507809	DCTPP1/MBD4/NEIL1/TDG/SMUG1/DUT/NT5M/UNG	8
GO:0010457	centriole-centriole cohesion	8/4721	13/18866	0.00566911968393766	0.0405265447676084	0.0341988502507809	NEK2/ODF2/CEP135/CEP250/CNTLN/RTTN/NIN/SGO1	8
GO:0018202	peptidyl-histidine modification	8/4721	13/18866	0.00566911968393766	0.0405265447676084	0.0341988502507809	DPH3/DPH5/NME2/DPH7/DPH2/SETD3/DPH6/DNAJC24	8
GO:0031126	snoRNA 3'-end processing	8/4721	13/18866	0.00566911968393766	0.0405265447676084	0.0341988502507809	DKC1/EXOSC10/EXOSC5/EXOSC4/FBL/EXOSC3/EXOSC2/TENT4A	8
GO:0034982	mitochondrial protein processing	8/4721	13/18866	0.00566911968393766	0.0405265447676084	0.0341988502507809	ATP23/IMMP1L/LRRK2/AFG3L2/YME1L1/PMPCA/PMPCB/STOML2	8
GO:0042921	glucocorticoid receptor signaling pathway	8/4721	13/18866	0.00566911968393766	0.0405265447676084	0.0341988502507809	NEDD4/LMO3/CALR/PER1/PPP5C/PHB/CRY1/CRY2	8
GO:0043247	telomere maintenance in response to DNA damage	8/4721	13/18866	0.00566911968393766	0.0405265447676084	0.0341988502507809	XRCC1/ACD/RIF1/DCLRE1A/APEX1/ERCC1/TFIP11/DCLRE1B	8
GO:0046040	IMP metabolic process	8/4721	13/18866	0.00566911968393766	0.0405265447676084	0.0341988502507809	ADSL/PPAT/ATIC/PAICS/PFAS/HPRT1/AMPD1/GART	8
GO:0071027	nuclear RNA surveillance	8/4721	13/18866	0.00566911968393766	0.0405265447676084	0.0341988502507809	EXOSC10/EXOSC9/EXOSC5/EXOSC4/XRN1/EXOSC3/EXOSC2/EXOSC8	8
GO:0071028	nuclear mRNA surveillance	8/4721	13/18866	0.00566911968393766	0.0405265447676084	0.0341988502507809	EXOSC10/EXOSC9/EXOSC5/EXOSC4/XRN1/EXOSC3/EXOSC2/EXOSC8	8
GO:0090646	mitochondrial tRNA processing	8/4721	13/18866	0.00566911968393766	0.0405265447676084	0.0341988502507809	TRMT5/HSD17B10/PUS1/TRMT61B/CDK5RAP1/TRMT10C/TRIT1/TRMT10A	8
GO:0051851	modification by host of symbiont morphology or physiology	25/4721	62/18866	0.00570159910012842	0.0406671360535002	0.034317490030223	PTX3/FMR1/SFTPD/CCL8/REST/PSMC3/SMARCB1/CCNT1/TFAP4/ZNF639/SUGT1/HMGA2/IFI27/HDAC1/SNW1/CFL1/PHB/GTF2B/SMARCA4/RRP1B/NUCKS1/CCNK/TAF11/HSPA8/TARDBP	25
GO:1904589	regulation of protein import	25/4721	62/18866	0.00570159910012842	0.0406671360535002	0.034317490030223	GLI3/RAN/UBR5/HSP90AB1/ANGPT1/NUP54/NOLC1/ZIC1/PSEN1/PKIA/ECT2/NUTF2/MAPK14/SMO/CDK1/TRIM28/SHH/CHP1/IPO5/ZPR1/HSPA8/TARDBP/RAB23/NUP62/PDCD5	25
GO:2000045	regulation of G1/S transition of mitotic cell cycle	62/4721	185/18866	0.00576043826165587	0.0410406981874202	0.0346327252803671	CTDSPL/PRKDC/CNOT9/CDC6/CDC45/CHEK2/CDK4/CDK2/CDC73/SLFN11/GTSE1/LSM10/MUC1/TMEM14B/SOX4/TRIAP1/PSME2/TFDP2/BAX/CDC25C/AKT1/CNOT10/LSM11/RPA2/E2F8/PRMT1/EZH2/RDX/RGCC/AURKA/CDKN2C/E2F7/CUL4B/CDK1/APEX1/SENP2/CARM1/RBL2/E2F4/RBL1/EIF4G1/CASP2/GFI1B/BID/MTBP/KIF14/CDKN2D/CNOT3/CNOT7/PCNA/CDKN2A/GADD45A/RPTOR/PSME3/UBE2E2/RFWD3/E2F1/WEE1/PSME1/BTG2/ADAM17/CCNB1	62
GO:0007568	aging	100/4721	319/18866	0.00597735470382652	0.0424673049040488	0.035836585854924	DNMT3A/RAD54L/BRCA2/PAWR/LONP1/PRKDC/PICALM/CISD2/ATP6/SRF/CHEK1/OPA1/NUDT1/HRAS/PNPT1/CHEK2/CTSV/LRRK2/MBD1/APAF1/ATG7/AKT3/EIF2B5/EEF1E1/SMC6/GSS/CALR/ROMO1/LIMS1/DNAJA3/PSEN1/LOXL2/AKT1/ABL1/COX1/HMGA2/PRELP/H2AX/CREB1/ADA/ADM/CACYBP/KAT6A/HTRA2/FOXM1/NDUFS6/TYMS/PAX2/EIF2S1/ATR/RELA/SERPINE1/DLD/MAPK14/YPEL3/TBX2/CDK1/APEX1/MSH6/IGFBP5/ERO1A/CARM1/MAP2K1/YBX1/MARCHF5/GRB2/TGFBR2/RBL1/ERCC1/GL…	100
GO:0010165	response to X-ray	15/4721	32/18866	0.00598074520860423	0.0424673049040488	0.035836585854924	BRCA2/ERCC8/XRCC6/CASP3/XRCC5/KARS1/XRCC2/IKBIP/BLM/HMGA2/RAD51/ERCC1/BRCC3/MSH2/NUCKS1	15
GO:1901976	regulation of cell cycle checkpoint	15/4721	32/18866	0.00598074520860423	0.0424673049040488	0.035836585854924	THOC1/RNASEH2B/CHEK2/NDC80/GEN1/RINT1/MAD2L1/RPA2/CDT1/DYNC1LI1/WDR76/XRCC3/CRY1/RFWD3/CCNB1	15
GO:0030262	apoptotic nuclear changes	16/4721	35/18866	0.00619858579361479	0.0438180652760208	0.0369764425081534	HMGB2/TOP2A/DICER1/CASP3/DFFA/HMGB1/APAF1/BAX/EXOG/FOXL2/H1-0/BLCAP/HSF1/ERN2/KPNA1/KPNB1	16
GO:0040001	establishment of mitotic spindle localization	16/4721	35/18866	0.00619858579361479	0.0438180652760208	0.0369764425081534	GPSM2/NSFL1C/CENPA/NDC80/PLK1/ZW10/MAD2L1/ESPL1/SPDL1/NUSAP1/ITGB1/BCCIP/PAX6/NDE1/SAPCD2/KPNB1	16
GO:0060338	regulation of type I interferon-mediated signaling pathway	16/4721	35/18866	0.00619858579361479	0.0438180652760208	0.0369764425081534	USP18/LSM14A/CDC37/PTPN2/HSP90AB1/PTPN11/YTHDF3/MUL1/TBK1/ADAR/ABCE1/FADD/YTHDF2/UBE2K/CNOT7/MMP12	16
GO:1901030	positive regulation of mitochondrial outer membrane permeabilization involved in apoptotic signaling pathway	16/4721	35/18866	0.00619858579361479	0.0438180652760208	0.0369764425081534	YWHAB/YWHAE/TFDP2/TP53BP2/BAX/YWHAQ/GSK3B/MAPK8/PMAIP1/PPP3R1/YWHAZ/BID/YWHAG/GSK3A/E2F1/NMT1	16
GO:0021537	telencephalon development	83/4721	259/18866	0.00622687813717415	0.0439691016849627	0.037103896540108	FBXO45/SLC2A1/GLI3/SEMA3A/ATP1A2/SRF/YWHAE/XRCC1/WDR62/LRRK2/IGF2BP1/LHX2/CASP3/TMEM14B/ATP1B2/ASPM/EIF2B3/LHX1/TACC3/EIF2B5/BAX/NME1/AVPR1A/SUN1/PSEN1/AGTPBP1/NUMBL/ARL13B/KDM1A/KDM2B/EPHB2/CSNK2A2/EZH2/H2AX/DLX1/XRN2/UBA6/GSK3B/CDK5R1/ATIC/DLX2/BNIP3/RTN4R/BTBD3/PHLPP2/HDAC1/CCDC85C/CRKL/SMO/SCN5A/EXT1/XAB2/LRP8/SRGAP2C/NSUN5/MKKS/MDK/CDK5/CHD7/TRA2B/NKX2-1/HPRT1/SRGAP2/NIN/LAMB1/SEMA7A/ROBO2/K…	83
GO:0016073	snRNA metabolic process	20/4721	47/18866	0.0063546837844184	0.0448217029594311	0.0378233751800061	INTS4/ZCCHC8/DKC1/EXOSC10/INTS7/EXOSC9/METTL4/NOP10/INTS8/EXOSC5/INTS6/INTS2/EXOSC4/TOE1/INTS12/INTS1/EXOSC3/EXOSC2/INTS14/EXOSC8	20
GO:0031062	positive regulation of histone methylation	18/4721	41/18866	0.00639395325974931	0.0449777040213338	0.0379550186987311	MTF2/EED/RIF1/JARID2/NSD3/MYB/BRCA1/NELFE/CHTOP/TET1/SNW1/BRD4/DNMT1/PAF1/PAXIP1/PHF19/WDR5/DNMT3B	18
GO:0072528	pyrimidine-containing compound biosynthetic process	18/4721	41/18866	0.00639395325974931	0.0449777040213338	0.0379550186987311	NME2/CTPS1/TBPL1/CAD/TK1/NME7/PRPS1/NME5/NME1/DTYMK/TYMS/CDA/DUT/UMPS/DCK/UCK2/UCK1/MTOR	18
GO:0045910	negative regulation of DNA recombination	19/4721	44/18866	0.00639805714103095	0.0449777040213338	0.0379550186987311	RMI2/THOC1/POLQ/H1-10/KLHL15/SMCHD1/BLM/RIF1/MAD2L2/FANCB/H1-0/UBQLN4/MSH6/MSH2/SHLD3/CGAS/PARPBP/ZRANB3/MAGEF1	19
GO:0050773	regulation of dendrite development	53/4721	155/18866	0.00650842801693838	0.0457029878888549	0.0385670588940375	CSMD3/HDAC2/ARHGAP33/NFATC4/OPA1/FMR1/CAPRIN1/LRRK2/BHLHB9/ANKRD27/ARF6/NEDD4/CDC20/C21orf91/FOXO6/PQBP1/PSEN1/EZH2/PACSIN1/GSK3B/CDK5R1/SEZ6/DLG5/CRKL/DBN1/LRP8/SIPA1L1/SRGAP2C/ADAM10/CARM1/CDK5/CFL1/NLGN1/KIF1A/TIAM1/DHX36/MAPK6/RAB17/ARHGAP44/SS18L2/RTN4IP1/GSK3A/LLPH/MTOR/KNDC1/ABI2/RAP2A/MARK1/DNM1L/NGEF/ASAP1/ACTR2/NEDD4L	53
GO:0014020	primary neural tube formation	36/4721	98/18866	0.00655438366230855	0.0459240921504797	0.0387536405919463	CTHRC1/VASP/MTHFR/DVL3/ALX1/TULP3/LHX2/CASP3/DVL2/FZD6/SCRIB/APAF1/SEMA4C/LUZP1/ABL1/PHACTR4/BCL10/KDM2B/ADM/PAX2/DLC1/RPS7/SHROOM3/FOLR1/CFL1/GLMN/KIF20B/PFN1/FZD2/RALA/MTHFD1L/TWIST1/MTHFD1/HIF1A/TMED2/STIL	36
GO:0044728	DNA methylation or demethylation	36/4721	98/18866	0.00655438366230855	0.0459240921504797	0.0387536405919463	DNMT3A/EHMT1/ALKBH4/CTCF/PIK3CA/METTL4/MYC/TET3/MBD1/MTA2/ALKBH1/HELLS/TDG/PPM1D/EZH2/HEMK1/GATAD2A/BRCA1/ALKBH2/TET1/APEX1/DNMT1/BEND3/CTCFL/MORC1/TRIM28/MIS18A/PRMT5/MBD3/DNMT3B/RLF/GSK3A/APOBEC3B/EHMT2/PARP1/KDM1B	36
GO:0072384	organelle transport along microtubule	32/4721	85/18866	0.00663192650014985	0.0464161735644446	0.039168889873223	KIF1B/COPG2/BICDL2/CDC42/OPA1/UXT/KIF3C/RAB6A/TRIM58/ACTR10/SUN1/MAP1B/DYNC1H1/SPAST/BICD1/SNAPIN/PEX14/KIF23/BLOC1S3/CNIH2/KIF1A/NEFH/FYCO1/AP3M2/AP3S1/TMEM201/NDE1/BLOC1S5/WASF1/HIF1A/LRPPRC/MAPT	32
GO:0001838	embryonic epithelial tube formation	44/4721	125/18866	0.00701551015206711	0.049046760402337	0.0413887446833637	CTHRC1/VASP/IFT52/MTHFR/DVL3/ALX1/TULP3/LHX2/CASP3/DVL2/FZD6/SCRIB/APAF1/SOX4/STK3/SEMA4C/LUZP1/ABL1/MIB1/PHACTR4/BCL10/PAX8/KDM2B/SOX11/ADM/PAX2/HNF1B/DLC1/RPS7/SHROOM3/FOLR1/CFL1/GLMN/KIF20B/PFN1/FZD2/SIX4/RALA/MTHFD1L/TWIST1/MTHFD1/HIF1A/TMED2/STIL	44
GO:0043393	regulation of protein binding	69/4721	211/18866	0.00713604263728856	0.0498345419818567	0.0420535243832569	CTHRC1/RAN/DTX3L/NMD3/NFATC4/CDC42/ADNP/STING1/SPPL3/HSP90AB1/ITGB1BP1/LRRK2/GNL3L/PLK1/RIPK2/PPP1CA/ANGPT1/ADD2/STK3/GPSM1/PBXIP1/PPP2CA/BAX/SYMPK/PSEN1/PARK7/AKT1/TDG/ABL1/MEN1/MITD1/KDM1A/TRIB3/NKX3-1/STMN1/CRMP1/GSK3B/MAPK8/AURKA/EIF2S1/STYX/GTF2F1/SNAPIN/MARK2/FLOT1/PEX14/HSF1/DDX11/BAG2/DERL1/USP33/SENP2/CARM1/CSNK1E/CDK5/MAPRE1/TIAM1/RUVBL2/LOX/CCPG1/TFIP11/FKBP1A/MARK3/RALB/PIN1/NES/DZIP1…	69
