# Supplementary material for: CDCA4 as a novel molecular biomarker of poor prognosis in patients with lung adenocarcinoma
Source: Front Oncol. 2022 Sep 15;12:865756. doi: 10.3389/fonc.2022.865756 (PMC9520321; doi:10.3389/fonc.2022.865756)
Supplement: Supplementary file 2 [file DataSheet_2.csv]

ID	Description	GeneRatio	BgRatio	pvalue	p.adjust	qvalue	geneID	Count
GO:0098687	chromosomal region	212/4891	350/19559	7.70003096885701e-46	5.8751236292379e-43	4.07696376561587e-43	NCAPG/DNMT3A/ZGRF1/ITGB3BP/THOC1/CENPE/NEK2/BRCA2/PPP1R12A/CBX1/TTK/PRKDC/SKA1/NUP98/ALYREF/DDB1/CTCF/CENPB/DSN1/NUP85/CENPA/CHEK1/FMR1/NUP133/HNRNPA2B1/CENPF/INCENP/MACROH2A1/XRCC1/NGDN/HAT1/CHEK2/NDC80/CENPH/RPA1/FEN1/SMC1A/CDK2/DNA2/RCC2/GAR1/CDC73/XRCC6/SPC24/ORC3/SEPTIN2/PLK1/STAG2/STAG1/THOC7/SPOUT1/CFDP1/SMC3/PPP1CA/XRCC5/ZWINT/MRE11/NAT10/ACD/MIS12/CENPK/NCAPD2/RNF8/SMCHD1/MCM6/MCM7/POLD1…	212
GO:0000775	chromosome, centromeric region	129/4891	196/19559	1.32583592483973e-33	5.05806405326355e-31	3.5099761589178e-31	NCAPG/DNMT3A/ITGB3BP/CENPE/NEK2/PPP1R12A/CBX1/TTK/SKA1/NUP98/CTCF/CENPB/DSN1/NUP85/CENPA/FMR1/NUP133/CENPF/INCENP/MACROH2A1/NGDN/NDC80/CENPH/SMC1A/RCC2/SPC24/SEPTIN2/PLK1/STAG2/STAG1/SPOUT1/CFDP1/SMC3/ZWINT/MIS12/CENPK/NCAPD2/ZW10/CENPX/PPP2CA/DYNLL1/SUGT1/MAD2L1/HELLS/HJURP/PSEN1/CENPV/KIF2C/KNL1/SUV39H2/SNAI1/CENPP/CENPN/CDCA5/DSCC1/CENPW/XPO1/PDS5B/DCTN2/AURKA/NUP160/GPATCH11/ZNF207/LRWD1/CENP…	129
GO:0000793	condensed chromosome	131/4891	222/19559	3.42617695341307e-27	8.71391005151391e-25	6.04690178093605e-25	NCAPG/PES1/HMGB2/ITGB3BP/NCAPH2/CENPE/NEK2/BRCA2/CHMP1A/RCC1/SMARCA5/TOP2A/SKA1/CTCF/CENPB/DSN1/NUP85/CENPA/CHEK1/NUP133/CENPF/INCENP/MACROH2A1/TUBG1/NDC80/CENPH/STAG3L4/SMC1A/CDK2/SPC24/SEPTIN2/PLK1/STAG2/STAG1/HSPA2/SPOUT1/CFDP1/SMC3/ZWINT/HMGB1/MIS12/NCAPG2/CENPK/NCAPD2/ZW10/CENPX/SMC6/MKI67/MAD2L1/TOP3B/BLM/HJURP/SMC4/CENPV/KIF2C/RIF1/KNL1/H2AX/TOPBP1/CENPN/CENPW/BRCA1/SMC2/AURKA/GPATCH11/FAN…	131
GO:0005681	spliceosomal complex	118/4891	192/19559	7.76965512050652e-27	1.48206171423662e-24	1.02845698042494e-24	CWC27/DHX15/RHEB/C9orf78/PRPF19/ZCCHC8/CIRBP/SNRPE/SF3B5/ALYREF/PPIE/ISY1/SNRPD2/SART1/HNRNPA2B1/AAR2/SMNDC1/LUC7L2/SNRPA/USP39/FRG1/PRPF4/PRPF38A/SNRPD1/SF1/SNRPD3/CDC5L/PPIL1/ZCRB1/LSM7/SF3B2/PRPF31/HNRNPK/SF3B6/HNRNPA3/LSM2/SNRNP200/DDX23/TTF2/SRSF1/DHX35/SNRPB/HNRNPF/HNRNPH3/SNIP1/HNRNPC/SRRM1/SMU1/PPIH/MAGOH/CRNKL1/PHF5A/CWF19L2/GPATCH1/EFTUD2/LSM3/SF3A3/SNRPA1/ADAR/EIF4A3/LSM4/SNRPB2/API5/R…	118
GO:0000776	kinetochore	92/4891	137/19559	2.5284419367506e-25	3.49320014575902e-23	2.42405969968516e-23	ITGB3BP/CENPE/NEK2/PPP1R12A/TTK/SKA1/NUP98/DSN1/NUP85/CENPA/NUP133/CENPF/INCENP/NDC80/CENPH/SMC1A/SPC24/SEPTIN2/PLK1/SPOUT1/CFDP1/ZWINT/MIS12/CENPK/ZW10/CENPX/DYNLL1/SUGT1/MAD2L1/HJURP/PSEN1/CENPV/KIF2C/KNL1/CENPN/CENPW/XPO1/DCTN2/NUP160/GPATCH11/ZNF207/LRWD1/CENPO/SPDL1/PHF6/CENPU/CDT1/MIS18BP1/KNTC1/HSF1/CBX5/SEPTIN7/MAD1L1/CENPQ/NUP43/NSL1/SKA3/NUF2/BUB1/ORC2/SPC25/CENPI/CHAMP1/DYNC1LI1/NUDCD2…	92
GO:0098798	mitochondrial protein complex	145/4891	265/19559	2.74694637936489e-25	3.49320014575902e-23	2.42405969968516e-23	TOMM40/ND1/MRPS11/MRPL22/MRPL10/UQCRC1/BCS1L/PDK1/MRPS16/FOXRED1/PPIF/CYC1/DAP3/ND5/ATP6/ATP5PO/NDUFB5/MRPS35/PNPT1/CYTB/TIMM10/APOO/IMMP1L/PHB2/ATP5PF/NDUFB7/HSD17B10/DNA2/UQCRH/SUPV3L1/NDUFA11/MRPS10/NDUFA12/DNAJC19/DNAJC11/TIMM23B/MRPS9/PDHA1/POLRMT/UQCRHL/MRPL51/MRPL53/NDUFB3/ATP5MF/MALSU1/IMMT/ND4L/NDUFA8/NDUFB9/C15orf48/BAX/MRPL35/MRPL39/MRPS2/TOMM40L/ROMO1/ATP5MPL/AFG3L2/MRPL11/MRPS15/COX1…	145
GO:0005819	spindle	183/4891	367/19559	4.13808704241334e-25	4.51051487623054e-23	3.13001170275776e-23	MZT2A/HAUS5/GPSM2/MZT2B/CENPE/NEK2/PRPF19/SLC25A5/CBX1/EMD/KATNA1/DLGAP5/RACGAP1/TTK/KATNAL1/CDC25B/ODF2/FAM83D/CCSAP/SKA1/PPP2R3C/NSFL1C/DSN1/NUP85/NSUN2/CDC42/MZT1/DYNLT2B/CDC6/CENPF/HEPACAM2/INCENP/TUBG1/TPX2/KIF2A/HAUS8/WDR62/SMC1A/RCC2/UXT/CEP19/SEPTIN2/PLK1/STAG2/HAUS7/STAG1/HSPA2/TPPP/SPOUT1/SMC3/PSRC1/HAUS2/KLHL42/AGBL5/HAUS3/CEP128/INVS/ASPM/CDC20/KIF4A/TACC3/CIAO1/ZW10/TFDP2/PLK4/PPP2CA…	183
GO:1905369	endopeptidase complex	57/4891	69/19559	1.18256576719698e-23	1.12787210046412e-21	7.82671816973794e-22	RAD23A/PSMB6/PSMB5/PIGK/PSMD1/PSMA7/PSMC2/PSMD3/PSMC3/UBE3C/PSME4/UBQLN1/PSMD11/PSMD10/PSMD5/PSME2/USP14/PSMD6/PSMD13/PSMF1/ADRM1/PSMD14/PSMC4/PSMB2/PSMB4/PSMD2/HTRA2/PSMB7/PSMA1/PIGU/PSMC6/PSMD9/PSMC5/UBQLN4/PSMB1/VCP/ZFAND2A/PSMB8/PSMA4/RAD23B/PSMD12/PSMA6/TXNL1/PSMB3/PSMD8/PSMA3/UCHL5/PSMC1/PIGS/PAAF1/PSMA5/PSMA2/PSME3/PSMD7/PSMB9/PSME1/PSMD4	57
GO:0000779	condensed chromosome, centromeric region	83/4891	122/19559	1.45481115521288e-23	1.2333565682527e-21	8.55871357979038e-22	NCAPG/ITGB3BP/CENPE/NEK2/SKA1/CENPB/DSN1/NUP85/CENPA/NUP133/CENPF/INCENP/NDC80/CENPH/SMC1A/SPC24/SEPTIN2/PLK1/SPOUT1/CFDP1/ZWINT/MIS12/CENPK/NCAPD2/ZW10/CENPX/MAD2L1/HJURP/CENPV/KIF2C/KNL1/CENPN/CENPW/AURKA/GPATCH11/ZNF207/LRWD1/CENPO/SPDL1/PHF6/CENPU/CDT1/MIS18BP1/KNTC1/HSF1/SEPTIN7/MAD1L1/RAD21/NUP43/NSL1/SKA3/NUF2/BUB1/ORC2/SPC25/NCAPD3/CHAMP1/DYNC1LI1/NUDCD2/PPP1CC/SGO2/RANGAP1/ZWILCH/NUP107/…	83
GO:0000777	condensed chromosome kinetochore	75/4891	106/19559	4.50509084900269e-23	3.43738431778905e-21	2.38532704952458e-21	ITGB3BP/CENPE/NEK2/SKA1/DSN1/NUP85/CENPA/NUP133/CENPF/INCENP/NDC80/CENPH/SMC1A/SPC24/SEPTIN2/PLK1/SPOUT1/CFDP1/ZWINT/MIS12/CENPK/ZW10/CENPX/MAD2L1/HJURP/CENPV/KIF2C/KNL1/CENPN/CENPW/GPATCH11/ZNF207/LRWD1/CENPO/SPDL1/PHF6/CENPU/CDT1/MIS18BP1/KNTC1/HSF1/SEPTIN7/MAD1L1/NUP43/NSL1/SKA3/NUF2/BUB1/ORC2/SPC25/CHAMP1/DYNC1LI1/NUDCD2/PPP1CC/SGO2/RANGAP1/ZWILCH/NUP107/DCTN3/SEH1L/SKA2/BOD1/CENPM/SPAG5/ERCC…	75
GO:0000502	proteasome complex	53/4891	63/19559	7.9424354181615e-23	5.5091620218702e-21	3.82300958405286e-21	RAD23A/PSMB6/PSMB5/PSMD1/PSMA7/PSMC2/PSMD3/PSMC3/UBE3C/PSME4/UBQLN1/PSMD11/PSMD10/PSMD5/PSME2/USP14/PSMD6/PSMD13/PSMF1/ADRM1/PSMD14/PSMC4/PSMB2/PSMB4/PSMD2/PSMB7/PSMA1/PSMC6/PSMD9/PSMC5/UBQLN4/PSMB1/VCP/ZFAND2A/PSMB8/PSMA4/RAD23B/PSMD12/PSMA6/TXNL1/PSMB3/PSMD8/PSMA3/UCHL5/PSMC1/PAAF1/PSMA5/PSMA2/PSME3/PSMD7/PSMB9/PSME1/PSMD4	53
GO:0005743	mitochondrial inner membrane	216/4891	489/19559	7.54007207942498e-21	4.79422916383438e-19	3.32689145258839e-19	TOMM40/NDUFAF2/ND1/MRPS11/ATP23/PTCD3/MRPL22/MRPL10/STMP1/UQCRC1/BCS1L/SLC25A5/CCDC51/MRPS16/SLC25A48/FOXRED1/PPIF/CYC1/DAP3/ND5/SLC25A27/ATP6/ATP5PO/TIMMDC1/SLC25A24/NDUFB5/OPA1/ECSIT/AURKAIP1/COX5B/ACAD9/MRPS35/CYTB/TIMM10/CYCS/APOO/IMMP1L/COA1/PHB2/ATP5PF/COX7A2/NDUFB7/CPOX/HCCS/UQCRH/NDUFA11/TMEM14C/LRRK2/SLC25A39/SFXN1/MRPS10/NDUFA12/DNAJC19/DNAJC11/TIMM23B/MRPS9/UQCRHL/TDH/MRPL51/SHMT2/TMEM…	216
GO:0071013	catalytic step 2 spliceosome	62/4891	87/19559	1.43254452295243e-19	8.40793439240543e-18	5.83457404894796e-18	CWC27/PRPF19/ZCCHC8/SNRPE/ALYREF/PPIE/ISY1/SNRPD2/SART1/HNRNPA2B1/FRG1/SNRPD1/SNRPD3/CDC5L/PPIL1/LSM7/SF3B2/HNRNPK/SF3B6/HNRNPA3/LSM2/SNRNP200/DDX23/SRSF1/DHX35/SNRPB/HNRNPF/HNRNPC/SRRM1/MAGOH/CRNKL1/GPATCH1/EFTUD2/LSM3/SF3A3/SNRPA1/EIF4A3/SNRPB2/RBMX/RALY/HNRNPM/MAGOHB/SNW1/XAB2/HNRNPR/DDX41/SNRNP40/SYNCRIP/RBM8A/CWC22/TFIP11/SNRPG/ESS2/SNRPF/HNRNPU/BCAS2/BUD31/HNRNPA1/SF3A2/DHX8/CWC15/SF3B3	62
GO:0030684	preribosome	57/4891	78/19559	5.96192789546618e-19	3.24925070302907e-17	2.25477423414999e-17	PES1/WDR36/SRFBP1/DCAF13/RRP9/PRKDC/NOP14/WDR3/MAK16/HEATR1/NOC4L/NGDN/BYSL/RRP7A/EIF6/LTV1/WDR46/UTP14A/XRCC5/WDR12/FAM207A/WDR74/RRP36/LAS1L/FTSJ3/BMS1/MPHOSPH10/UTP23/EMG1/UTP4/IMP4/UTP20/RPS7/KRI1/PPAN/FBL/RPF1/PDCD11/NOP58/BOP1/NOP9/NIP7/TSR1/RRP15/UTP18/NOL10/RIOK1/KRR1/NOP56/RRP1B/FCF1/UTP6/MRTO4/EBNA1BP2/RRP1/UTP11/NOC2L	57
GO:1905368	peptidase complex	63/4891	92/19559	1.90745445162704e-18	9.70258497727619e-17	6.73297957311157e-17	RAD23A/PSMB6/PSMB5/PIGK/PSMD1/PSMA7/PSMC2/PSMD3/PSMC3/TADA1/UBE3C/PSME4/UBQLN1/PSMD11/PSMD10/PSMD5/PSME2/USP14/PSMD6/PSMD13/AFG3L2/PSMF1/ADRM1/PSMD14/PSMC4/PSMB2/ENY2/PSMB4/PSMD2/HTRA2/PSMB7/PSMA1/PIGU/PSMC6/PSMD9/PSMC5/UBQLN4/PSMB1/VCP/ZFAND2A/PSMB8/PSMA4/RAD23B/PSMD12/TAF12/PSMA6/TXNL1/PSMB3/PSMD8/PSMA3/UCHL5/TAF9/PSMC1/PIGS/PAAF1/PSMA5/PSMA2/PSME3/ATXN7L3/PSMD7/PSMB9/PSME1/PSMD4	63
GO:0005759	mitochondrial matrix	203/4891	473/19559	5.7865307182538e-18	2.75945183626728e-16	1.91488483636951e-16	PHYKPL/MRPS11/OGDHL/MRPL22/MRPL10/SLC25A5/PDK1/MRPS16/TEFM/GARS1/BTD/TRMT5/EXD2/LONP1/ARL2/PPIF/RPUSD3/DAP3/HSPE1/ALDH1B1/FLAD1/NUDT1/GADD45GIP1/DHX30/MRPS35/MRM2/PNPT1/AK4/METTL4/GFM1/HSD17B10/DNA2/CS/SUPV3L1/LRRK2/ALDH2/MRPS10/DNAJC19/PUS1/ISCA2/ACSM1/PCCB/KARS1/MRPS9/TRMT61B/PDHA1/SARS2/YARS2/POLRMT/RARS2/MRPL51/SHMT2/GLRX5/MRPL53/TBRG4/MDH2/HAGH/MALSU1/FH/TIMM44/TOP3A/PARS2/OXCT1/ATG4D/MRPL35…	203
GO:0005657	replication fork	52/4891	71/19559	1.77113858895908e-17	7.94928672573988e-16	5.51630161143293e-16	TONSL/TIPIN/PRPF19/RPA3/RAD18/SMARCA5/HMCES/MMS22L/RFC5/PURB/POLA2/CDC45/RPA1/CDC5L/RFC3/MRE11/XRCC2/RFC1/PRIM1/POLD2/POLD1/DONSON/RAD51C/BLM/RFC4/UHRF1/RPA2/POLA1/H2AX/PRIMPOL/SMARCAL1/PIF1/NBN/TIMELESS/POLD3/RAD51D/BAZ1B/GINS2/DNMT1/SMARCAD1/MCM10/WDHD1/RAD51B/XRCC3/RFC2/GINS4/PCNA/PRIM2/BCAS2/MCM3/RTF2/ZRANB3	52
GO:0005684	U2-type spliceosomal complex	62/4891	93/19559	2.78073444297216e-17	1.17872243332653e-15	8.17958727961985e-16	CWC27/DHX15/PRPF19/SNRPE/SF3B5/PPIE/ISY1/SNRPD2/SART1/LUC7L2/PRPF4/PRPF38A/SNRPD1/SNRPD3/CDC5L/PPIL1/LSM7/SF3B2/PRPF31/SF3B6/LSM2/SNRNP200/SNRPB/SNIP1/SMU1/CRNKL1/PHF5A/EFTUD2/LSM3/SF3A3/SNRPA1/EIF4A3/LSM4/SNRPB2/U2AF2/MAGOHB/SNW1/XAB2/RBMX2/BUD13/SNRNP40/RBM8A/CWC22/TFIP11/SNRPG/LSM8/GCFC2/SNRPF/LSM5/BCAS2/BUD31/PRPF40A/SNRPC/HTATSF1/TXNL4A/SF3A2/DHX8/CWC15/SF3B3/DHX16/SF3B4/LSM6	62
GO:0000781	chromosome, telomeric region	90/4891	164/19559	2.48451011423754e-16	9.97726956401709e-15	6.9235932823351e-15	ZGRF1/THOC1/BRCA2/CBX1/PRKDC/ALYREF/DDB1/CHEK1/HNRNPA2B1/MACROH2A1/XRCC1/HAT1/CHEK2/RPA1/FEN1/CDK2/DNA2/GAR1/CDC73/XRCC6/ORC3/THOC7/PPP1CA/XRCC5/MRE11/NAT10/ACD/RNF8/SMCHD1/MCM6/MCM7/POLD1/PPP1CB/SMC6/BLM/MEN1/DPY30/RIF1/RPA2/KDM1A/TERF1/RECQL4/POLR2B/EZH2/H2AX/WDR82/THOC6/TOX4/DCLRE1A/ATR/MACROH2A2/LRWD1/RAD51/PIF1/NBN/RAD51D/CBX5/CDK1/APEX1/THOC3/ORC4/POT1/ORC2/SSB/ERCC1/LRIF1/H3-3B/NABP2/NSMCE…	90
GO:0016607	nuclear speck	173/4891	401/19559	9.30185385603129e-16	0.0000000000000354865724607594	0.0000000000000246254341557039	RBM15B/GLI3/RMI2/DHX15/THOC1/EP400/ZC3H18/PCBP1/PRPF19/RBM4/OSGEP/PRCC/ABITRAM/VIRMA/NFATC4/ALYREF/PPIE/NXT1/SART1/LIMK1/SMNDC1/SCNM1/LUC7L2/FYTTD1/PRPF4/SART3/MBD1/THOC7/PPP4R3A/PSME4/RING1/PIP5K1A/DGKZ/CDC5L/ATXN2L/MBD4/AK6/SF3B2/REXO4/NCAPG2/PRPF31/ZBTB16/POU4F2/PATL1/CHD5/SRSF1/CKAP4/PQBP1/SMC6/TRIM69/CDC25C/CBLL1/SMC4/SRPK1/SRRM1/ATOH8/TRIP11/SMU1/PPIH/MAGOH/CRNKL1/YLPM1/PHF5A/CPSF6/SRPK2/TA…	173
GO:0022624	proteasome accessory complex	24/4891	24/19559	3.42616739767153e-15	0.000000000000124484082115399	0.0000000000000863840702270066	PSMD1/PSMC2/PSMD3/PSMC3/PSMD11/PSMD10/PSMD5/PSME2/PSMD6/PSMD13/ADRM1/PSMD14/PSMC4/PSMD2/PSMC6/PSMD9/PSMC5/PSMD12/PSMD8/PSMC1/PSME3/PSMD7/PSME1/PSMD4	24
GO:0000922	spindle pole	88/4891	165/19559	5.32024392925812e-15	0.000000000000184515732637452	0.000000000000128042234278318	GPSM2/NEK2/EMD/KATNA1/DLGAP5/KATNAL1/CDC25B/ODF2/FAM83D/NSFL1C/DSN1/DYNLT2B/CDC6/CENPF/TUBG1/TPX2/KIF2A/HAUS8/WDR62/SMC1A/UXT/CEP19/PLK1/STAG2/STAG1/SPOUT1/SMC3/PSRC1/CEP128/ASPM/CDC20/TACC3/ZW10/PLK4/PPP2CA/MAD2L1/NEDD9/KIF11/UNC119/TOPBP1/ABRAXAS2/AURKA/SPDL1/CALM1/KNTC1/MAPK14/HSF1/AAAS/DDX11/MAD1L1/CKAP2/CKAP2L/RAD21/NEDD1/TBCCD1/TUBGCP3/KIF20B/HAUS1/POC1A/DYNC1LI1/NUDCD2/NIN/NPM1/BRCC3/BCCIP…	88
GO:0034708	methyltransferase complex	64/4891	105/19559	5.9562003094911e-15	0.000000000000197590471136596	0.000000000000137115274859223	MTF2/RBM15B/WDR77/HDAC2/SNRPE/TRMT61A/VIRMA/TRMT6/CHD8/SNRPD2/SNRPD1/SNRPD3/TRMT61B/PELP1/PRPF31/CLNS1A/MAX/SNRPB/MCRS1/E2F6/EED/CBLL1/LAS1L/MEN1/TEX10/DPY30/PRDM4/TAF6/RAMAC/PRMT1/JARID2/RUVBL1/EZH2/WDR82/RBM15/SETD1A/HDAC9/ASH2L/NCOA6/TRIM37/ERH/CBX5/WTAP/PAXIP1/HCFC1/PHF20/RUVBL2/KDM4D/PRMT5/PHF19/WDR5/TAF9/RNF2/SNRPG/RIOK1/KMT2B/SNRPF/WDR4/RBBP7/SENP3/EPOP/RNMT/RBBP4/SUZ12	64
GO:0000784	nuclear chromosome, telomeric region	71/4891	124/19559	0.000000000000019127633222865	0.000000000000608099339543584	0.000000000000421982434697417	ZGRF1/THOC1/BRCA2/CBX1/PRKDC/ALYREF/DDB1/MACROH2A1/XRCC1/HAT1/RPA1/FEN1/DNA2/GAR1/CDC73/XRCC6/ORC3/THOC7/PPP1CA/XRCC5/MRE11/NAT10/ACD/SMCHD1/MCM6/MCM7/POLD1/PPP1CB/MEN1/RPA2/KDM1A/TERF1/POLR2B/WDR82/THOC6/TOX4/DCLRE1A/ATR/MACROH2A2/RAD51/PIF1/NBN/RAD51D/CBX5/CDK1/APEX1/THOC3/ORC4/POT1/ORC2/SSB/ERCC1/LRIF1/H3-3B/NABP2/PPP1CC/XRCC3/MCM2/TFIP11/MSH2/DCLRE1B/CBX3/PCNA/MCM4/MCM3/MCM5/ORC1/ORC5/WRNIP1/…	71
GO:0071005	U2-type precatalytic spliceosome	38/4891	50/19559	0.000000000000052386700202704	0.00000000000159884209018653	0.00000000000110949516639832	CWC27/SNRPE/SF3B5/SNRPD2/SART1/PRPF4/PRPF38A/SNRPD1/SNRPD3/LSM7/SF3B2/PRPF31/LSM2/SNRNP200/SNRPB/SNIP1/SMU1/PHF5A/EFTUD2/LSM3/SF3A3/SNRPA1/LSM4/SNRPB2/MAGOHB/RBMX2/BUD13/CWC22/SNRPG/LSM8/SNRPF/LSM5/TXNL4A/SF3A2/SF3B3/DHX16/SF3B4/LSM6	38
GO:0005667	transcription factor complex	171/4891	413/19559	0.000000000000119602796460173	0.00000000000350988206535045	0.00000000000243563589552497	YWHAB/MED8/RCOR1/GLI3/CREM/TAF3/SMAD6/RELB/SNAPC3/GTF2E1/TEAD4/GTF3C2/HDAC2/PRKDC/SOX2/NFATC4/DEPDC1/AKIRIN2/KAT5/GEMIN5/NFYB/REST/CSNK2A1/TBPL1/CDK4/ALX1/ERCC3/CDK2/ARNTL2/HOXA11/XRCC6/ASCL2/LIN52/HMGB1/TCF3/RBBP8/RCOR2/MTA2/ZBTB16/POU4F2/HAX1/LHX1/MAX/TFAP4/CHD5/TFDP2/MXD3/NAA15/E2F6/AJUBA/KDM1A/TAF6/TAF7L/E2F8/E2F2/TAF1B/TBP/MED17/SKIL/CREB1/H1-0/DR1/MIER1/GTF3C3/GATAD2A/LIMD1/HDAC9/HNF1B/SFPQ…	171
GO:0071011	precatalytic spliceosome	39/4891	53/19559	0.000000000000147920023718844	0.00000000000418011029990659	0.00000000000290073184914536	CWC27/SNRPE/SF3B5/SNRPD2/SART1/PRPF4/PRPF38A/SNRPD1/SNRPD3/LSM7/SF3B2/PRPF31/SF3B6/LSM2/SNRNP200/SNRPB/SNIP1/SMU1/PHF5A/EFTUD2/LSM3/SF3A3/SNRPA1/LSM4/SNRPB2/MAGOHB/RBMX2/BUD13/CWC22/SNRPG/LSM8/SNRPF/LSM5/TXNL4A/SF3A2/SF3B3/DHX16/SF3B4/LSM6	39
GO:0005838	proteasome regulatory particle	21/4891	21/19559	0.000000000000221341526725909	0.00000000000603155660328103	0.00000000000418551834372678	PSMD1/PSMC2/PSMD3/PSMC3/PSMD11/PSMD10/PSMD5/PSMD6/PSMD13/ADRM1/PSMD14/PSMC4/PSMD2/PSMC6/PSMD9/PSMC5/PSMD12/PSMD8/PSMC1/PSMD7/PSMD4	21
GO:0061695	transferase complex, transferring phosphorus-containing groups	115/4891	253/19559	0.000000000000984068275418436	0.0000000000258911756601471	0.0000000000179668363896723	VAC14/POLR2I/TAF3/CISH/POLR2E/GTF2E1/POLR2H/POLA2/PIK3CA/TBPL1/CDK4/ERCC3/CDK2/DNA2/CDC73/POLE/RPAP2/RPRD1B/LEO1/POLE2/CCNF/POLR2J/POLRMT/PKM/PRKAB2/PRIM1/CCNT1/POLD2/PRPS1/POLR3C/PFKM/POLD1/POLR3B/POLR1B/PRKAB1/PHKB/CCNE1/LAS1L/POLR2K/CKS2/CHUK/CCNA2/POLA1/TAF6/CCNG2/TAF7L/TBP/POLR2B/MAD2L2/POLE4/PIK3R4/POLR1E/PRPS2/CDK5R1/CCNY/GTF2F1/POLR3A/ERC1/TAF5/POLR1G/CCNB2/POLD3/CCNE2/POLR3G/PRPSAP1/POLR…	115
GO:0090734	site of DNA damage	51/4891	82/19559	0.00000000000109205295056746	0.0000000000277745467094324	0.000000000019273776636331	WDR70/PRPF19/RPA3/RAD18/CBX1/EXD2/RPA1/ARPC5/SLFN11/XRCC5/RBBP8/MRE11/ATF2/RNF8/SMCHD1/PARP9/SMC6/RIF1/RPA2/NKX3-1/MAD2L2/H2AX/ARPC2/SMARCAL1/RAD51/HUS1B/UBQLN4/NBN/TIMELESS/CBX5/VCP/ESCO2/HROB/SMARCAD1/WDR76/ADPRS/KDM4D/RNF138/ACTR3/RNF168/CBX3/SHLD3/ARPC4/WRAP53/CGAS/RFWD3/ARPC3/AUNIP/ARPC1A/ACTR2/PARP1	51
GO:0000313	organellar ribosome	53/4891	87/19559	0.00000000000130021566678387	0.0000000000310020173048778	0.0000000000215134368550094	MRPS11/MRPL22/MRPL10/MRPS16/DAP3/MRPS35/MRPS10/MRPS9/MRPL51/MRPL53/MALSU1/MRPL35/MRPL39/MRPS2/MRPL11/MRPS15/MRPL28/MRPL15/MRPL58/NDUFAB1/MPV17L2/MRPL49/MRPL30/MRPS30/MRPL19/MRPL36/MRPL44/MRPS22/MRPL18/MRPL27/MRPL20/MRPS5/MRPS33/MRPL37/MRPL13/MRPS18C/MRPL4/MRPL45/MRPL21/MRPL42/MRPL2/MRPL32/MRPL16/MRPS24/MRPL3/MRPL47/MRPS12/MRPS7/MRPL12/MRPL9/MRPL17/MRPL48/MRPL52	53
GO:0005761	mitochondrial ribosome	53/4891	87/19559	0.00000000000130021566678387	0.0000000000310020173048778	0.0000000000215134368550094	MRPS11/MRPL22/MRPL10/MRPS16/DAP3/MRPS35/MRPS10/MRPS9/MRPL51/MRPL53/MALSU1/MRPL35/MRPL39/MRPS2/MRPL11/MRPS15/MRPL28/MRPL15/MRPL58/NDUFAB1/MPV17L2/MRPL49/MRPL30/MRPS30/MRPL19/MRPL36/MRPL44/MRPS22/MRPL18/MRPL27/MRPL20/MRPS5/MRPS33/MRPL37/MRPL13/MRPS18C/MRPL4/MRPL45/MRPL21/MRPL42/MRPL2/MRPL32/MRPL16/MRPS24/MRPL3/MRPL47/MRPS12/MRPS7/MRPL12/MRPL9/MRPL17/MRPL48/MRPL52	53
GO:0000428	DNA-directed RNA polymerase complex	58/4891	104/19559	0.0000000000203109469201057	0.000000000469613712122444	0.000000000325882178654327	POLR2I/TAF3/POLR2E/GTF2E1/POLR2H/POLA2/TBPL1/ERCC3/CDC73/RPAP2/RPRD1B/LEO1/POLR2J/POLRMT/PRIM1/POLR3C/POLR3B/POLR1B/POLR2K/POLA1/TAF6/TAF7L/TBP/POLR2B/POLR1E/GTF2F1/POLR3A/TAF5/POLR1G/POLR3G/POLR3D/GTF2H1/PAF1/POLR2G/SUPT3H/POLR1H/TAF2/MNAT1/TAF12/POLR3F/POLR1A/GTF2A2/GTF2B/GTF2E2/ERCC2/GTF2F2/TAF9/POLR1F/PRIM2/POLR2D/GTF2H3/POLR3K/POLR1C/MCM3/TAF11/GTF2H4/GTF2A1/TCEA1	58
GO:0034399	nuclear periphery	68/4891	131/19559	0.0000000000325194016128205	0.000000000729773630311236	0.000000000506416687654759	DNMT3A/THOC1/DCAF7/CFL2/CHMP1A/ERCC8/NUP98/HNRNPA2B1/CENPF/PHB2/HAT1/EIF6/SMC1A/CSNK2B/LMNB2/STAG2/MBD1/STAG1/SMC3/CAD/CLIC4/NUP35/KIF4A/PIAS4/XPOT/BLM/SRPK1/SRRM1/MEN1/NUP205/UHRF1/POLA1/PHF5A/RUVBL1/KRT8/MYB/CENPW/ZNF326/SCAF8/HNRNPM/SFPQ/NUFIP1/SNW1/NARF/YY1/PAXIP1/LMNB1/NONO/RAD21/ATXN3/CFL1/PSMA6/PSPC1/LRIF1/GFI1B/RUVBL2/NUP107/NUP93/KIF4B/SUV39H1/PCNA/HNRNPU/PRPF40A/EBNA1BP2/MAEA/TINF2/NUP1…	68
GO:0000315	organellar large ribosomal subunit	38/4891	57/19559	0.0000000000396834727807367	0.000000000841069159213947	0.0000000005836487370968	MRPL22/MRPL10/MRPL51/MRPL53/MALSU1/MRPL35/MRPL39/MRPL11/MRPL28/MRPL15/MRPL58/NDUFAB1/MPV17L2/MRPL49/MRPL30/MRPS30/MRPL19/MRPL36/MRPL44/MRPL18/MRPL27/MRPL20/MRPL37/MRPL13/MRPL4/MRPL45/MRPL21/MRPL42/MRPL2/MRPL32/MRPL16/MRPL3/MRPL47/MRPL12/MRPL9/MRPL17/MRPL48/MRPL52	38
GO:0005762	mitochondrial large ribosomal subunit	38/4891	57/19559	0.0000000000396834727807367	0.000000000841069159213947	0.0000000005836487370968	MRPL22/MRPL10/MRPL51/MRPL53/MALSU1/MRPL35/MRPL39/MRPL11/MRPL28/MRPL15/MRPL58/NDUFAB1/MPV17L2/MRPL49/MRPL30/MRPS30/MRPL19/MRPL36/MRPL44/MRPL18/MRPL27/MRPL20/MRPL37/MRPL13/MRPL4/MRPL45/MRPL21/MRPL42/MRPL2/MRPL32/MRPL16/MRPL3/MRPL47/MRPL12/MRPL9/MRPL17/MRPL48/MRPL52	38
GO:0055029	nuclear DNA-directed RNA polymerase complex	57/4891	103/19559	0.0000000000458572594205699	0.000000000945651052375537	0.000000000656221948465055	POLR2I/TAF3/POLR2E/GTF2E1/POLR2H/POLA2/TBPL1/ERCC3/CDC73/RPAP2/RPRD1B/LEO1/POLR2J/PRIM1/POLR3C/POLR3B/POLR1B/POLR2K/POLA1/TAF6/TAF7L/TBP/POLR2B/POLR1E/GTF2F1/POLR3A/TAF5/POLR1G/POLR3G/POLR3D/GTF2H1/PAF1/POLR2G/SUPT3H/POLR1H/TAF2/MNAT1/TAF12/POLR3F/POLR1A/GTF2A2/GTF2B/GTF2E2/ERCC2/GTF2F2/TAF9/POLR1F/PRIM2/POLR2D/GTF2H3/POLR3K/POLR1C/MCM3/TAF11/GTF2H4/GTF2A1/TCEA1	57
GO:0098800	inner mitochondrial membrane protein complex	70/4891	138/19559	0.000000000066414525071799	0.00000000133353375341533	0.000000000925387980917311	ND1/UQCRC1/BCS1L/FOXRED1/PPIF/CYC1/ND5/ATP6/ATP5PO/NDUFB5/CYTB/TIMM10/APOO/IMMP1L/PHB2/ATP5PF/NDUFB7/UQCRH/NDUFA11/NDUFA12/DNAJC19/DNAJC11/TIMM23B/UQCRHL/NDUFB3/ATP5MF/IMMT/ND4L/NDUFA8/NDUFB9/C15orf48/ROMO1/ATP5MPL/AFG3L2/COX1/NDUFAB1/AGK/CHCHD6/ATP5F1C/CHCHD3/DMAC2/NDUFS6/NDUFA9/TIMM21/COX6A1/GRPEL2/NDUFA5/NDUFB2/NDUFB6/TIMM23/TIMM17A/PHB/ATP5MC3/MCUB/ATP5PD/ATP5F1B/UQCRFS1/NDUFB4/SDHB/TIMM50/GR…	70
GO:0043596	nuclear replication fork	30/4891	41/19559	0.000000000125251755133901	0.00000000245043818377349	0.00000000170044892934823	TONSL/TIPIN/PRPF19/RPA3/SMARCA5/MMS22L/PURB/POLA2/CDC45/RPA1/CDC5L/PRIM1/POLD2/POLD1/RPA2/POLA1/SMARCAL1/TIMELESS/POLD3/BAZ1B/GINS2/SMARCAD1/MCM10/WDHD1/GINS4/PCNA/PRIM2/BCAS2/MCM3/ZRANB3	30
GO:0032040	small-subunit processome	29/4891	39/19559	0.000000000133679958718559	0.00000000254994521255652	0.00000000176950050619567	WDR36/DCAF13/RRP9/PRKDC/NOP14/WDR3/HEATR1/NOC4L/NGDN/WDR46/UTP14A/XRCC5/MPHOSPH10/UTP23/EMG1/UTP4/IMP4/UTP20/RPS7/FBL/PDCD11/NOP58/UTP18/NOL10/KRR1/NOP56/FCF1/UTP6/UTP11	29
GO:0035770	ribonucleoprotein granule	106/4891	243/19559	0.000000000154323497003445	0.0000000028225715525264	0.00000000195868592249539	TRIM25/DCP2/PCBP1/LSM14A/RBM4/CARHSP1/CIRBP/CNOT9/HNRNPL/NSUN2/CDC42/FMR1/CAPRIN1/DHX30/TUT4/PSMC2/AGO2/FXR1/NANOS2/PSMC3/IGF2BP1/EIF4E/RBPMS/ATXN2L/DHX9/HNRNPK/PATL1/TIAL1/HAX1/LSM2/MOV10/TUBA1A/CKAP4/PQBP1/SYMPK/SMN1/SMN2/AJUBA/GABPB1/G3BP1/HOXD10/LSM3/INA/LIMD1/LSM4/CTSH/SNRPB2/SYNE1/EIF2S1/FASTKD2/PMS2/KHSRP/HENMT1/CHTOP/HSF1/SUMO1/SAMD4B/RAC1/VCP/PSMA4/PARD3/POLR2G/UBAP2L/MEX3B/DDX28/YBX1/RC…	106
GO:0030880	RNA polymerase complex	58/4891	108/19559	0.000000000155370911148242	0.0000000028225715525264	0.00000000195868592249539	POLR2I/TAF3/POLR2E/GTF2E1/POLR2H/POLA2/TBPL1/ERCC3/CDC73/RPAP2/RPRD1B/LEO1/POLR2J/POLRMT/PRIM1/POLR3C/POLR3B/POLR1B/POLR2K/POLA1/TAF6/TAF7L/TBP/POLR2B/POLR1E/GTF2F1/POLR3A/TAF5/POLR1G/POLR3G/POLR3D/GTF2H1/PAF1/POLR2G/SUPT3H/POLR1H/TAF2/MNAT1/TAF12/POLR3F/POLR1A/GTF2A2/GTF2B/GTF2E2/ERCC2/GTF2F2/TAF9/POLR1F/PRIM2/POLR2D/GTF2H3/POLR3K/POLR1C/MCM3/TAF11/GTF2H4/GTF2A1/TCEA1	58
GO:0101002	ficolin-1-rich granule	64/4891	124/19559	0.000000000167456211690859	0.00000000290384294363922	0.00000000201508312154311	C1orf35/ALDOA/COTL1/KCMF1/PPIA/PPIE/NME2/PSMC2/PSMD3/ACLY/HSP90AB1/CSNK2B/CCT8/XRCC6/PSMC3/ARPC5/HMGB1/PSMD11/APAF1/PKM/ATG7/PGM2/ACTR10/PSMD6/PSMD13/TNFAIP6/PSMD14/ILF2/DERA/CTSH/PYGL/PSMD2/PSMB7/CDA/COMMD9/PAFAH1B2/PSMB1/MAPK14/VCP/PFKL/CANT1/PDAP1/PSMD12/MVP/GPI/HSP90AA1/GYG1/VCL/MIF/PNP/PSMA5/ALDOC/PSMA2/PGM1/PGAM1/PSMD7/HUWE1/HSPA8/ASAH1/CAT/KPNB1/ACTR2/CST3/LTA4H	64
GO:1904813	ficolin-1-rich granule lumen	64/4891	124/19559	0.000000000167456211690859	0.00000000290384294363922	0.00000000201508312154311	C1orf35/ALDOA/COTL1/KCMF1/PPIA/PPIE/NME2/PSMC2/PSMD3/ACLY/HSP90AB1/CSNK2B/CCT8/XRCC6/PSMC3/ARPC5/HMGB1/PSMD11/APAF1/PKM/ATG7/PGM2/ACTR10/PSMD6/PSMD13/TNFAIP6/PSMD14/ILF2/DERA/CTSH/PYGL/PSMD2/PSMB7/CDA/COMMD9/PAFAH1B2/PSMB1/MAPK14/VCP/PFKL/CANT1/PDAP1/PSMD12/MVP/GPI/HSP90AA1/GYG1/VCL/MIF/PNP/PSMA5/ALDOC/PSMA2/PGM1/PGAM1/PSMD7/HUWE1/HSPA8/ASAH1/CAT/KPNB1/ACTR2/CST3/LTA4H	64
GO:0005874	microtubule	163/4891	431/19559	0.00000000185974576830487	0.0000000315330226937025	0.0000000218819209697625	TTLL4/HAUS5/KIF1B/CENPE/NEK2/TUBA1C/EMD/KATNA1/RACGAP1/KATNAL1/KLC1/ODF2/RUSC1/CCSAP/SKA1/TUBB3/TUBB4A/MAP6D1/KLC2/CCT5/INCENP/FKBP4/SRPRB/TUBG1/TPX2/KIF2A/HAUS8/CEP57L1/MDM1/CCT8/RCC2/CCT7/REEP4/DYNLRB1/PLK1/HAUS7/ARL6/TPPP/GTSE1/TCP11L1/MT3/PSRC1/HAUS2/KIF3C/HAUS3/FSD1/NAV1/CENPJ/INVS/ASPM/DNM1/CCT6A/KIF4A/GAS2L3/ZW10/PBXIP1/TUBA1A/DYNLL1/CFAP20/MTUS1/TUBB6/NICN1/RNF4/KIF2C/RASSF5/BCL10/KIF11/H…	163
GO:0018995	host	39/4891	65/19559	0.00000000223767609541341	0.0000000363265289532007	0.0000000252083107725184	RAN/NUP210/TOP2A/NUP98/NUP85/NUP42/FMR1/NUP133/NUP188/AXL/NDC1/NUP54/NUP35/TSG101/MOV10/VPS37D/NMT2/NUP205/POM121/XPO1/BICD1/NUP160/NUP155/VPS37C/AAAS/NUP43/POM121C/NUP107/NUP93/SEH1L/NUP50/CNOT7/RAE1/KPNB1/NUP37/NUP153/NUP62/UBA52/RPS27A	39
GO:0043657	host cell	39/4891	65/19559	0.00000000223767609541341	0.0000000363265289532007	0.0000000252083107725184	RAN/NUP210/TOP2A/NUP98/NUP85/NUP42/FMR1/NUP133/NUP188/AXL/NDC1/NUP54/NUP35/TSG101/MOV10/VPS37D/NMT2/NUP205/POM121/XPO1/BICD1/NUP160/NUP155/VPS37C/AAAS/NUP43/POM121C/NUP107/NUP93/SEH1L/NUP50/CNOT7/RAE1/KPNB1/NUP37/NUP153/NUP62/UBA52/RPS27A	39
GO:0000792	heterochromatin	44/4891	78/19559	0.00000000325811315964665	0.0000000509207127210388	0.0000000353357501533869	DNMT3A/CBX1/PHC2/CENPB/CENPA/INCENP/MACROH2A1/EME1/RING1/UBE2A/CHD5/HELLS/EED/H2AZ1/UHRF1/HMGA2/SNAI1/UHRF2/LRWD1/HDAC1/BAZ1B/HSF1/SUMO1/CBX5/ESCO2/DNMT1/BEND3/SMARCAD1/PCGF2/ORC2/NCAPD3/WDR76/TRIM28/KDM4D/MBD3/RNF2/SUV39H1/CBX2/CBX3/TCP1/RRP1B/HMGA1/CDKN2A/SUZ12	44
GO:0005635	nuclear envelope	175/4891	473/19559	0.00000000327013751419515	0.0000000509207127210388	0.0000000353357501533869	RBM15B/LEMD2/TNPO3/CMTM3/TAF3/RAN/SENP1/NEMP1/EMD/NUP210/RCC1/TOR1A/ZC3HC1/ATP11B/SEPHS1/BRIP1/NUP98/NUP85/NUP42/CLIC1/NXT1/WDR3/DHCR7/NUDT1/NUP133/CENPF/NUP188/NOC4L/CDK4/LMNB2/PRPF38A/CHMP4B/ANXA7/GHDC/DPY19L2/ZBTB1/SPAG4/AGPAT5/NDC1/NUP54/IPO11/HAX1/NUP35/QSOX2/RANBP1/BAX/GUCY2D/HOXA7/MAD2L1/CALR/GAPDH/XPOT/EBP/SUN1/PSEN1/ADRA1B/ABL1/RIF1/LRRC59/NUP205/AKIRIN1/POLA1/CSE1L/VRK2/MLIP/INTS2/MTDH/…	175
GO:0035861	site of double-strand break	37/4891	61/19559	0.00000000376563126627549	0.0000000574635331233639	0.0000000398760531986646	WDR70/PRPF19/RPA3/RAD18/ARPC5/RBBP8/MRE11/ATF2/RNF8/SMCHD1/SMC6/RIF1/RPA2/MAD2L2/H2AX/ARPC2/SMARCAL1/RAD51/HUS1B/NBN/TIMELESS/VCP/ESCO2/SMARCAD1/KDM4D/RNF138/ACTR3/RNF168/SHLD3/ARPC4/WRAP53/CGAS/RFWD3/ARPC3/ARPC1A/ACTR2/PARP1	37
GO:0071007	U2-type catalytic step 2 spliceosome	23/4891	30/19559	0.00000000415920246681979	0.0000000622249310232059	0.0000000431801618330311	PRPF19/SNRPE/PPIE/SNRPD2/SNRPD1/SNRPD3/CDC5L/PPIL1/SNRPB/CRNKL1/EFTUD2/SNRPA1/SNRPB2/SNW1/XAB2/SNRNP40/CWC22/SNRPG/SNRPF/BCAS2/BUD31/DHX8/CWC15	23
GO:0072686	mitotic spindle	64/4891	133/19559	0.00000000657340370106774	0.0000000964520581522054	0.0000000669316206809124	GPSM2/CENPE/KATNA1/RACGAP1/FAM83D/CCSAP/SKA1/CDC42/HEPACAM2/TPX2/SMC1A/RCC2/STAG2/STAG1/TPPP/SPOUT1/SMC3/AGBL5/HAUS3/ASPM/TACC3/TFDP2/DYNLL1/MAD2L1/ESPL1/CDC7/KIF11/AURKA/ECT2/WRAP73/KIF23/NUSAP1/HSF1/AAAS/CDK1/MAD1L1/CKAP2L/KIFC1/SKA3/KIF20B/MAPRE1/CEP295/NUDCD2/NIN/KIF18B/RANGAP1/BCCIP/CEP170/RPS3/YEATS2/KIF18A/SPAG5/KIF22/HNRNPU/TBL1XR1/PRC1/RTRAF/RAE1/AURKB/FAM161A/RMDN2/NUP62/KNSTRN/IQCB1	64
GO:0030496	midbody	81/4891	182/19559	0.00000000712804548025306	0.000000102616956630813	0.0000000712096698424486	SLC2A1/MPLKIP/CENPE/NEK2/RAN/KATNA1/RACGAP1/EXOC2/CCDC124/ALKBH4/CDC42/CENPF/HEPACAM2/INCENP/LAP3/RCC2/SEPTIN2/PLK1/CHMP4B/ARF6/PSRC1/CLIC4/AGBL5/SH3GLB1/NAT10/RNF8/ASPM/KIF4A/TSG101/ENTR1/CENPV/MITD1/MARK4/ANLN/CRMP1/ABRAXAS2/RDX/SPAST/GNAI3/AURKA/PDXP/ECT2/KIF23/ERH/DDX11/KEAP1/CDK1/SEPTIN7/CDCA8/CCDC69/WIZ/KIF20B/CEP55/CHAMP1/KIF20A/SHCBP1/IL16/TXNDC9/PPP1CC/KIF14/RALA/KLHL13/EXOC5/URB2/DCTN3/…	81
GO:0036464	cytoplasmic ribonucleoprotein granule	98/4891	233/19559	0.00000000763786075544316	0.000000107920143637095	0.0000000748897458087311	TRIM25/DCP2/PCBP1/LSM14A/RBM4/CARHSP1/CIRBP/CNOT9/NSUN2/CDC42/FMR1/CAPRIN1/TUT4/PSMC2/AGO2/FXR1/NANOS2/PSMC3/IGF2BP1/EIF4E/RBPMS/ATXN2L/DHX9/HNRNPK/PATL1/TIAL1/HAX1/LSM2/MOV10/TUBA1A/CKAP4/PQBP1/SMN1/SMN2/AJUBA/GABPB1/G3BP1/HOXD10/LSM3/INA/LIMD1/LSM4/CTSH/SNRPB2/SYNE1/EIF2S1/PMS2/KHSRP/HENMT1/CHTOP/SAMD4B/RAC1/VCP/PSMA4/PARD3/POLR2G/UBAP2L/MEX3B/YBX1/RC3H2/PSMA6/XRN1/YTHDF2/EIF4G1/NOCT/LARP4/BARD…	98
GO:0016363	nuclear matrix	55/4891	109/19559	0.00000000904659358546813	0.000000125500925558403	0.0000000870896951864205	DNMT3A/THOC1/DCAF7/CFL2/CHMP1A/ERCC8/HNRNPA2B1/CENPF/PHB2/HAT1/SMC1A/CSNK2B/STAG2/MBD1/STAG1/SMC3/CAD/CLIC4/KIF4A/PIAS4/XPOT/BLM/SRPK1/SRRM1/MEN1/UHRF1/POLA1/PHF5A/RUVBL1/KRT8/MYB/CENPW/ZNF326/SCAF8/HNRNPM/SFPQ/NUFIP1/SNW1/YY1/PAXIP1/LMNB1/NONO/RAD21/ATXN3/CFL1/PSMA6/PSPC1/LRIF1/GFI1B/RUVBL2/KIF4B/HNRNPU/PRPF40A/MAEA/TINF2	55
GO:0030686	90S preribosome	22/4891	29/19559	0.000000012847825878617	0.000000175051627596156	0.000000121474744679405	PES1/WDR36/SRFBP1/NOP14/WDR3/HEATR1/NOC4L/RRP7A/WDR12/FAM207A/RRP36/BMS1/MPHOSPH10/UTP4/IMP4/UTP20/KRI1/BOP1/NOP9/UTP18/UTP6/NOC2L	22
GO:0005839	proteasome core complex	17/4891	20/19559	0.0000000291815755092495	0.000000390623545851883	0.000000271068005192105	PSMB6/PSMB5/PSMA7/PSMF1/PSMB2/PSMB4/PSMB7/PSMA1/PSMB1/PSMB8/PSMA4/PSMA6/PSMB3/PSMA3/PSMA5/PSMA2/PSMB9	17
GO:0005643	nuclear pore	45/4891	85/19559	0.0000000306335358614776	0.000000402989445901852	0.000000279649156775376	RAN/NUP210/NUP98/NUP85/NUP42/NXT1/NUP133/NUP188/NDC1/NUP54/NUP35/RANBP1/MAD2L1/XPOT/NUP205/ENY2/POM121/EIF5A2/NUP160/EIF5A/NUP155/GLE1/NUTF2/SUMO1/AAAS/MAD1L1/NUP43/SENP2/KPNA3/POM121C/MVP/KPNA1/RANGAP1/NUP107/NUP93/SEH1L/AGFG1/NUP50/IPO5/RAE1/KPNB1/NUP37/NUP153/NUP62/IPO7	45
GO:1904949	ATPase complex	42/4891	78/19559	0.0000000461702700801878	0.000000597083323240394	0.00000041433801695512	SMARCC1/EP400/SMARCD1/SMARCA5/HDAC2/KAT5/ATAD5/CSNK2A1/ACTL6A/SMARCB1/DPF3/ING3/SMARCD2/MTA2/RFC1/CHD5/MCRS1/RFC4/PHF10/RUVBL1/HMGXB4/ACTR6/GATAD2A/DPF2/BRD9/HDAC1/TFPT/VCP/YY1/RUVBL2/ACTR5/SMARCA4/BAZ1A/MBD3/UCHL5/MTA1/CHRAC1/RBBP7/ANP32E/CHD4/RBBP4/POLE3	42
GO:0008540	proteasome regulatory particle, base subcomplex	12/4891	12/19559	0.0000000591851732498535	0.000000740299789994069	0.000000513721175921938	PSMD1/PSMC2/PSMC3/PSMD10/PSMD5/PSMC4/PSMD2/PSMC6/PSMD9/PSMC5/PSMC1/PSMD4	12
GO:0034709	methylosome	12/4891	12/19559	0.0000000591851732498535	0.000000740299789994069	0.000000513721175921938	WDR77/SNRPE/SNRPD2/SNRPD1/SNRPD3/CLNS1A/SNRPB/PRMT1/ERH/PRMT5/SNRPG/SNRPF	12
GO:0120114	Sm-like protein family complex	55/4891	114/19559	0.0000000662893410734756	0.000000815786568371966	0.000000566104220033247	SNRPE/TGS1/SF3B5/TXNL4B/FMR1/GEMIN5/SNRPD2/SART1/LUC7L2/SNRPA/USP39/PRPF4/SART3/SNRPD1/SNRPD3/GEMIN6/LSM7/LSM10/SF3B2/PRPF31/CLNS1A/SF3B6/STRAP/LSM2/SNRNP200/DDX23/SNRPB/SMN1/SMN2/PPIH/LSM11/PHF5A/EFTUD2/LSM3/SF3A3/SNRPA1/LSM4/SNRPB2/RNU6-8/GEMIN7/DDX20/RBMX2/GEMIN2/SNRNP40/SNRPG/LSM8/SNRPF/LSM5/LSM1/PRPF40A/SNRPC/HTATSF1/TXNL4A/SF3A2/LSM6	55
GO:0000151	ubiquitin ligase complex	112/4891	287/19559	0.0000000940252483426622	0.0000011387502299278	0.000000790220549980937	FBXO45/UBE2N/MED1/ANAPC1/DCAF7/RAD18/DCAF13/CUL1/PHC2/ERCC8/PHC1/DDB1/DCAF12/GID8/FBXO32/ANKIB1/DCUN1D5/RNF7/KCTD5/FBXL19/CBX7/RNF144A/TRPC4AP/RING1/UBE2D2/CCNF/DCAF12L2/MED21/KLHL42/NEDD4/FBXO25/KLHL15/UBE2A/RNF8/FBXL12/UBE2E1/DCAF4/RNF31/UBE2L6/CDC20/ZYG11A/GPR37/UBE2L5/FBXL18/DCAF11/SUGT1/ANAPC5/CDC26/CBLL1/FBXL8/ARMC8/CKS2/UBE2D1/MAD2L2/MED10/KLHL7/DTL/UBE2C/FBXO17/CACYBP/BRCA1/DMAC2/ANAPC7/M…	112
GO:0034719	SMN-Sm protein complex	16/4891	19/19559	0.0000000997504168608243	0.00000114724485811255	0.000000796115284032027	SNRPE/FMR1/GEMIN5/SNRPD2/SNRPD1/SNRPD3/GEMIN6/STRAP/SNRPB/SMN1/SMN2/GEMIN7/DDX20/GEMIN2/SNRPG/SNRPF	16
GO:0031248	protein acetyltransferase complex	47/4891	93/19559	0.0000000999766662768187	0.00000114724485811255	0.000000796115284032027	MORF4L2/EP400/ZZZ3/KAT5/NAA30/PHF20L1/ACTL6A/TADA1/ING3/TADA2A/NAA35/MSL3P1/NAA50/MSL3/NAA15/NAA25/MCRS1/MSL2/KANSL2/TAF6/RUVBL1/POLE4/ENY2/DR1/KAT6A/TAF5/NAA20/MSL1/UBAP2L/SUPT3H/HCFC1/TAF2/PHF20/TAF12/RUVBL2/BRPF1/PHF14/YEATS2/WDR5/TAF9/NAA10/MRGBP/ATXN7L3/MAP3K7/ACTB/SUPT7L/POLE3	47
GO:1902493	acetyltransferase complex	47/4891	93/19559	0.0000000999766662768187	0.00000114724485811255	0.000000796115284032027	MORF4L2/EP400/ZZZ3/KAT5/NAA30/PHF20L1/ACTL6A/TADA1/ING3/TADA2A/NAA35/MSL3P1/NAA50/MSL3/NAA15/NAA25/MCRS1/MSL2/KANSL2/TAF6/RUVBL1/POLE4/ENY2/DR1/KAT6A/TAF5/NAA20/MSL1/UBAP2L/SUPT3H/HCFC1/TAF2/PHF20/TAF12/RUVBL2/BRPF1/PHF14/YEATS2/WDR5/TAF9/NAA10/MRGBP/ATXN7L3/MAP3K7/ACTB/SUPT7L/POLE3	47
GO:0035097	histone methyltransferase complex	41/4891	77/19559	0.000000100741029480395	0.00000114724485811255	0.000000796115284032027	MTF2/HDAC2/CHD8/PELP1/PRPF31/MAX/MCRS1/E2F6/EED/LAS1L/MEN1/TEX10/DPY30/PRDM4/TAF6/JARID2/RUVBL1/EZH2/WDR82/SETD1A/HDAC9/ASH2L/NCOA6/TRIM37/CBX5/PAXIP1/HCFC1/PHF20/RUVBL2/KDM4D/PRMT5/PHF19/WDR5/TAF9/RNF2/KMT2B/RBBP7/SENP3/EPOP/RBBP4/SUZ12	41
GO:0031519	PcG protein complex	29/4891	47/19559	0.000000107480966942754	0.0000012059996731959	0.000000836887405142493	MTF2/PHC2/HDAC2/PHC1/CSNK2A1/CSNK2B/CBX7/RING1/ASXL1/SCML2/EED/JARID2/KDM2B/CSNK2A2/EZH2/TRIM37/PCGF6/YY1/UBAP2L/PCGF2/BMI1/PHF19/RNF2/ASXL3/CBX2/RBBP7/EPOP/RBBP4/SUZ12	29
GO:0005814	centriole	64/4891	143/19559	0.000000202399948662974	0.00000220749389646651	0.0000015318609780267	C10orf90/RAN/CEP41/IFT52/IFT140/ODF2/TOP2A/CCSAP/TUBG1/CCHCR1/CEP152/KIF2A/WDR62/LRRCC1/MDM1/DEUP1/CEP19/PLK1/CEP20/CEP135/CCNF/CEP128/CENPJ/PLK4/TEDC1/CFAP20/CCDC88A/CEP76/CEP250/AURKA/CIBAR1/WRAP73/GLE1/POC5/CNTLN/NEDD1/TUBGCP3/CEP192/CEP55/C2CD3/POC1A/CEP295/RTTN/NIN/DYNC2I2/SCLT1/MPHOSPH9/BCCIP/CEP170/ALMS1/ACTR1A/HYLS1/RAB8A/RILPL1/CEP78/CEP89/SASS6/DZIP1/TEDC2/SPICE1/KIF24/KIAA0586/STIL/IQC…	64
GO:0000794	condensed nuclear chromosome	50/4891	103/19559	0.000000202522375822616	0.00000220749389646651	0.0000015318609780267	NEK2/BRCA2/CHMP1A/RCC1/CENPB/DSN1/CENPA/CHEK1/INCENP/TUBG1/NDC80/SMC1A/PLK1/HSPA2/SMC3/MIS12/CENPK/NCAPD2/BLM/SMC4/H2AX/TOPBP1/BRCA1/AURKA/MLH3/CENPO/MIS18BP1/RAD51/NCAPH/HUS1B/BRD4/RAD21/CCNB1IP1/NUF2/BUB1/NIFK/NCAPD3/RAD9A/SGO2/WAPL/UBE2I/SUV39H1/SGO1/SYCE2/DMC1/RAD9B/AURKB/CCNB1/LRPPRC/BUB1B	50
GO:0031965	nuclear membrane	115/4891	301/19559	0.00000023608621320173	0.0000025370955024355	0.00000176058362105961	LEMD2/CMTM3/TAF3/SENP1/NEMP1/EMD/NUP210/RCC1/TOR1A/ZC3HC1/ATP11B/SEPHS1/BRIP1/NUP98/NUP85/NUP42/CLIC1/WDR3/DHCR7/NUDT1/NUP133/NOC4L/CDK4/LMNB2/PRPF38A/DPY19L2/ZBTB1/SPAG4/NDC1/NUP54/HAX1/NUP35/QSOX2/GUCY2D/HOXA7/GAPDH/SUN1/PSEN1/ADRA1B/ABL1/RIF1/NUP205/AKIRIN1/INTS2/MTDH/RBM15/POM121/DTL/IFI27/GTF3C3/MRPL19/SPAST/XPO1/SYNE1/TMEM18/DNAJC2/SIGMAR1/NUP155/GLE1/SH3BGRL2/FAM169A/JPT1/NAV3/TFPT/INTS1/N…	115
GO:0000803	sex chromosome	21/4891	30/19559	0.000000276496401894599	0.00000293009381452193	0.00000203329956364011	DNMT3A/SMARCC1/MACROH2A1/CDK2/RING1/UBE2A/SMCHD1/PLK4/SMC6/EED/H2AX/MACROH2A2/SUMO1/ESCO2/PCGF2/LRIF1/H3-3B/RNF2/HNRNPU/SUZ12/BIRC2	21
GO:0030894	replisome	19/4891	26/19559	0.000000354831620301497	0.00000370871953821975	0.00000257361651062225	TONSL/PRPF19/RPA3/PURB/POLA2/RPA1/CDC5L/PRIM1/POLD2/POLD1/DONSON/RPA2/POLA1/SMARCAL1/POLD3/PCNA/PRIM2/BCAS2/MCM3	19
GO:0044391	ribosomal subunit	78/4891	187/19559	0.000000372882890807684	0.00000384472494170626	0.00000266799564831103	MRPS11/RPL41/MRPL22/RPL38/MRPL10/MRPS16/DAP3/RPL27/MRPS35/RPL26L1/RPS21/MRPS10/MRPS9/RPS15/MRPL51/MRPL53/MALSU1/MRPL35/MRPL39/MRPS2/RPL35/MRPL11/MRPS15/MRPL28/MRPL15/MRPL58/NDUFAB1/ISG15/MPV17L2/RPL7L1/MRPL49/MRPL30/MRPS30/RPL8/MRPL19/MRPL36/MRPL44/MRPS22/MRPL18/MRPL27/RPS7/MRPL20/MRPS5/MRPS33/MRPL37/MRPL1/MRPL13/MRPS18C/MCTS1/MRPL4/MRPL45/LARP4/RPS19/RPL17/MRPL21/MRPL42/RPL35A/MRPL2/RPS3/MRPL32/…	78
GO:0032153	cell division site	38/4891	72/19559	0.000000395631624864769	0.00000397815725545846	0.00000276058922466111	RHOC/RACGAP1/SEPTIN5/SEPTIN2/ARF6/FSD1/TMEM250/PLK4/MEN1/ANLN/RDX/RTKN/PDXP/ECT2/MYH9/SEPTIN7/SEPTIN8/SEPTIN4/TUBGCP3/CEP55/MASTL/ITGB1/PSD2/SEPTIN11/KIF20A/PPP1CC/RALA/DCTN3/STAMBP/PKN1/SEPTIN9/NDE1/TUBGCP6/PKN2/HMCN2/MAEA/NF2/SEPTIN3	38
GO:0005758	mitochondrial intermembrane space	41/4891	80/19559	0.000000396251574593504	0.00000397815725545846	0.00000276058922466111	STMP1/ARL2/CIAPIN1/OPA1/COA7/PNPT1/TIMM10/CYCS/NDUFB7/NLN/CPOX/SHMT2/TRIAP1/HAX1/IMMT/NDUFA8/DIABLO/COA4/PARK7/CHCHD2/DTYMK/AGK/PRELID3A/TIMM8A/HTRA2/THOP1/PRELID1/TIMM23/TIMM9/CLPB/PRELID3B/STOML2/TIMM8B/UQCC2/TIMM13/CEP89/SDHAF3/PANK2/CAT/TIMM29/PRELID2	41
GO:0031970	organelle envelope lumen	44/4891	90/19559	0.000000834479737754925	0.0000082689355832079	0.00000573811767724849	STMP1/ARL2/CIAPIN1/OPA1/COA7/PNPT1/TIMM10/CYCS/NDUFB7/NLN/CPOX/SHMT2/TRIAP1/HAX1/IMMT/NDUFA8/DIABLO/COA4/PARK7/CHCHD2/DTYMK/AGK/PRELID3A/TIMM8A/CACYBP/HTRA2/THOP1/PRELID1/TIMM23/TIMM9/CLPB/PRELID3B/STOML2/TIMM8B/UQCC2/TIMM13/TUBB/CEP89/SDHAF3/PANK2/PLAAT1/CAT/TIMM29/PRELID2	44
GO:0000152	nuclear ubiquitin ligase complex	26/4891	43/19559	0.000000862129680822782	0.00000843339674958696	0.00000585224331246774	ANAPC1/PHC2/PHC1/CBX7/RING1/CDC20/ANAPC5/CDC26/MAD2L2/UBE2C/BRCA1/ANAPC7/PCGF6/PCGF2/ANAPC10/CDC27/BARD1/FZR1/BRCC3/BMI1/RNF2/CBX2/UBE2S/ANAPC11/BUB1B/CDC23	26
GO:0070603	SWI/SNF superfamily-type complex	38/4891	74/19559	0.000000978944071834125	0.00000945486489632199	0.00000656107752341859	SMARCC1/EP400/SMARCD1/SMARCA5/HDAC2/KAT5/CSNK2A1/ACTL6A/SMARCB1/DPF3/ING3/SMARCD2/MTA2/CHD5/MCRS1/PHF10/RUVBL1/HMGXB4/ACTR6/GATAD2A/DPF2/BRD9/HDAC1/TFPT/YY1/RUVBL2/ACTR5/SMARCA4/BAZ1A/MBD3/UCHL5/MTA1/CHRAC1/RBBP7/ANP32E/CHD4/RBBP4/POLE3	38
GO:0030687	preribosome, large subunit precursor	17/4891	23/19559	0.00000115840877510823	0.0000110483236925947	0.00000766683702472946	PES1/MAK16/EIF6/WDR12/WDR74/LAS1L/FTSJ3/PPAN/RPF1/BOP1/NIP7/RRP15/RRP1B/MRTO4/EBNA1BP2/RRP1/NOC2L	17
GO:0005732	small nucleolar ribonucleoprotein complex	20/4891	30/19559	0.00000179170676630453	0.0000168774353418563	0.0000117118713898789	RRP9/DKC1/NAF1/RPP25/NOP10/GAR1/POP4/NOLC1/POP1/RPP30/MPHOSPH10/FBL/NOP58/RPP25L/SNRNP40/RPP40/SNRPF/NOP56/LSM6/POP7	20
GO:0017053	transcriptional repressor complex	38/4891	76/19559	0.00000229146667686809	0.0000213218179811019	0.0000147959915078903	YWHAB/RCOR1/GLI3/RELB/HDAC2/DEPDC1/AKIRIN2/REST/CSNK2A1/LIN52/HMGB1/RBBP8/MTA2/ZBTB16/TFAP4/CHD5/H1-0/DR1/MIER1/GATAD2A/HDAC1/DDX20/RBPJ/CTBP2/CBX5/DRAP1/HDGF/SP3/C1D/LIN37/MBD3/MTA1/LIN9/RBBP7/TBL1XR1/CHD4/RBBP4/GATA1	38
GO:0015934	large ribosomal subunit	52/4891	116/19559	0.00000255340029646567	0.0000234728244120881	0.0000162886537618546	RPL41/MRPL22/RPL38/MRPL10/RPL27/RPL26L1/MRPL51/MRPL53/MALSU1/MRPL35/MRPL39/RPL35/MRPL11/MRPL28/MRPL15/MRPL58/NDUFAB1/MPV17L2/RPL7L1/MRPL49/MRPL30/MRPS30/RPL8/MRPL19/MRPL36/MRPL44/MRPL18/MRPL27/MRPL20/MRPL37/MRPL1/MRPL13/MRPL4/MRPL45/RPL17/MRPL21/MRPL42/RPL35A/MRPL2/MRPL32/MRPL16/MRPL3/MRPL47/RPLP0/MRPL12/MRPL9/MRPL17/RPL36AL/MRPL48/UBA52/RPL39L/MRPL52	52
GO:0043601	nuclear replisome	17/4891	24/19559	0.00000304162708746154	0.000027628112711109	0.0000191721607141999	TONSL/PRPF19/RPA3/PURB/POLA2/RPA1/CDC5L/PRIM1/POLD2/POLD1/RPA2/POLA1/SMARCAL1/POLD3/PRIM2/BCAS2/MCM3	17
GO:0000940	condensed chromosome outer kinetochore	12/4891	14/19559	0.00000319158477923021	0.0000286491669006194	0.0000198807076650501	SKA1/NUP133/CENPF/NDC80/PLK1/SPDL1/SKA3/BUB1/SKA2/BOD1/CCNB1/BUB1B	12
GO:0005849	mRNA cleavage factor complex	16/4891	22/19559	0.00000345525489016678	0.0000306553428046193	0.000021272866704454	CSTF1/CSTF2/CSTF2T/PIP5K1A/CPSF7/CPSF4/SYMPK/CPSF6/SCAF8/FIP1L1/CPSF3/CPSF1/ZC3H3/CLP1/NUDT21/CPSF2	16
GO:0005721	pericentric heterochromatin	15/4891	20/19559	0.00000377766643716291	0.0000326021676102239	0.0000226238398398878	CBX1/CENPB/CENPA/INCENP/MACROH2A1/HELLS/SNAI1/LRWD1/BAZ1B/CBX5/ESCO2/DNMT1/NCAPD3/KDM4D/CBX3	15
GO:0009295	nucleoid	25/4891	43/19559	0.00000384560299465289	0.0000326021676102239	0.0000226238398398878	SLC25A5/TEFM/LONP1/DHX30/DNA2/SUPV3L1/POLRMT/SHMT2/LRRC59/POLDIP2/FASTKD2/SSBP1/DDX28/TRMT10C/MTERF1/ATP5F1B/ACADVL/UQCC2/TWNK/VDAC1/VDAC2/TFAM/ATAD3A/GRSF1/LRPPRC	25
GO:0042645	mitochondrial nucleoid	25/4891	43/19559	0.00000384560299465289	0.0000326021676102239	0.0000226238398398878	SLC25A5/TEFM/LONP1/DHX30/DNA2/SUPV3L1/POLRMT/SHMT2/LRRC59/POLDIP2/FASTKD2/SSBP1/DDX28/TRMT10C/MTERF1/ATP5F1B/ACADVL/UQCC2/TWNK/VDAC1/VDAC2/TFAM/ATAD3A/GRSF1/LRPPRC	25
GO:0046540	U4/U6 x U5 tri-snRNP complex	25/4891	43/19559	0.00000384560299465289	0.0000326021676102239	0.0000226238398398878	SNRPE/TXNL4B/SNRPD2/SART1/USP39/PRPF4/SNRPD1/SNRPD3/LSM7/PRPF31/LSM2/SNRNP200/DDX23/SNRPB/PPIH/EFTUD2/LSM3/LSM4/RNU6-8/SNRPG/LSM8/SNRPF/LSM5/TXNL4A/LSM6	25
GO:0070993	translation preinitiation complex	14/4891	18/19559	0.00000391610229056754	0.0000328350115132202	0.0000227854187640888	EIF3I/EIF3D/EIF3F/EIF1B/EIF3H/EIF1/EIF3B/EIF3E/EIF3K/EIF2S1/EIF3M/EIF3G/EIF3J/EIF3A	14
GO:0000123	histone acetyltransferase complex	40/4891	83/19559	0.00000408555053837843	0.0000338834245737254	0.0000235129510389514	MORF4L2/EP400/ZZZ3/KAT5/PHF20L1/ACTL6A/TADA1/ING3/TADA2A/MSL3P1/MSL3/MCRS1/MSL2/KANSL2/TAF6/RUVBL1/POLE4/ENY2/DR1/KAT6A/TAF5/MSL1/UBAP2L/SUPT3H/HCFC1/TAF2/PHF20/TAF12/RUVBL2/BRPF1/PHF14/YEATS2/WDR5/TAF9/MRGBP/ATXN7L3/MAP3K7/ACTB/SUPT7L/POLE3	40
GO:0005689	U12-type spliceosomal complex	19/4891	29/19559	0.00000483083560066696	0.0000396336297129988	0.0000275032292828012	DHX15/SNRPE/SF3B5/SNRPD2/SNRPD1/SNRPD3/ZCRB1/LSM7/SF3B2/SF3B6/SNRPB/PHF5A/SNRNP48/YBX1/SNRNP25/SNRPG/SNRPF/SF3B3/SF3B4	19
GO:1902562	H4 histone acetyltransferase complex	26/4891	46/19559	0.00000508354587428884	0.000041263250022153	0.0000286340825841801	MORF4L2/EP400/ZZZ3/KAT5/PHF20L1/ACTL6A/ING3/MSL3P1/MSL3/MCRS1/MSL2/KANSL2/RUVBL1/POLE4/DR1/MSL1/UBAP2L/HCFC1/PHF20/RUVBL2/YEATS2/WDR5/MRGBP/MAP3K7/ACTB/POLE3	26
GO:0005720	nuclear heterochromatin	21/4891	34/19559	0.00000610302480736508	0.0000490169255581006	0.0000340146424166719	DNMT3A/CBX1/CENPB/CENPA/MACROH2A1/EME1/RING1/EED/H2AZ1/UHRF1/UHRF2/CBX5/ESCO2/BEND3/PCGF2/NCAPD3/TRIM28/RNF2/CBX3/TCP1/SUZ12	21
GO:0097526	spliceosomal tri-snRNP complex	25/4891	44/19559	0.00000679243501693496	0.0000539857074783477	0.0000374626624289286	SNRPE/TXNL4B/SNRPD2/SART1/USP39/PRPF4/SNRPD1/SNRPD3/LSM7/PRPF31/LSM2/SNRNP200/DDX23/SNRPB/PPIH/EFTUD2/LSM3/LSM4/RNU6-8/SNRPG/LSM8/SNRPF/LSM5/TXNL4A/LSM6	25
GO:0101031	chaperone complex	17/4891	25/19559	0.00000728168805660594	0.0000572776081153642	0.0000397470330165251	CDC37/CCT5/HSP90AB1/CCT8/PSMG2/CCT7/STIP1/CCT6A/PPP5C/HSF1/BAG2/PTGES3/PSMG1/TCP1/CCT3/HSPA8/CCT4	17
GO:0016591	RNA polymerase II, holoenzyme	38/4891	79/19559	0.00000746411213152705	0.0000581134444526035	0.0000403270505065318	POLR2I/TAF3/POLR2E/GTF2E1/POLR2H/TBPL1/ERCC3/CDC73/RPAP2/RPRD1B/LEO1/POLR2J/POLR2K/TAF6/TAF7L/TBP/POLR2B/GTF2F1/TAF5/GTF2H1/PAF1/POLR2G/SUPT3H/TAF2/MNAT1/TAF12/GTF2A2/GTF2B/GTF2E2/ERCC2/GTF2F2/TAF9/POLR2D/GTF2H3/TAF11/GTF2H4/GTF2A1/TCEA1	38
GO:0005876	spindle microtubule	33/4891	66/19559	0.0000104408408026198	0.00008046829830706	0.0000558399034951385	CENPE/CCSAP/SKA1/TUBG1/KIF2A/PLK1/PSRC1/HAUS2/KIF4A/ZW10/KIF11/AURKA/CALM1/KNTC1/NUSAP1/CDK1/TUBGCP3/SKA3/MAPRE1/CDC27/CEP295/KIF18B/CALM3/KIF18A/SKA2/BOD1/HNRNPU/PRC1/BIRC5/POLB/AURKB/FAM161A/RMDN2	33
GO:0005852	eukaryotic translation initiation factor 3 complex	13/4891	17/19559	0.0000122823691753468	0.000090610675484058	0.0000628780710056994	EIF3I/EIF3D/EIF3F/EIF3H/COPS5/EIF3B/EIF3E/EIF3K/ABCE1/EIF3M/EIF3G/EIF3J/EIF3A	13
GO:0016282	eukaryotic 43S preinitiation complex	13/4891	17/19559	0.0000122823691753468	0.000090610675484058	0.0000628780710056994	EIF3I/EIF3D/EIF3F/EIF1B/EIF3H/EIF1/EIF3B/EIF3E/EIF3K/EIF3M/EIF3G/EIF3J/EIF3A	13
GO:0030688	preribosome, small subunit precursor	12/4891	15/19559	0.0000122941646563947	0.000090610675484058	0.0000628780710056994	NOP14/NOC4L/BYSL/LTV1/FAM207A/FTSJ3/UTP20/NOP9/TSR1/RIOK1/RRP1B/RRP1	12
GO:0033290	eukaryotic 48S preinitiation complex	12/4891	15/19559	0.0000122941646563947	0.000090610675484058	0.0000628780710056994	EIF3I/EIF3D/EIF3F/EIF3H/EIF3B/EIF3E/EIF3K/EIF2S1/EIF3M/EIF3G/EIF3J/EIF3A	12
GO:0005840	ribosome	99/4891	270/19559	0.0000123506032114575	0.000090610675484058	0.0000628780710056994	MRPS11/PTCD3/RPL41/MRPL22/RPL38/MRPL10/EIF2AK2/MRPS16/DAP3/RPL27/FMR1/AURKAIP1/GADD45GIP1/MRPS35/PNPT1/RPL26L1/RPS21/MRPS10/SF1/MT3/MRPS9/DHX9/RPS15/MRPL51/MRPL53/EIF3H/MALSU1/MRPL35/MRPL39/MRPS2/RPL35/MRPL11/MRPS15/MRPL28/MRPL15/MRPL58/NDUFAB1/ISG15/MPV17L2/RPL7L1/MRPL49/MRPL30/MRPS30/ABCF1/RPL8/MRPL19/MRPL36/GCN1/MRPS25/SRP68/MRPL44/MRPS22/MRPL18/MRPL27/RPS7/NUFIP1/MRPL20/MRPS5/MRPS23/APEX1/MRP…	99
GO:0015030	Cajal body	37/4891	78/19559	0.0000146000767649307	0.000106093891158496	0.0000736224422331843	ZC3H8/TGS1/DKC1/FMR1/SART1/HNRNPA2B1/RDM1/SMNDC1/HSPB7/NOP10/CDK2/FRG1/GAR1/PRPF4/SART3/AK6/LSM10/PRPF31/NOLC1/PHAX/SMN1/SMN2/HINFP/LSG1/ICE1/EFTUD2/TOE1/XPO1/ZNF473/FBL/NOP58/OIP5/WRAP53/NPAT/SNRPC/ZPR1/COIL	37
GO:0005686	U2 snRNP	16/4891	24/19559	0.0000200323124274073	0.000144194852661432	0.000100062096832034	SNRPE/SF3B5/SNRPD2/SNRPD1/SNRPD3/SF3B2/SF3B6/SNRPB/PHF5A/SF3A3/SNRPA1/SNRPB2/RBMX2/SNRPG/HTATSF1/SF3A2	16
GO:0051233	spindle midzone	21/4891	36/19559	0.0000213939578521017	0.000152556914403305	0.000105864838166327	CENPE/RACGAP1/CDC42/CDC6/INCENP/RCC2/PLK1/CENPV/RIF1/UNC119/AURKA/CDCA8/CCDC69/KIF20B/MAPRE1/KIF18B/KIF14/KIF18A/HNRNPU/PRC1/AURKB	21
GO:0031968	organelle outer membrane	82/4891	218/19559	0.0000232112433414683	0.000163983135829077	0.000113793912288095	TIGAR/TOMM40/STMP1/MFN2/EMD/EXD2/USP30/CISD2/DHCR7/OPA1/SPATA18/VAT1/STING1/APOO/PHB2/LRRK2/DNAJC11/RAB32/ACSL5/MT3/SH3GLB1/AGPAT5/ATF2/HAX1/IMMT/MUL1/BAX/GUCY2D/NME1/TOMM40L/PSEN1/QTRT2/MAOA/CPT1C/AGK/MYO19/CHCHD6/TOMM5/PGAM5/IFI27/GDAP1/SYNE1/CHCHD3/SIGMAR1/TOMM22/BNIP3/BCL2L11/NAV3/NUTF2/TOMM34/PMAIP1/MFN1/SEPTIN4/VDAC3/MTX2/MARCHF5/ATP5MC3/MIEF1/MTERF3/CNP/BID/PPP1CC/VDAC1/BRI3BP/VDAC2/MTARC2…	82
GO:0000932	P-body	40/4891	88/19559	0.0000237027357811724	0.000165919150468207	0.000115137383852532	DCP2/LSM14A/CARHSP1/CNOT9/CAPRIN1/PSMC2/AGO2/NANOS2/PSMC3/EIF4E/RBPMS/PATL1/HAX1/LSM2/MOV10/AJUBA/LSM3/LIMD1/LSM4/SYNE1/SAMD4B/PSMA4/POLR2G/MEX3B/RC3H2/PSMA6/XRN1/YTHDF2/NOCT/BTBD2/MEX3A/CNOT3/CNOT7/APOBEC3B/LSM1/POLR2D/PSMA2/DCPS/EDC3/LSM6	40
GO:0042575	DNA polymerase complex	15/4891	22/19559	0.0000244905215255349	0.000169875162945301	0.000117882606003292	POLA2/DNA2/POLE/POLE2/PRIM1/POLD2/POLD1/POLA1/MAD2L2/POLE4/POLD3/CHRAC1/PRIM2/MCM3/POLE3	15
GO:0090575	RNA polymerase II transcription factor complex	64/4891	161/19559	0.0000252282060931723	0.000173415506748563	0.000120339380415986	MED8/TAF3/SMAD6/GTF2E1/GEMIN5/NFYB/TBPL1/ERCC3/ASCL2/TCF3/MAX/TFDP2/MXD3/E2F6/TAF6/TAF7L/E2F8/E2F2/TBP/MED17/CREB1/DR1/SFPQ/GTF2F1/TAF5/E2F7/HNRNPAB/DRAP1/GTF2H1/NKX2-5/NONO/TLE1/ASCC3/CARM1/SUPT3H/TAF2/CBFB/E2F4/MNAT1/TAF12/GTF2A2/GTF2B/TRIM28/ATF1/GTF2E2/ERCC2/GTF2F2/MED6/TAF9/TCF15/TEAD1/HNRNPU/PYGO2/HMGA1/GTF2H3/NFYA/ING2/E2F1/TAF11/E2F3/GTF2H4/HIF1A/GTF2A1/TCEA1	64
GO:0044665	MLL1/2 complex	18/4891	29/19559	0.0000258693882295658	0.000174675603709369	0.000121213807913103	CHD8/PELP1/PRPF31/MAX/MCRS1/E2F6/LAS1L/TEX10/TAF6/RUVBL1/ASH2L/HCFC1/PHF20/RUVBL2/WDR5/TAF9/RNF2/SENP3	18
GO:0071339	MLL1 complex	18/4891	29/19559	0.0000258693882295658	0.000174675603709369	0.000121213807913103	CHD8/PELP1/PRPF31/MAX/MCRS1/E2F6/LAS1L/TEX10/TAF6/RUVBL1/ASH2L/HCFC1/PHF20/RUVBL2/WDR5/TAF9/RNF2/SENP3	18
GO:0005669	transcription factor TFIID complex	20/4891	34/19559	0.00002838053461187	0.00018995042025313	0.000131813563340449	TAF3/GTF2E1/ERCC3/TAF6/TAF7L/TBP/GTF2F1/TAF5/TAF2/TAF12/GTF2A2/GTF2B/GTF2E2/ERCC2/TAF9/GTF2H3/TAF11/GTF2H4/GTF2A1/TCEA1	20
GO:0005746	mitochondrial respiratory chain	40/4891	89/19559	0.000032731353054775	0.000217165412006898	0.000150699044270497	ND1/STMP1/UQCRC1/BCS1L/FOXRED1/CYC1/ND5/NDUFB5/CYTB/COX7A2/NDUFB7/UQCRH/NDUFA11/NDUFA12/UQCRHL/NDUFB3/ND4L/NDUFA8/NDUFB9/C15orf48/COX7A2L/RAB5IF/COX1/NDUFAB1/DMAC2/NDUFS6/NDUFA9/COX6A1/NDUFA5/NDUFB2/NDUFB6/OXA1L/UQCRFS1/NDUFB4/SDHB/NDUFS3/ND4/COX6A2/NDUFB1/UQCC3	40
GO:0019867	outer membrane	82/4891	220/19559	0.0000339440534045393	0.000221952546383033	0.000154021012389688	TIGAR/TOMM40/STMP1/MFN2/EMD/EXD2/USP30/CISD2/DHCR7/OPA1/SPATA18/VAT1/STING1/APOO/PHB2/LRRK2/DNAJC11/RAB32/ACSL5/MT3/SH3GLB1/AGPAT5/ATF2/HAX1/IMMT/MUL1/BAX/GUCY2D/NME1/TOMM40L/PSEN1/QTRT2/MAOA/CPT1C/AGK/MYO19/CHCHD6/TOMM5/PGAM5/IFI27/GDAP1/SYNE1/CHCHD3/SIGMAR1/TOMM22/BNIP3/BCL2L11/NAV3/NUTF2/TOMM34/PMAIP1/MFN1/SEPTIN4/VDAC3/MTX2/MARCHF5/ATP5MC3/MIEF1/MTERF3/CNP/BID/PPP1CC/VDAC1/BRI3BP/VDAC2/MTARC2…	82
GO:0005847	mRNA cleavage and polyadenylation specificity factor complex	13/4891	18/19559	0.0000340346630757731	0.000221952546383033	0.000154021012389688	CSTF2/CSTF2T/PIP5K1A/CPSF7/CPSF4/SYMPK/CPSF6/FIP1L1/CPSF3/CPSF1/ZC3H3/NUDT21/CPSF2	13
GO:0031304	intrinsic component of mitochondrial inner membrane	26/4891	50/19559	0.0000372884143182978	0.00023707658597726	0.000164516138161774	CCDC51/CYTB/APOO/COA1/SFXN1/DNAJC11/TIMM23B/IMMT/AFG3L2/AGK/CHCHD6/CHCHD3/PISD/TIMM23/SLC25A3/TIMM17A/TMEM11/OXA1L/MCUB/TMEM177/L2HGDH/COX16/SFXN5/SLC25A19/UQCC3/COQ2	26
GO:0031305	integral component of mitochondrial inner membrane	26/4891	50/19559	0.0000372884143182978	0.00023707658597726	0.000164516138161774	CCDC51/CYTB/APOO/COA1/SFXN1/DNAJC11/TIMM23B/IMMT/AFG3L2/AGK/CHCHD6/CHCHD3/PISD/TIMM23/SLC25A3/TIMM17A/TMEM11/OXA1L/MCUB/TMEM177/L2HGDH/COX16/SFXN5/SLC25A19/UQCC3/COQ2	26
GO:0042555	MCM complex	10/4891	12/19559	0.000037474888774904	0.00023707658597726	0.000164516138161774	TONSL/MMS22L/MCMBP/MCM6/MCM7/MCM8/MCM2/MCM4/MCM3/MCM5	10
GO:1905348	endonuclease complex	21/4891	37/19559	0.0000378308769454169	0.00023707658597726	0.000164516138161774	DROSHA/DICER1/RPP25/AGO2/HSD17B10/EME1/DHX9/POP4/MUS81/POP1/RAD51C/LAS1L/RPP30/TARBP2/TRMT10C/CLP1/RPP40/RPP21/PRKRA/TSEN54/POP7	21
GO:0045120	pronucleus	12/4891	16/19559	0.000037907396447216	0.00023707658597726	0.000164516138161774	SLC2A1/CBX1/HNRNPL/CENPF/TET3/EED/RIF1/CCNA2/TBP/EZH2/AURKA/HSF1	12
GO:0043240	Fanconi anaemia nuclear complex	11/4891	14/19559	0.0000396485363569309	0.000245949863742588	0.000170673631044384	FANCG/FANCA/CENPX/FANCF/FANCB/FANCM/FANCC/FANCE/FAAP24/FANCL/FAAP100	11
GO:0030532	small nuclear ribonucleoprotein complex	44/4891	102/19559	0.0000465659189690081	0.000286530614301235	0.000198834102219109	SNRPE/TGS1/SF3B5/TXNL4B/SNRPD2/SART1/LUC7L2/SNRPA/USP39/PRPF4/SART3/SNRPD1/SNRPD3/LSM7/LSM10/SF3B2/PRPF31/SF3B6/LSM2/SNRNP200/DDX23/SNRPB/PPIH/LSM11/PHF5A/EFTUD2/LSM3/SF3A3/SNRPA1/LSM4/SNRPB2/RNU6-8/RBMX2/SNRNP40/SNRPG/LSM8/SNRPF/LSM5/PRPF40A/SNRPC/HTATSF1/TXNL4A/SF3A2/LSM6	44
GO:0097431	mitotic spindle pole	18/4891	30/19559	0.0000495531106475207	0.000302472187392466	0.000209896544469077	GPSM2/KATNA1/FAM83D/SMC1A/STAG2/STAG1/SMC3/ASPM/AURKA/HSF1/MAD1L1/KIF20B/NIN/BCCIP/SPAG5/RAE1/FAM161A/RMDN2	18
GO:0005697	telomerase holoenzyme complex	14/4891	21/19559	0.0000676054269453809	0.000409388418724807	0.000284089638709495	SNRPE/DKC1/NOP10/GAR1/GNL3L/SNRPD3/NAT10/SNRPB/HNRNPC/LSM11/SMG5/PTGES3/HNRNPU/WRAP53	14
GO:0000118	histone deacetylase complex	35/4891	77/19559	0.0000748904945368348	0.00044993265615437	0.000312224772084773	RCOR1/SAP30/EP400/HDAC2/KDM3A/KAT5/CSNK2A1/SUDS3/ING3/RCOR2/MTA2/CHD5/BRMS1/RUVBL1/DNTTIP1/ACTR6/GATAD2A/HDAC9/HDAC1/CBX5/MIDEAS/TRERF1/MECOM/RUVBL2/SAP130/MBD3/MTA1/SINHCAF/RBBP7/TBL1XR1/ANP32E/CHD4/RBBP4/ING2/NRIP1	35
GO:0005741	mitochondrial outer membrane	72/4891	192/19559	0.0000791446831608196	0.000471776509778948	0.00032738302327214	TIGAR/TOMM40/STMP1/MFN2/EXD2/USP30/CISD2/OPA1/SPATA18/VAT1/STING1/APOO/PHB2/LRRK2/DNAJC11/RAB32/ACSL5/MT3/SH3GLB1/AGPAT5/ATF2/HAX1/IMMT/MUL1/BAX/NME1/TOMM40L/QTRT2/MAOA/CPT1C/AGK/MYO19/CHCHD6/TOMM5/PGAM5/IFI27/GDAP1/CHCHD3/TOMM22/BNIP3/BCL2L11/TOMM34/PMAIP1/MFN1/SEPTIN4/VDAC3/MTX2/MARCHF5/ATP5MC3/MIEF1/MTERF3/CNP/BID/PPP1CC/VDAC1/BRI3BP/VDAC2/MTARC2/FUNDC2/CYB5A/MTX1/TOMM70/RTN4IP1/MTOR/STARD7/HK…	72
GO:1990204	oxidoreductase complex	46/4891	110/19559	0.0000797656235565839	0.000471792021501345	0.000327393787425228	ND1/OGDHL/UQCRC1/BCS1L/PDK1/FOXRED1/CYC1/ND5/NDUFB5/CYTB/NDUFB7/UQCRH/NDUFA11/NDUFA12/PDHA1/RRM2/UQCRHL/NDUFB3/ND4L/NDUFA8/NDUFB9/COX1/NDUFAB1/DMAC2/NDUFS6/NDUFA9/DLD/NDUFA5/NDUFB2/NDUFB6/PDHX/P4HA1/DUOX1/DLAT/UQCRFS1/NDUFB4/RRM1/GPD2/GMPR2/GPD1L/SDHB/DLST/NDUFS3/ND4/NDUFB1/UQCC3	46
GO:0070469	respiratory chain	43/4891	101/19559	0.0000818893004574439	0.000480627201915613	0.000333524843158658	ND1/STMP1/UQCRC1/BCS1L/FOXRED1/CYC1/ND5/NDUFB5/CYTB/CYCS/COX7A2/NDUFB7/UQCRH/NDUFA11/NDUFA12/UQCRHL/NDUFB3/ND4L/NDUFA8/NDUFB9/C15orf48/COX7A2L/RAB5IF/COX1/NDUFAB1/DMAC2/NDUFS6/NDUFA9/COX6A1/NDUFA5/NDUFB2/NDUFB6/OXA1L/UQCRFS1/NDUFB4/SDHB/COX8A/NDUFS3/ND4/COX6A2/NDUFB1/UQCC3/ND6	43
GO:1902555	endoribonuclease complex	18/4891	31/19559	0.0000905700561476106	0.000527518723974251	0.000366064590134577	DROSHA/DICER1/RPP25/AGO2/HSD17B10/DHX9/POP4/POP1/LAS1L/RPP30/TARBP2/TRMT10C/CLP1/RPP40/RPP21/PRKRA/TSEN54/POP7	18
GO:0000778	condensed nuclear chromosome kinetochore	12/4891	17/19559	0.0000994074618997022	0.000574605253253582	0.000398739659773128	DSN1/CENPA/NDC80/PLK1/MIS12/CENPK/CENPO/MIS18BP1/NUF2/BUB1/CCNB1/BUB1B	12
GO:0016605	PML body	43/4891	102/19559	0.00010763345984732	0.000617476164387257	0.000428489357366062	TP53INP1/SUMO2/HIRA/RDM1/CHEK2/RPA1/MRE11/ELF4/ZBTB16/PATL1/MAX/CIART/TOP3A/PIAS4/SMC6/BLM/PARK7/RNF4/TDG/CASP8AP2/RPA2/EIF3E/MLIP/TOPBP1/KAT6A/ATR/PIAS2/RAD51/NBN/HSF1/SUMO1/CHFR/CBX5/SENP2/SP3/NSMCE2/MAPK7/DAXX/UBE2I/THAP1/MTOR/SUMO3/RFWD3	43
GO:0097525	spliceosomal snRNP complex	41/4891	96/19559	0.000109003803011226	0.000620670908190784	0.000430706307263523	SNRPE/SF3B5/TXNL4B/SNRPD2/SART1/LUC7L2/SNRPA/USP39/PRPF4/SART3/SNRPD1/SNRPD3/LSM7/SF3B2/PRPF31/SF3B6/LSM2/SNRNP200/DDX23/SNRPB/PPIH/PHF5A/EFTUD2/LSM3/SF3A3/SNRPA1/LSM4/SNRPB2/RNU6-8/RBMX2/SNRNP40/SNRPG/LSM8/SNRPF/LSM5/PRPF40A/SNRPC/HTATSF1/TXNL4A/SF3A2/LSM6	41
GO:0016581	NuRD complex	11/4891	15/19559	0.000114873058533405	0.000644471644566091	0.000447222511163335	HDAC2/CSNK2A1/MTA2/CHD5/GATAD2A/HDAC1/MBD3/MTA1/RBBP7/CHD4/RBBP4	11
GO:0090545	CHD-type complex	11/4891	15/19559	0.000114873058533405	0.000644471644566091	0.000447222511163335	HDAC2/CSNK2A1/MTA2/CHD5/GATAD2A/HDAC1/MBD3/MTA1/RBBP7/CHD4/RBBP4	11
GO:0031461	cullin-RING ubiquitin ligase complex	62/4891	162/19559	0.00012323059011444	0.000680735289717448	0.000472387184559394	FBXO45/ANAPC1/DCAF7/DCAF13/CUL1/ERCC8/DDB1/DCAF12/FBXO32/RNF7/KCTD5/FBXL19/TRPC4AP/CCNF/DCAF12L2/KLHL42/FBXO25/KLHL15/FBXL12/DCAF4/CDC20/ZYG11A/FBXL18/DCAF11/ANAPC5/CDC26/FBXL8/CKS2/MAD2L2/KLHL7/DTL/UBE2C/FBXO17/CACYBP/DMAC2/ANAPC7/COMMD1/CUL4B/SKP2/DCAF16/DCAF17/KEAP1/DCAF15/FBXW4/AMN1/KCTD17/GLMN/COP1/ANAPC10/CDC27/FZR1/KLHL13/CUL2/TNFAIP1/SPSB4/UBE2S/DET1/CKS1B/FBXO27/ANAPC11/BUB1B/CDC23	62
GO:0005736	RNA polymerase I complex	10/4891	13/19559	0.000125711889062126	0.000680735289717448	0.000472387184559394	POLR2E/POLR2H/POLR1B/POLR2K/POLR1E/POLR1G/POLR1H/POLR1A/POLR1F/POLR1C	10
GO:0005885	Arp2/3 protein complex	9/4891	11/19559	0.000125797740301652	0.000680735289717448	0.000472387184559394	ARPC5/ARPC2/ARPC5L/ACTR3B/ACTR3/ARPC4/ARPC3/ARPC1A/ACTR2	9
GO:0019774	proteasome core complex, beta-subunit complex	9/4891	11/19559	0.000125797740301652	0.000680735289717448	0.000472387184559394	PSMB6/PSMB5/PSMB2/PSMB4/PSMB7/PSMB1/PSMB8/PSMB3/PSMB9	9
GO:0032797	SMN complex	9/4891	11/19559	0.000125797740301652	0.000680735289717448	0.000472387184559394	FMR1/GEMIN5/GEMIN6/STRAP/SMN1/SMN2/GEMIN7/DDX20/GEMIN2	9
GO:0005680	anaphase-promoting complex	14/4891	22/19559	0.000143056511430112	0.000768676888881516	0.000533413085614131	ANAPC1/CDC20/ANAPC5/CDC26/MAD2L2/UBE2C/ANAPC7/ANAPC10/CDC27/FZR1/UBE2S/ANAPC11/BUB1B/CDC23	14
GO:0000780	condensed nuclear chromosome, centromeric region	18/4891	32/19559	0.00015872934180856	0.000846926488111407	0.000587713352445385	CENPB/DSN1/CENPA/NDC80/PLK1/MIS12/CENPK/AURKA/CENPO/MIS18BP1/RAD21/NUF2/BUB1/SGO2/SGO1/AURKB/CCNB1/BUB1B	18
GO:0010494	cytoplasmic stress granule	33/4891	74/19559	0.000186295300338184	0.000987106348319683	0.000684989298758088	TRIM25/LSM14A/RBM4/CIRBP/FMR1/CAPRIN1/IGF2BP1/EIF4E/RBPMS/ATXN2L/HNRNPK/TIAL1/MOV10/PQBP1/G3BP1/EIF2S1/KHSRP/VCP/UBAP2L/YBX1/RC3H2/EIF4G1/LARP4/DHX36/LARP1/STAU1/PABPC4L/DDX1/RPTOR/TARDBP/MCRIP1/KPNB1/ELAVL1	33
GO:0032154	cleavage furrow	26/4891	54/19559	0.000195589985663487	0.00102920799352579	0.000714205174509864	RHOC/RACGAP1/SEPTIN2/ARF6/FSD1/PLK4/MEN1/RDX/PDXP/ECT2/MYH9/SEPTIN7/CEP55/MASTL/ITGB1/PSD2/KIF20A/PPP1CC/RALA/DCTN3/STAMBP/PKN1/NDE1/PKN2/HMCN2/NF2	26
GO:0099522	region of cytosol	15/4891	25/19559	0.000213068699652263	0.00110592801248079	0.000767444009488638	FBXO45/LRRK2/EIF4E/NEDD4/PLCB3/HOMER1/EIF4EBP1/EIF4A3/CTBP2/DBN1/STXBP5/MTOR/PIN1/HSPA8/NCS1	15
GO:1905354	exoribonuclease complex	15/4891	25/19559	0.000213068699652263	0.00110592801248079	0.000767444009488638	CARHSP1/EXOSC10/EXOSC9/PNPT1/SUPV3L1/WDR74/MPHOSPH6/LAS1L/EXOSC5/EXOSC4/KHSRP/EXOSC3/C1D/EXOSC2/EXOSC8	15
GO:0099524	postsynaptic cytosol	12/4891	18/19559	0.00023015305954756	0.00118653232726208	0.000823378299803859	FBXO45/EIF4E/NEDD4/PLCB3/HOMER1/EIF4EBP1/EIF4A3/DBN1/MTOR/PIN1/HSPA8/NCS1	12
GO:0035098	ESC/E(Z) complex	11/4891	16/19559	0.000284197515123022	0.00145532016133467	0.00100990003607828	MTF2/HDAC2/EED/JARID2/EZH2/TRIM37/PHF19/RBBP7/EPOP/RBBP4/SUZ12	11
GO:0000314	organellar small ribosomal subunit	16/4891	28/19559	0.000288016530708328	0.00145534180748645	0.0010099150571369	MRPS11/MRPS16/DAP3/MRPS35/MRPS10/MRPS9/MRPS2/MRPS15/MRPS22/MRPS5/MRPS33/MRPS18C/MRPL42/MRPS24/MRPS12/MRPS7	16
GO:0005763	mitochondrial small ribosomal subunit	16/4891	28/19559	0.000288016530708328	0.00145534180748645	0.0010099150571369	MRPS11/MRPS16/DAP3/MRPS35/MRPS10/MRPS9/MRPS2/MRPS15/MRPS22/MRPS5/MRPS33/MRPS18C/MRPL42/MRPS24/MRPS12/MRPS7	16
GO:0098803	respiratory chain complex	36/4891	85/19559	0.000339308681056772	0.00169989553359191	0.00117961985706937	ND1/UQCRC1/BCS1L/FOXRED1/CYC1/ND5/NDUFB5/CYTB/NDUFB7/UQCRH/NDUFA11/NDUFA12/UQCRHL/NDUFB3/ND4L/NDUFA8/NDUFB9/C15orf48/COX1/NDUFAB1/DMAC2/NDUFS6/NDUFA9/COX6A1/NDUFA5/NDUFB2/NDUFB6/UQCRFS1/NDUFB4/SDHB/COX8A/NDUFS3/ND4/COX6A2/NDUFB1/UQCC3	36
GO:0005744	TIM23 mitochondrial import inner membrane translocase complex	10/4891	14/19559	0.000340870270825114	0.00169989553359191	0.00117961985706937	TIMM10/DNAJC19/TIMM23B/ROMO1/TIMM21/GRPEL2/TIMM23/TIMM17A/TIMM50/GRPEL1	10
GO:0097504	Gemini of coiled bodies	9/4891	12/19559	0.000390766294881894	0.00193606937009665	0.00134350954426242	GEMIN5/GEMIN6/SMN1/SMN2/GEMIN7/DDX20/GEMIN2/NPAT/ZPR1	9
GO:0031080	nuclear pore outer ring	8/4891	10/19559	0.000415091131376507	0.00203022136692484	0.00140884506803227	NUP98/NUP85/NUP133/NUP160/NUP43/NUP107/SEH1L/NUP37	8
GO:0070938	contractile ring	8/4891	10/19559	0.000415091131376507	0.00203022136692484	0.00140884506803227	ALKBH4/ANLN/RTKN/PDXP/MYH9/KIF20B/PRC1/MAEA	8
GO:0005925	focal adhesion	134/4891	415/19559	0.000447008005532771	0.0021724019631943	0.00150750939847793	YWHAB/MTF2/CBL/EFS/GNA12/RPL38/PTPN12/SORBS2/PPP1R12A/SENP1/TWF1/CASS4/VASP/ARL2/PTPRA/ARHGAP22/DOCK7/ZYX/PPIA/TNS2/PAK4/PVR/CDC42/RPL27/YWHAE/TPM4/ACTN4/LIMK1/GIT1/MAP4K4/LAP3/PHLDB2/TES/TADA1/ARPC5/L1CAM/RND3/PIP5K1A/ACTG1/ARF6/MMP14/CD81/RPS15/HNRNPK/PLAUR/ACTN1/PPP1CB/PXN/CALR/YWHAQ/ALOX15B/LIMS1/FHL2/NEDD9/AJUBA/FLNC/PCBP2/G3BP1/ZNF185/PPFIBP1/RPL8/LIMD1/RAB10/RDX/FLRT3/YES1/ARPC2/SRP68/DLC1…	134
GO:0045171	intercellular bridge	31/4891	71/19559	0.000453999649096901	0.00219241602696794	0.00152139789137736	KCTD1/NCAPH2/FAM83D/TPX2/SEPTIN2/DNAJC8/AGBL5/HAUS3/MSRA/CDC7/FOXL2/UNC119/FASTKD2/GSTM5/PCIF1/KIF23/RFXANK/CDCA8/KIF20B/CEP55/SNRNP25/KIF20A/NUDCD2/THAP11/KRR1/PRC1/MICAL3/DUSP11/CEP131/RAB35/IQCB1	31
GO:0000178	exosome (RNase complex)	14/4891	24/19559	0.000520298114498029	0.00247367823961999	0.00171657605646527	CARHSP1/EXOSC10/EXOSC9/PNPT1/SUPV3L1/WDR74/MPHOSPH6/EXOSC5/EXOSC4/KHSRP/EXOSC3/C1D/EXOSC2/EXOSC8	14
GO:0098799	outer mitochondrial membrane protein complex	14/4891	24/19559	0.000520298114498029	0.00247367823961999	0.00171657605646527	TOMM40/APOO/DNAJC11/IMMT/TOMM40L/CHCHD6/TOMM5/CHCHD3/TOMM22/MFN1/MTX2/MTX1/TOMM70/SAMM50	14
GO:0005871	kinesin complex	24/4891	51/19559	0.000521968802855594	0.00247367823961999	0.00171657605646527	KIF1B/KLC1/YWHAE/KLC2/KIF2A/KIF3C/KIF2C/KIF11/KIF7/KLC3/KIF5C/KIF26A/KIF23/KIFC1/KIF20B/KIF1A/KIF20A/KIF18B/KIF14/KIF12/KIF18A/KIF22/KIF15/NDE1	24
GO:0005844	polysome	30/4891	69/19559	0.000607225691659816	0.00285995804158296	0.00198462977845931	RPL41/RPL38/FMR1/NAA30/PNPT1/AGO2/FXR1/RPS21/NAA35/DHX9/MSI1/EIF3H/FUS/DRG1/MCRS1/CALR/RPL8/GCN1/EIF2S1/PSMA1/VBP1/PSMA6/EIF4G1/LARP4/LARP1/RPS3/LARP6/UNK/RPS29/RWDD1	30
GO:0000307	cyclin-dependent protein kinase holoenzyme complex	21/4891	43/19559	0.000621781189103137	0.00291054630236622	0.00201973482801988	CDK4/CDK2/CCNF/CCNT1/CCNE1/CKS2/CCNA2/CCNG2/CCNY/CCNB2/CCNE2/SNW1/CDK1/MNAT1/BCCIP/CDKN2D/PCNA/CCNJ/CCNK/CKS1B/CCNB1	21
GO:0030055	cell-substrate junction	135/4891	423/19559	0.000724777363037758	0.00337198248779152	0.00233994232097556	YWHAB/MTF2/CBL/EFS/GNA12/RPL38/PTPN12/SORBS2/PPP1R12A/SENP1/TWF1/CASS4/VASP/ARL2/PTPRA/ARHGAP22/DOCK7/ZYX/PPIA/TNS2/PAK4/PVR/CDC42/RPL27/YWHAE/TPM4/ACTN4/LIMK1/GIT1/MAP4K4/LAP3/PHLDB2/TES/TADA1/ARPC5/L1CAM/RND3/PIP5K1A/ACTG1/ARF6/MMP14/CD81/RPS15/HNRNPK/PLAUR/ACTN1/PPP1CB/PXN/CALR/YWHAQ/ALOX15B/LIMS1/FHL2/NEDD9/AJUBA/FLNC/PCBP2/G3BP1/ZNF185/PPFIBP1/RPL8/LIMD1/RAB10/RDX/FLRT3/YES1/ARPC2/SRP68/DLC1…	135
GO:0032993	protein-DNA complex	72/4891	205/19559	0.000748906002790548	0.00346312290987387	0.00240318800257509	MED1/TONSL/PRPF19/RPA3/GTF2E1/POLR2H/PRKDC/CENPA/NFYB/PURB/POLA2/MACROH2A1/CDC45/RPA1/ERCC3/HOXA11/TNP1/ZBTB17/XRCC6/ORC3/CDC5L/XRCC5/H2BC11/H1-10/ACD/EYA1/PRIM1/MAX/POLD2/POLD1/DONSON/H2AZ1/RPA2/TERF1/POLA1/HMGA2/TBP/H2AX/H1-0/KAT6A/PAX2/MACROH2A2/SMARCAL1/POLD3/GINS2/NKX2-5/WDR18/POT1/SP3/SOX12/TBX5/H3-3B/GTF2B/NPM1/GTF2F2/HP1BP3/GINS4/PCNA/PRIM2/BCAS2/GTF2H3/MCM3/NFYA/GINS1/BRF2/SUZ12/GTF2A1/P…	72
GO:0098573	intrinsic component of mitochondrial membrane	34/4891	82/19559	0.000776237350928476	0.00356788613709896	0.00247588704830072	TOMM40/MFN2/CCDC51/CYTB/APOO/COA1/SFXN1/DNAJC11/TIMM23B/IMMT/MUL1/AFG3L2/AGK/CHCHD6/GDAP1/CHCHD3/BNIP3/PISD/MFN1/TIMM23/SLC25A3/TIMM17A/TMEM11/OXA1L/MCUB/BID/TMEM177/FUNDC2/L2HGDH/COX16/SFXN5/SLC25A19/UQCC3/COQ2	34
GO:0031616	spindle pole centrosome	10/4891	15/19559	0.00079286469540853	0.00360092715831374	0.00249881542475245	EMD/DLGAP5/NSFL1C/SPOUT1/ABRAXAS2/AURKA/TBCCD1/NPM1/NDE1/AURKB	10
GO:0032156	septin cytoskeleton	10/4891	15/19559	0.00079286469540853	0.00360092715831374	0.00249881542475245	SEPTIN5/SEPTIN2/TMEM250/SEPTIN7/SEPTIN8/SEPTIN4/SEPTIN11/MAPK6/SEPTIN9/SEPTIN3	10
GO:0034451	centriolar satellite	38/4891	95/19559	0.000900248283025206	0.0040644345559067	0.00282046020779619	RAD23A/KCTD1/DLGAP5/RASSF7/SSX2IP/RPP25/WDR62/TMEM63A/CEP97/ITGB1BP1/PLK1/CEP20/HARBI1/TACC3/IFT43/CEP72/PAX2/CENPU/FLOT1/KRT18/KEAP1/HAUS6/CEP55/C2CD3/ZNF365/LRIF1/YTHDF2/NUDT21/UPF3B/SPAG5/TAP1/KLHL4/SASS6/DZIP1/DDAH2/CEP131/C2CD5/KNSTRN	38
GO:0000974	Prp19 complex	9/4891	13/19559	0.000987138707976372	0.00440460136950861	0.00305651443590099	PRPF19/ISY1/CDC5L/CRNKL1/U2AF2/XAB2/CTNNBL1/BCAS2/HSPA8	9
GO:0071014	post-mRNA release spliceosomal complex	9/4891	13/19559	0.000987138707976372	0.00440460136950861	0.00305651443590099	DHX15/ISY1/CRNKL1/CWF19L2/HNRNPM/XAB2/TFIP11/GCFC2/CWF19L1	9
GO:0017101	aminoacyl-tRNA synthetase multienzyme complex	8/4891	11/19559	0.00118654017424279	0.00526354740085609	0.00365256859023331	KARS1/EEF1E1/AIMP2/MARS1/RARS1/AIMP1/IARS1/DARS1	8
GO:0005666	RNA polymerase III complex	11/4891	18/19559	0.0012402776247944	0.0054701261717811	0.00379592117597557	POLR2E/POLR2H/POLR3C/POLR3B/POLR2K/POLR3A/POLR3G/POLR3D/POLR3F/POLR3K/POLR1C	11
GO:0032592	integral component of mitochondrial membrane	33/4891	81/19559	0.00131884753766101	0.00578322224847901	0.00401319002688134	TOMM40/CCDC51/CYTB/APOO/COA1/SFXN1/DNAJC11/TIMM23B/IMMT/MUL1/AFG3L2/AGK/CHCHD6/GDAP1/CHCHD3/BNIP3/PISD/MFN1/TIMM23/SLC25A3/TIMM17A/TMEM11/OXA1L/MCUB/BID/TMEM177/FUNDC2/L2HGDH/COX16/SFXN5/SLC25A19/UQCC3/COQ2	33
GO:0016234	inclusion body	32/4891	78/19559	0.00135042497424804	0.00588785288772146	0.00408579706494294	RAD18/PICALM/NUP98/BAG5/HSPB7/HSP90AB1/LRRK2/HERPUD1/DVL2/UBQLN1/MT3/POLD1/GYS1/PSEN1/PSMC4/XRN2/DBF4B/SNCB/PSMC5/TRIM37/NBN/KEAP1/NEFM/ATXN3/NEFH/RANGAP1/URB2/PABPN1/HOXD3/KLHL14/NUP153/MAPT	32
GO:0005875	microtubule associated complex	57/4891	159/19559	0.00146641397558353	0.00635723786005814	0.00441152051267055	HAUS5/KIF1B/KLC1/YWHAE/KLC2/DYNLT2B/INCENP/FNTA/KIF2A/HAUS8/DYNLRB1/HAUS7/HAUS2/KIF3C/HAUS3/ACTR10/PXN/DYNLL1/KIF2C/KIF11/MAP1B/DYNC1H1/KIF7/KLC3/KIF5C/DCTN2/KIF26A/AURKA/CLIP2/KIF23/LRP8/CDCA8/DNAH1/HAUS6/KIFC1/KIF20B/HAUS1/KIF1A/DYNC1LI1/KIF20A/DYNC1I2/DYNC2I2/STAU1/KIF18B/KIF14/ACTR1A/KIF12/FNTB/KIF18A/DCTN3/DNAH14/KIF22/KIF15/NDE1/BIRC5/PEA15/AURKB	57
GO:0000176	nuclear exosome (RNase complex)	10/4891	16/19559	0.0016406433292177	0.00699335676085535	0.0048529467485828	EXOSC10/EXOSC9/WDR74/MPHOSPH6/EXOSC5/EXOSC4/EXOSC3/C1D/EXOSC2/EXOSC8	10
GO:0016442	RISC complex	10/4891	16/19559	0.0016406433292177	0.00699335676085535	0.0048529467485828	DCP2/DICER1/AGO2/EIF4E/DHX9/XPO5/SND1/MIR31/LIMD1/TARBP2	10
GO:0031332	RNAi effector complex	10/4891	16/19559	0.0016406433292177	0.00699335676085535	0.0048529467485828	DCP2/DICER1/AGO2/EIF4E/DHX9/XPO5/SND1/MIR31/LIMD1/TARBP2	10
GO:0000930	gamma-tubulin complex	12/4891	21/19559	0.00168143119975865	0.00712740003008807	0.00494596428934856	MZT2A/MZT2B/MZT1/TUBG1/UXT/CENPJ/RESF1/MARK4/BRCA1/TUBGCP3/TUBGCP6/CKAP5	12
GO:0000177	cytoplasmic exosome (RNase complex)	9/4891	14/19559	0.00215042189484864	0.00882135433209415	0.00612146130791661	CARHSP1/EXOSC9/PNPT1/SUPV3L1/EXOSC5/EXOSC4/EXOSC3/EXOSC2/EXOSC8	9
GO:0005750	mitochondrial respiratory chain complex III	9/4891	14/19559	0.00215042189484864	0.00882135433209415	0.00612146130791661	UQCRC1/BCS1L/CYC1/CYTB/UQCRH/UQCRHL/COX1/UQCRFS1/UQCC3	9
GO:0005940	septin ring	9/4891	14/19559	0.00215042189484864	0.00882135433209415	0.00612146130791661	SEPTIN5/SEPTIN2/TMEM250/SEPTIN7/SEPTIN8/SEPTIN4/SEPTIN11/SEPTIN9/SEPTIN3	9
GO:0030677	ribonuclease P complex	9/4891	14/19559	0.00215042189484864	0.00882135433209415	0.00612146130791661	RPP25/HSD17B10/POP4/POP1/RPP30/TRMT10C/RPP40/RPP21/POP7	9
GO:0031105	septin complex	9/4891	14/19559	0.00215042189484864	0.00882135433209415	0.00612146130791661	SEPTIN5/SEPTIN2/TMEM250/SEPTIN7/SEPTIN8/SEPTIN4/SEPTIN11/SEPTIN9/SEPTIN3	9
GO:0045275	respiratory chain complex III	9/4891	14/19559	0.00215042189484864	0.00882135433209415	0.00612146130791661	UQCRC1/BCS1L/CYC1/CYTB/UQCRH/UQCRHL/COX1/UQCRFS1/UQCC3	9
GO:0080008	Cul4-RING E3 ubiquitin ligase complex	17/4891	35/19559	0.0021718034430457	0.00886142260451266	0.00614926615171397	DCAF7/DCAF13/ERCC8/DDB1/DCAF12/TRPC4AP/DCAF12L2/DCAF4/DCAF11/DTL/CUL4B/DCAF16/DCAF17/DCAF15/GLMN/COP1/DET1	17
GO:0043073	germ cell nucleus	11/4891	19/19559	0.00228234173846517	0.00926290822579216	0.00642787174942879	TNP1/HSPA2/LHX8/TRIP13/H2AX/TOPBP1/AURKA/MLH3/MORC1/TCFL5/MARCKS	11
GO:0001650	fibrillar center	47/4891	129/19559	0.00251463119069249	0.0101516592513141	0.00704460868236326	UBE2N/APEX2/SMARCA5/DKC1/DSN1/TCOF1/WDR43/HEATR1/GAR1/BTBD10/SMARCB1/FOXL2NB/LEO1/UTP15/NOLC1/SELENBP1/TERF1/SMUG1/UBTF/MTDH/POLR1E/SNRPB2/DCLRE1A/POLR1G/UTP4/IMP4/PEX14/PAFAH1B2/NUFIP1/SUMO1/DDX11/CDCA7L/NONO/FBL/TRERF1/NOP58/PSPC1/TIMM13/THAP1/ORC6/NOP56/RNMT/CCDC137/DUSP11/COIL/EXOSC8/NRIP1	47
GO:0005747	mitochondrial respiratory chain complex I	22/4891	50/19559	0.00259532337494231	0.0103137069535468	0.00715705952629375	ND1/FOXRED1/ND5/NDUFB5/NDUFB7/NDUFA11/NDUFA12/NDUFB3/ND4L/NDUFA8/NDUFB9/NDUFAB1/DMAC2/NDUFS6/NDUFA9/NDUFA5/NDUFB2/NDUFB6/NDUFB4/NDUFS3/ND4/NDUFB1	22
GO:0030964	NADH dehydrogenase complex	22/4891	50/19559	0.00259532337494231	0.0103137069535468	0.00715705952629375	ND1/FOXRED1/ND5/NDUFB5/NDUFB7/NDUFA11/NDUFA12/NDUFB3/ND4L/NDUFA8/NDUFB9/NDUFAB1/DMAC2/NDUFS6/NDUFA9/NDUFA5/NDUFB2/NDUFB6/NDUFB4/NDUFS3/ND4/NDUFB1	22
GO:0045271	respiratory chain complex I	22/4891	50/19559	0.00259532337494231	0.0103137069535468	0.00715705952629375	ND1/FOXRED1/ND5/NDUFB5/NDUFB7/NDUFA11/NDUFA12/NDUFB3/ND4L/NDUFA8/NDUFB9/NDUFAB1/DMAC2/NDUFS6/NDUFA9/NDUFA5/NDUFB2/NDUFB6/NDUFB4/NDUFS3/ND4/NDUFB1	22
GO:0005938	cell cortex	98/4891	305/19559	0.00285381647780629	0.0112575207447653	0.00781200653185756	SLC2A1/RIC8B/MED28/GPSM2/RHOC/CFL2/BSN/ENO1/EMD/COTL1/PDZD4/EXOC2/MLPH/ERC2/RHOF/PCLO/SEPTIN5/NRBP1/ACTN4/LAMC2/AKT2/GRK4/PHLDB2/SEPTIN2/RHOBTB3/RND3/CD302/ARF6/NEDD4/HAX1/TMEM250/GPSM1/PXN/PSEN1/NEDD9/LLGL1/DYNC1H1/ANLN/RND2/RAB10/RDX/RTKN/MELK/RIMS2/AKAP13/ECT2/DLC1/CTBP2/FLOT1/MYH9/DBN1/PARD6G/RAPGEF3/RAC1/SEPTIN7/SHROOM3/SEPTIN8/PARD3/SEPTIN4/CFL1/MAPRE1/AQP7/RHOBTB2/SHROOM4/PFN1/SEPTIN11/CAP…	98
GO:0005753	mitochondrial proton-transporting ATP synthase complex	12/4891	22/19559	0.00286233161793509	0.0112575207447653	0.00781200653185756	PPIF/ATP6/ATP5PO/ATP5PF/ATP5MF/ATP5MPL/ATP5F1C/ATP5MC3/ATP5PD/ATP5F1B/ATP5MG/ATP5PB	12
GO:0008180	COP9 signalosome	17/4891	36/19559	0.00316649612827307	0.0123899310044736	0.00859782754397493	DOCK7/COPS8/HSP90AB1/COPS3/GPS1/COPS2/COPS5/DYNLL1/COPS7B/FLOT1/MYH9/GRB2/COPS6/STOML2/AMOTL1/PLCG1/COPS4	17
GO:0097346	INO80-type complex	13/4891	25/19559	0.00335902870308967	0.0130762188798848	0.00907406787139692	EP400/KAT5/ACTL6A/ING3/MCRS1/RUVBL1/ACTR6/TFPT/YY1/RUVBL2/ACTR5/UCHL5/ANP32E	13
GO:0030681	multimeric ribonuclease P complex	7/4891	10/19559	0.00350294070938489	0.0134987058649529	0.00936724708570229	RPP25/POP4/POP1/RPP30/RPP40/RPP21/POP7	7
GO:0031414	N-terminal protein acetyltransferase complex	7/4891	10/19559	0.00350294070938489	0.0134987058649529	0.00936724708570229	NAA30/NAA35/NAA50/NAA15/NAA25/NAA20/NAA10	7
GO:0005662	DNA replication factor A complex	9/4891	15/19559	0.0041867576940088	0.0158143372303402	0.0109741486195228	TONSL/PRPF19/RPA3/PURB/RPA1/CDC5L/RPA2/SMARCAL1/BCAS2	9
GO:0005671	Ada2/Gcn5/Ada3 transcription activator complex	9/4891	15/19559	0.0041867576940088	0.0158143372303402	0.0109741486195228	ZZZ3/POLE4/DR1/UBAP2L/HCFC1/YEATS2/WDR5/MAP3K7/POLE3	9
GO:0010369	chromocenter	9/4891	15/19559	0.0041867576940088	0.0158143372303402	0.0109741486195228	CBX1/FMR1/INCENP/CBX5/ESCO2/CDCA8/OIP5/AURKB/TINF2	9
GO:0035102	PRC1 complex	9/4891	15/19559	0.0041867576940088	0.0158143372303402	0.0109741486195228	PHC2/PHC1/CBX7/RING1/PCGF6/PCGF2/BMI1/RNF2/CBX2	9
GO:1990391	DNA repair complex	18/4891	40/19559	0.00462574684219443	0.0173332539345576	0.0120281806292095	RCOR1/ATP23/ERCC8/PRKDC/XRCC1/ERCC3/XRCC6/XRCC5/PMS2P1/POLD1/KDM1A/MLH3/PMS2/MSH6/RAD23B/ERCC1/PMS1/MSH2	18
GO:0045259	proton-transporting ATP synthase complex	12/4891	23/19559	0.00463431691041907	0.0173332539345576	0.0120281806292095	PPIF/ATP6/ATP5PO/ATP5PF/ATP5MF/ATP5MPL/ATP5F1C/ATP5MC3/ATP5PD/ATP5F1B/ATP5MG/ATP5PB	12
GO:0001401	mitochondrial sorting and assembly machinery complex	8/4891	13/19559	0.00564360669294571	0.0206032148646774	0.0142973264495175	APOO/DNAJC11/IMMT/CHCHD6/CHCHD3/MTX2/MTX1/SAMM50	8
GO:0001741	XY body	8/4891	13/19559	0.00564360669294571	0.0206032148646774	0.0142973264495175	DNMT3A/SMARCC1/UBE2A/PLK4/H2AX/SUMO1/ESCO2/BIRC2	8
GO:0005687	U4 snRNP	8/4891	13/19559	0.00564360669294571	0.0206032148646774	0.0142973264495175	SNRPE/SNRPD2/SNRPD1/SNRPD3/PRPF31/SNRPB/SNRPG/SNRPF	8
GO:0005688	U6 snRNP	8/4891	13/19559	0.00564360669294571	0.0206032148646774	0.0142973264495175	LSM7/LSM2/LSM3/LSM4/RNU6-8/LSM8/LSM5/LSM6	8
GO:0099243	extrinsic component of synaptic membrane	8/4891	13/19559	0.00564360669294571	0.0206032148646774	0.0142973264495175	PICALM/DGKI/SCRIB/KPNA2/SNAP91/CRKL/STXBP5/TIAM1	8
GO:1902911	protein kinase complex	38/4891	104/19559	0.00582497711130302	0.021164083504401	0.0146865337693505	CDK4/ERCC3/CDK2/CCNF/PRKAB2/CCNT1/PRKAB1/PHKB/CCNE1/LAS1L/CKS2/CHUK/CCNA2/CCNG2/CDK5R1/CCNY/ERC1/CCNB2/CCNE2/SNW1/CDK1/GTF2H1/CDK5/MNAT1/WDR41/IRS1/BCCIP/ERCC2/CDKN2D/PRKAG1/PCNA/GTF2H3/CCNJ/CCNK/MAP3K7/GTF2H4/CKS1B/CCNB1	38
GO:0008023	transcription elongation factor complex	23/4891	56/19559	0.00597272660388945	0.021598058761932	0.0149876851172681	TONSL/ZC3H8/MMS22L/ELOC/CDC73/LEO1/NELFCD/CCNT1/TTF2/ICE1/ELOF1/NELFA/NELFE/NUFIP1/SNW1/SUPT16H/PAF1/ELP4/SSRP1/SUPT4H1/EPOP/CCNK/NELFB	23
GO:0035267	NuA4 histone acetyltransferase complex	11/4891	21/19559	0.00640938865269532	0.0229594532488569	0.0159324066830034	MORF4L2/EP400/KAT5/ACTL6A/ING3/MSL3P1/MSL3/RUVBL1/RUVBL2/MRGBP/ACTB	11
GO:0043189	H4/H2A histone acetyltransferase complex	11/4891	21/19559	0.00640938865269532	0.0229594532488569	0.0159324066830034	MORF4L2/EP400/KAT5/ACTL6A/ING3/MSL3P1/MSL3/RUVBL1/RUVBL2/MRGBP/ACTB	11
GO:0070822	Sin3-type complex	9/4891	16/19559	0.00746033330588306	0.0265992257588261	0.0184581783219832	HDAC2/CSNK2A1/SUDS3/BRMS1/HDAC1/SAP130/SINHCAF/RBBP4/ING2	9
GO:0005652	nuclear lamina	7/4891	11/19559	0.00755664164588357	0.0266874413947985	0.01851939438723	EIF6/LMNB2/NUP35/NARF/LMNB1/SUV39H1/PCNA	7
GO:0005832	chaperonin-containing T-complex	7/4891	11/19559	0.00755664164588357	0.0266874413947985	0.01851939438723	CCT5/CCT8/CCT7/CCT6A/TCP1/CCT3/CCT4	7
GO:1902554	serine/threonine protein kinase complex	33/4891	89/19559	0.00759000626824544	0.0266874413947985	0.01851939438723	CDK4/ERCC3/CDK2/CCNF/CCNT1/PHKB/CCNE1/CKS2/CHUK/CCNA2/CCNG2/CDK5R1/CCNY/ERC1/CCNB2/CCNE2/SNW1/CDK1/GTF2H1/CDK5/MNAT1/WDR41/BCCIP/ERCC2/CDKN2D/PCNA/GTF2H3/CCNJ/CCNK/MAP3K7/GTF2H4/CKS1B/CCNB1	33
GO:0000791	euchromatin	18/4891	42/19559	0.00855186202897126	0.0299315171013994	0.0207705775015574	DNMT3A/TCF3/POU4F2/H2AZ1/UHRF1/TBP/CREB1/H1-0/RBMX/ASH2L/HSF1/RUVBL2/MYOD1/TRIM28/RNF2/CBX2/CBX3/RRP1B	18
GO:0015935	small ribosomal subunit	28/4891	74/19559	0.00977182517849457	0.0340452174027003	0.0236252250169804	MRPS11/MRPS16/DAP3/MRPS35/RPS21/MRPS10/MRPS9/RPS15/MRPS2/MRPS15/ISG15/MRPS22/RPS7/MRPS5/MRPS33/MRPS18C/MCTS1/LARP4/RPS19/MRPL42/RPS3/MRPS24/MRPS12/MRPS7/EIF2A/RPS29/UBA52/RPS27A	28
GO:0005682	U5 snRNP	11/4891	22/19559	0.00995644568745555	0.0345307639069481	0.0239621635444504	SNRPE/TXNL4B/SNRPD2/SNRPD1/SNRPD3/SNRNP200/DDX23/SNRPB/SNRNP40/SNRPG/TXNL4A	11
GO:0045263	proton-transporting ATP synthase complex, coupling factor F(o)	8/4891	14/19559	0.0103011864237418	0.0354045281140316	0.0245685005744056	ATP6/ATP5PO/ATP5PF/ATP5MF/ATP5MC3/ATP5PD/ATP5MG/ATP5PB	8
GO:1990023	mitotic spindle midzone	8/4891	14/19559	0.0103011864237418	0.0354045281140316	0.0245685005744056	CENPE/RCC2/KIF20B/KIF18B/KIF18A/HNRNPU/PRC1/AURKB	8
GO:0036064	ciliary basal body	52/4891	155/19559	0.010361886220411	0.0354534492653524	0.0246024487555664	TTLL4/RILP/CEP41/IFT52/SSX2IP/IFT140/CCSAP/CENPF/TUBG1/CDC45/TBC1D7/TBC1D7-LOC100130357/CEP19/RILPL2/SSNA1/CEP20/CENPJ/TTC8/TTC26/CFAP20/ENTR1/AKT1/DAAM1/MARK4/CCDC88A/BBS7/RAB28/PSMB4/KIF7/CEP250/CIBAR1/WRAP73/GLE1/ERC1/DLG5/CFAP410/MKKS/NEDD1/TAPT1/MLF1/C2CD3/POC1A/RTTN/DYNC2I2/RAB8A/RILPL1/CEP78/PIN1/DZIP1/FAM161A/CEP131/KIAA0586	52
GO:0000276	mitochondrial proton-transporting ATP synthase complex, coupling factor F(o)	7/4891	12/19559	0.0142466168439702	0.047467985379691	0.0329397760170857	ATP5PO/ATP5PF/ATP5MF/ATP5MC3/ATP5PD/ATP5MG/ATP5PB	7
GO:0000812	Swr1 complex	7/4891	12/19559	0.0142466168439702	0.047467985379691	0.0329397760170857	EP400/KAT5/ING3/RUVBL1/ACTR6/RUVBL2/ANP32E	7
GO:0005845	mRNA cap binding complex	7/4891	12/19559	0.0142466168439702	0.047467985379691	0.0329397760170857	FMR1/AGO2/EIF4E/RAMAC/NCBP2/NCBP1/RNMT	7
GO:0031464	Cul4A-RING E3 ubiquitin ligase complex	7/4891	12/19559	0.0142466168439702	0.047467985379691	0.0329397760170857	ERCC8/DDB1/TRPC4AP/DTL/GLMN/COP1/DET1	7
GO:0071006	U2-type catalytic step 1 spliceosome	7/4891	12/19559	0.0142466168439702	0.047467985379691	0.0329397760170857	PRPF19/ISY1/SNRNP200/EIF4A3/MAGOHB/RBM8A/CWC22	7
GO:0071012	catalytic step 1 spliceosome	7/4891	12/19559	0.0142466168439702	0.047467985379691	0.0329397760170857	PRPF19/ISY1/SNRNP200/EIF4A3/MAGOHB/RBM8A/CWC22	7
GO:0046930	pore complex	11/4891	23/19559	0.0148350637330723	0.04921371142754	0.0341511993489034	TOMM40/PPIF/TSPAN33/BAX/TOMM40L/PDZD11/C7/ADAM10/VDAC3/VDAC1/VDAC2	11
