# Supplementary material for: CDCA4 as a novel molecular biomarker of poor prognosis in patients with lung adenocarcinoma
Source: Front Oncol. 2022 Sep 15;12:865756. doi: 10.3389/fonc.2022.865756 (PMC9520321; doi:10.3389/fonc.2022.865756)
Supplement: Supplementary file 3 [file DataSheet_3.csv]

ID	Description	GeneRatio	BgRatio	pvalue	p.adjust	qvalue	geneID	Count
GO:0140098	catalytic activity, acting on RNA	201/4826	390/18352	7.13039429284815e-27	8.34969171692518e-24	6.9352466595702e-24	NOP2/DROSHA/DHX15/DDX21/ISG20L2/POLR2I/DCP2/RNASEH2B/GARS1/TRMT112/DDX56/POLR2E/TRMT5/EXD2/POLR2H/CARS1/TGS1/TRMT61A/BRIP1/TRMT6/DDX58/EXOSC10/NSUN2/EXOSC9/DICER1/RPP25/DHX30/TUT4/MRM2/PNPT1/FARSA/METTL5/AGO2/METTL4/THUMPD3/DDX50/AARS2/LRRC47/JMJD6/TSN/FEN1/ERI1/PSTK/PTRH2/SUPV3L1/GATC/SLFN11/SKIV2L/PUS1/BMT2/FARSB/KARS1/TRMT61B/MED21/RNASEH2A/DHX9/SARS2/POP4/YARS2/POLR2J/POLRMT/RARS2/ALKBH1/VARS…	201
GO:0016887	ATPase activity	199/4826	423/18352	1.6549471007879e-20	9.68971527511317e-18	8.04826905856853e-18	PFN2/DHX15/RAD54L/DDX21/RECQL/EP400/KIF1B/ABCF2/ABCC8/KATNA1/TOR1A/DDX56/KATNAL1/SMARCA5/LONP1/TOP2A/ATP1A2/BRIP1/POLQ/DDX58/DICER1/CHD8/RFC5/DHX30/PSMC2/ATP8A1/MYL6/ATAD5/KIF2A/ATP5PF/DDX50/ABCA10/ERCC3/DNA2/SUPV3L1/CCT8/XRCC6/PSMC3/SLFN11/SKIV2L/RHOBTB3/HSPA2/RFC3/XRCC5/MRE11/AK6/XRCC2/KIF3C/DHX9/SPATA5/RFC1/PMS2P1/ABCF3/SMCHD1/MYO5C/HSPA13/MCM6/MCM7/CHD5/SNRNP200/DDX23/DDX55/TTF2/MOV10/DHX35/H…	199
GO:0140097	catalytic activity, acting on DNA	115/4826	209/18352	9.06672973699527e-19	3.53904684067382e-16	2.93952921999426e-16	DNMT3A/RAD54L/ZGRF1/RECQL/APEX2/EXD2/DKC1/TOP2A/ALKBH4/BRIP1/TATDN1/POLQ/DICER1/CHD8/RFC5/XRCC1/LIG1/METTL4/ERCC3/FEN1/DNA2/SUPV3L1/XRCC6/POLE/GEN1/POLE2/MGME1/RFC3/XRCC5/RBBP8/MRE11/MBD4/DHX9/MUS81/ALKBH1/MCM6/MCM7/CHD5/POLD1/TOP3A/NEIL3/NME1/TOP3B/RAD51C/BLM/EXOG/NEIL1/TDG/RFC4/RAD54B/TERF1/POLA1/SMUG1/HMGA2/EXO1/RECQL4/RUVBL1/G3BP1/POLE4/CHTF18/DSCC1/DCLRE1A/PRIMPOL/LIG3/MUTYH/APTX/ALKBH2/TDP1…	115
GO:0003697	single-stranded DNA binding	73/4826	114/18352	2.70841899170914e-17	7.9288965982285e-15	6.58573460089275e-15	RAD23A/HMGB2/PCBP1/BRCA2/RPA3/RAD18/POLR2H/LONP1/HMCES/HNRNPA2B1/PURB/FUBP3/CDC45/RPA1/TSN/HMGB1/RBBP8/DHX9/REXO4/NUP35/MCM6/MCM7/POLR3C/TOP3A/NEIL3/NME1/BLM/RPA2/TERF1/POLA1/PCBP2/SMC2/APTX/PMS2/RAD51AP1/TDP1/RAD51/RAD51D/HSF1/DDX11/HSPD1/SSBP1/HROB/POLR2G/RAD23B/YBX1/SUB1/POT1/MCM8/ERCC1/NABP2/MCM10/DHX36/TWNK/RAD51B/RNF138/MCM2/MSH2/IGHMBP2/HNRNPU/MCM4/FUBP1/POLR2D/CNBP/MCM3/MCM5/CRY2/NUCKS1/D…	73
GO:0004386	helicase activity	92/4826	160/18352	6.05056293389845e-17	0.0000000000000141704183911902	0.0000000000000117699371598361	DHX15/RAD54L/DDX21/RECQL/EP400/DDX56/SMARCA5/BRIP1/POLQ/DDX58/DICER1/CHD8/RFC5/DHX30/DDX50/ERCC3/DNA2/SUPV3L1/XRCC6/SLFN11/SKIV2L/RFC3/XRCC5/MRE11/DHX9/MCM6/MCM7/CHD5/SNRNP200/DDX23/DDX55/TTF2/MOV10/DHX35/HELLS/BLM/DDX53/RFC4/RAD54B/RECQL4/RUVBL1/G3BP1/HLTF/DDX27/DDX49/CHTF18/EIF4A3/DSCC1/DDX39A/DDX54/DDX10/DDX20/SMARCAL1/RAD51/PIF1/NBN/DDX11/GINS2/DHX33/FANCM/DHX57/SMARCAD1/ASCC3/DDX24/DDX28/CHD…	92
GO:0008094	DNA-dependent ATPase activity	68/4826	108/18352	1.18345280059784e-15	0.000000000000230970538250011	0.00000000000019184392767586	RAD54L/RECQL/SMARCA5/TOP2A/BRIP1/POLQ/CHD8/RFC5/ERCC3/DNA2/SUPV3L1/XRCC6/RFC3/XRCC5/MRE11/XRCC2/DHX9/RFC1/MCM6/MCM7/CHD5/TTF2/RAD51C/BLM/RFC4/RAD54B/RECQL4/RUVBL1/G3BP1/HLTF/CHTF18/DSCC1/SMARCAL1/RAD51/PIF1/NBN/RAD51D/DDX11/GINS2/FANCM/MSH6/SMARCAD1/ASCC3/CHD7/MCM8/RUVBL2/ACTR5/DHX36/TWNK/RAD51B/SMARCA4/ERCC2/GTF2F2/XRCC3/MCM2/MSH2/RFC2/ERCC6L/GINS4/IGHMBP2/MCM4/MCM3/CHD4/RBBP4/MCM5/DMC1/ZRANB3/W…	68
GO:0043021	ribonucleoprotein complex binding	76/4826	133/18352	0.0000000000000475889438790001	0.00000000000796095046890131	0.00000000000661235851792423	PES1/PTCD3/ZNF598/MTIF2/TACO1/EIF4H/NMD3/FMR1/GEMIN5/ETF1/SEC61A2/SNRPA/EIF6/ERI1/CSNK2B/SNRPD1/SNRPD3/YTHDF3/PPP1CA/WDR12/DHX9/EIF1B/XPO5/PRPF31/MALSU1/NOLC1/EIF1/SNRPB/SND1/NAA15/PQBP1/NME1/PPIH/C1QBP/CPSF6/EZH2/EIF4A3/ERAL1/EIF3K/EIF5A2/SNRPB2/SRP72/GCN1/EIF2S1/EIF5A/MAIP1/SRP68/ITCH/OLA1/PHF6/ABCE1/CBX5/DHX33/NEAT1/OXA1L/BOP1/EEFSEC/NPM1/LARP1/PRMT5/PIM1/CPEB4/PRMT3/TIMM50/NAA10/IGHMBP2/MTOR/…	76
GO:0003684	damaged DNA binding	46/4826	65/18352	0.0000000000000803579181155323	0.000000000011762390264161	0.00000000000976983109720419	RAD23A/HMGB2/RPA3/RAD18/DDB1/POLQ/FANCG/XRCC1/RPA1/ERCC3/FEN1/XRCC6/XRCC5/HMGB1/RBBP8/POLD1/NEIL3/BLM/NEIL1/TDG/RPA2/RECQL4/H2AX/BRCA1/DCLRE1A/MUTYH/APTX/NBN/CUL4B/LOC100133315/APEX1/MSH6/RAD23B/POT1/ERCC1/KDM4D/RPS3/ERCC2/MSH2/DCLRE1B/PCNA/POLB/PNKP/CRY2/UNG/AUNIP	46
GO:0003678	DNA helicase activity	51/4826	78/18352	0.00000000000049579674159406	0.0000000000645086649340716	0.0000000000535808408459546	RECQL/BRIP1/POLQ/CHD8/RFC5/ERCC3/DNA2/SUPV3L1/XRCC6/RFC3/XRCC5/MRE11/DHX9/MCM6/MCM7/CHD5/BLM/RFC4/RAD54B/RECQL4/RUVBL1/G3BP1/CHTF18/DSCC1/SMARCAL1/RAD51/PIF1/NBN/DDX11/GINS2/FANCM/SMARCAD1/ASCC3/CHD7/MCM8/RUVBL2/ACTR5/DHX36/TWNK/ERCC2/GTF2F2/MCM2/RFC2/ERCC6L/GINS4/IGHMBP2/MCM4/MCM3/CHD4/MCM5/WRNIP1	51
GO:0140101	catalytic activity, acting on a tRNA	68/4826	123/18352	0.00000000000826538797999679	0.000000000967876932457624	0.000000000803917736159688	GARS1/TRMT5/CARS1/TRMT61A/TRMT6/NSUN2/RPP25/FARSA/THUMPD3/AARS2/LRRC47/PSTK/PTRH2/GATC/PUS1/FARSB/KARS1/TRMT61B/SARS2/POP4/YARS2/RARS2/ALKBH1/VARS1/PARS2/POP1/DTD1/QTRT2/TRMT12/RPP30/TRMT1/MRPL58/MARS2/TYW3/DUS3L/DTD2/FTSJ1/DARS2/NT5C3A/NARS2/TRMT11/PUS3/TRMT10C/METTL8/METTL6/RPP40/TRIT1/WARS1/CDKAL1/TRPT1/MARS1/RPP21/LARS2/RARS1/WDR4/PTRH1/YARS1/DUS4L/METTL2B/THUMPD2/IARS1/TRMT10A/GATB/DARS1/QRS…	68
GO:0045182	translation regulator activity	70/4826	139/18352	0.00000000108224175965552	0.000000115209554596055	0.000000095692955590593	EIF3I/EIF2AK2/GTPBP2/MTIF2/CIRBP/EIF3D/EIF4H/EIF3F/IGF2BP2/ZNF540/FMR1/ETF1/AGO2/FXR1/GFM1/EIF6/CELF1/IGF2BP1/EIF4E/EIF4G2/DHFR/EIF2AK1/EIF1B/EIF2B4/SHMT2/EIF3H/EIF2B3/COPS5/EIF1/IGF2BP3/EIF2B5/EIF3B/EIF2B1/EIF4EBP1/MTRF1L/HBS1L/C1QBP/EIF1AD/MRPL58/EIF3E/ABCF1/EIF4A3/EIF3K/EIF5A2/EIF5/GCN1/TYMS/EIF2S1/EIF5A/EIF3M/SAMD4B/EIF3G/EIF2B2/EIF3J/EIF5B/MCTS1/EIF4G1/PAIP1/EEFSEC/LARP1/EIF2S2/ABTB1/CPEB4/E…	70
GO:0000217	DNA secondary structure binding	26/4826	34/18352	0.00000000140242309113183	0.000000136853119976281	0.000000113670082123317	HMGB2/RAD18/GEN1/HMGB1/RBBP8/XRCC2/NEIL3/RAD51C/BLM/ABL1/MEN1/HMGA2/RECQL4/H1-0/RAD51D/YY1/FANCM/MSH6/CLSPN/POT1/HNRNPD/RAD51B/XRCC3/MSH2/HMGA1/MAPT	26
GO:0003743	translation initiation factor activity	34/4826	51/18352	0.00000000177513722329108	0.000000152107170039147	0.000000126340082804775	EIF3I/MTIF2/EIF3D/EIF4H/EIF3F/AGO2/EIF6/EIF4E/EIF4G2/EIF1B/EIF2B4/EIF3H/EIF2B3/COPS5/EIF1/EIF2B5/EIF3B/EIF2B1/EIF1AD/EIF3E/EIF3K/EIF5/EIF2S1/EIF3M/EIF3G/EIF2B2/EIF3J/EIF5B/MCTS1/EIF4G1/EIF2S2/EIF3A/EIF2A/DENR	34
GO:0003688	DNA replication origin binding	20/4826	23/18352	0.00000000181853149491721	0.000000152107170039147	0.000000126340082804775	CDC6/CDC45/ORC3/DHX9/MCM6/MCM7/POLA1/DDX11/HSPD1/ORC4/ORC2/MCM8/MCM10/GRWD1/MCM2/MCM4/MCM3/MCM5/ORC1/ORC5	20
GO:0008135	translation factor activity, RNA binding	48/4826	84/18352	0.00000000213712614619513	0.000000166838314479633	0.000000138575758532231	EIF3I/GTPBP2/MTIF2/EIF3D/EIF4H/EIF3F/ETF1/AGO2/GFM1/EIF6/EIF4E/EIF4G2/EIF1B/EIF2B4/EIF3H/EIF2B3/COPS5/EIF1/EIF2B5/EIF3B/EIF2B1/MTRF1L/HBS1L/EIF1AD/MRPL58/EIF3E/ABCF1/EIF3K/EIF5A2/EIF5/GCN1/EIF2S1/EIF5A/EIF3M/EIF3G/EIF2B2/EIF3J/EIF5B/MCTS1/EIF4G1/EEFSEC/EIF2S2/ABTB1/CPEB4/EIF3A/EFL1/EIF2A/DENR	48
GO:0003712	transcription coregulator activity	190/4826	498/18352	0.0000000028901619962208	0.000000211523731098409	0.000000175691426612369	MED8/RCOR1/DNMT3A/SMARCC1/HMGB2/SAP30/MED1/KCTD1/SMARCD1/WDR77/PAWR/IRF2BPL/URI1/KDM3A/TOB1/NUP98/KAT5/NME2/ACTN4/HIRA/HDGFL3/CBFA2T2/JMJD6/ACTL6A/UXT/NMI/SMARCB1/TADA1/SF1/DPF3/TADA2A/ASXL1/RBPMS/HMGB1/SMARCD2/RBBP8/RCOR2/CEBPZ/MED21/COPS2/MTA2/DHX9/MUC1/ZNF410/CENPJ/POU4F2/SOX4/COPS5/PARP9/TSG101/SMYD1/ACTN1/PBXIP1/FUS/SND1/PIAS4/PXN/PQBP1/MED19/PARK7/RNF4/TRIP11/TDG/ABL1/FHL2/CASP8AP2/ZFPM2/AJ…	190
GO:0016741	transferase activity, transferring one-carbon groups	101/4826	229/18352	0.00000000368327991513846	0.000000253712987095714	0.000000210733785856838	SETDB2/NOP2/DNMT3A/ECE2/TRMT112/TRMT5/EHMT1/TGS1/TRMT61A/FAM98B/TRMT6/SMYD2/DPH5/NSUN2/CIAPIN1/MRM2/METTL5/METTL4/METTL21A/THUMPD3/METTL7A/SPOUT1/METTL23/CAD/BMT2/NTMT1/TRMT61B/SHMT2/SMYD1/EED/FTSJ3/ZNF711/MEN1/INMT/TRMT12/TRMT1/SUV39H2/PRDM4/MRM3/RAMAC/PRMT1/NSD3/EZH2/WDR82/SETD1A/SETD3/HEMK1/COQ5/NSD2/AMT/ATIC/ASH2L/TYMS/TYW3/CMTR1/PCMT1/EMG1/ZCCHC4/HENMT1/PCIF1/ICMT/FTSJ1/NDUFAF5/FBXO11/EEF1AK…	101
GO:0042393	histone binding	104/4826	238/18352	0.00000000402087104556161	0.000000261579999686258	0.000000217268119654908	MTF2/SMARCC1/TONSL/STAT1/RCC1/PHC2/ASF1A/SMARCA5/PHC1/DTX3L/ASF1B/KAT5/SETSIP/FMR1/CHD8/HIRA/SART3/DPF3/ING3/PSME4/NASP/ANP32B/PIH1D1/NCAPG2/NCAPD2/UIMC1/RNF8/COPRS/PARP9/CHD5/SCML2/MSL3/SBNO1/NAP1L1/TSPY26P/HJURP/HINFP/CKS2/RESF1/UHRF1/CHAF1B/ANP32A/PHF10/H2AX/CDYL/UHRF2/NPM3/KAT6A/DNAJC2/HPF1/DPF2/TSPYL4/BRD9/VRK1/LRWD1/PHF6/BAZ1B/CBX5/BRD4/ATAD2/BRD3/MSH6/PWP1/CARM1/VPS72/DEK/CTCFL/NCAPD3/SET/…	104
GO:0008168	methyltransferase activity	97/4826	218/18352	0.00000000427746689439263	0.000000263627038596514	0.000000218968388388852	SETDB2/NOP2/DNMT3A/ECE2/TRMT112/TRMT5/EHMT1/TGS1/TRMT61A/FAM98B/TRMT6/SMYD2/DPH5/NSUN2/CIAPIN1/MRM2/METTL5/METTL4/METTL21A/THUMPD3/METTL7A/SPOUT1/METTL23/BMT2/NTMT1/TRMT61B/SMYD1/EED/FTSJ3/ZNF711/MEN1/INMT/TRMT12/TRMT1/SUV39H2/PRDM4/MRM3/RAMAC/PRMT1/NSD3/EZH2/WDR82/SETD1A/SETD3/HEMK1/COQ5/NSD2/AMT/ASH2L/TYMS/TYW3/CMTR1/PCMT1/EMG1/ZCCHC4/HENMT1/PCIF1/ICMT/FTSJ1/NDUFAF5/FBXO11/EEF1AKMT2/DNMT1/VCPKM…	97
GO:0008757	S-adenosylmethionine-dependent methyltransferase activity	76/4826	160/18352	0.00000000628859886632262	0.000000355305176690243	0.000000295116169950816	SETDB2/NOP2/DNMT3A/TRMT112/TRMT5/EHMT1/TRMT61A/TRMT6/SMYD2/DPH5/NSUN2/MRM2/METTL5/METTL4/METTL21A/THUMPD3/BMT2/TRMT61B/SMYD1/EED/FTSJ3/ZNF711/MEN1/INMT/TRMT1/SUV39H2/MRM3/RAMAC/PRMT1/NSD3/EZH2/WDR82/SETD1A/SETD3/COQ5/NSD2/ASH2L/CMTR1/PCMT1/EMG1/ZCCHC4/PCIF1/ICMT/FTSJ1/FBXO11/EEF1AKMT2/DNMT1/VCPKMT/NSUN5/TRMT11/FBL/CARM1/TRMT10C/KMT5A/METTL8/METTL6/MECOM/PRMT5/DOT1L/WDR5/PRMT3/HNMT/SUV39H1/DNMT3B/…	76
GO:0090079	translation regulator activity, nucleic acid binding	57/4826	109/18352	0.00000000637182639666534	0.000000355305176690243	0.000000295116169950816	EIF3I/GTPBP2/MTIF2/EIF3D/EIF4H/EIF3F/ZNF540/ETF1/AGO2/GFM1/EIF6/CELF1/EIF4E/EIF4G2/DHFR/EIF1B/EIF2B4/SHMT2/EIF3H/EIF2B3/COPS5/EIF1/EIF2B5/EIF3B/EIF2B1/MTRF1L/HBS1L/C1QBP/EIF1AD/MRPL58/EIF3E/ABCF1/EIF3K/EIF5A2/EIF5/GCN1/TYMS/EIF2S1/EIF5A/EIF3M/EIF3G/EIF2B2/EIF3J/EIF5B/MCTS1/EIF4G1/PAIP1/EEFSEC/LARP1/EIF2S2/ABTB1/CPEB4/EIF3A/PAIP2/EFL1/EIF2A/DENR	57
GO:0003899	DNA-directed 5'-3' RNA polymerase activity	28/4826	40/18352	0.00000000920848022312848	0.000000490142288240157	0.000000407111757233048	POLR2I/POLR2E/POLR2H/MED21/POLR2J/POLRMT/PRIM1/POLR3C/POLR3B/POLR1B/POLR2K/POLR2B/POLR1E/PRIMPOL/POLR3A/POLR1G/POLR3G/POLR3D/POLR2G/POLR1H/POLR3F/POLR1A/MED20/POLR1F/PRIM2/POLR2D/POLR3K/POLR1C	28
GO:0003725	double-stranded RNA binding	43/4826	76/18352	0.0000000218270386143275	0.00000111128096597294	0.000000923029001356459	DROSHA/DHX15/DDX21/EIF2AK2/LSM14A/ILF3/EIF4H/DDX58/FMR1/DICER1/DHX30/AGO2/FXR1/HSP90AB1/SUPV3L1/RFTN1/YRDC/ZNF346/DHX9/ZFR/ACTN1/MTDH/OAS3/STRBP/ADAR/SLC3A2/ILF2/APTX/MRPL44/TARBP2/HSPD1/DHX33/TFRC/TUBB4B/RC3H2/TUBA1B/DHX36/STAU1/DDX60/PRKRA/DDX1/HNRNPU/ELAVL1	43
GO:0004518	nuclease activity	92/4826	210/18352	0.0000000266972922762276	0.00000130260538564427	0.00000108194289751028	DROSHA/ISG20L2/ZGRF1/DCP2/APEX2/RNASEH2B/EXD2/TATDN1/POLQ/EXOSC10/N4BP2/EXOSC9/DICER1/RPP25/PNPT1/XRCC1/AGO2/PGAP1/EME1/TSN/FEN1/ERI1/DNA2/POLE/SLFN11/GEN1/MGME1/RBBP8/MRE11/MBD4/RNASEH2A/HARBI1/POP4/REXO4/MUS81/TRIR/POLD1/SND1/NME1/POP1/RAD51C/LAS1L/EXOG/EXOSC5/RPP30/EXO1/ERI3/G3BP1/EXOSC4/TOE1/REXO5/XRN2/DCLRE1A/ASTE1/APTX/MRPL44/PMS2/TDP1/APEX1/FANCM/CPSF3/RNASE1/ERN2/RNASEH1/DBR1/ERCC1/XRN1/N…	92
GO:0001046	core promoter sequence-specific DNA binding	30/4826	46/18352	0.000000034722640497351	0.00000162640848089592	0.00000135089346608641	STAT1/SNAPC3/KDM3A/MACROH2A1/AGO2/REST/GBX2/MYC/ZBTB17/SMARCB1/PIH1D1/NRF1/H2AZ1/TAF1B/TBP/UBTF/EZH2/DR1/RELA/HDAC1/DRAP1/H3-3B/RUVBL2/GTF2B/NPM1/SMARCA4/PAX6/BRF2/GTF2A1/MMP12	30
GO:0000287	magnesium ion binding	94/4826	217/18352	0.0000000369340303073549	0.00000166345190345818	0.00000138166170056664	RHEB/RAN/XXYLT1/ENO1/ATP11B/EXD2/RPS6KA2/TOP2A/OPA1/DCTPP1/EPHX2/ATP8A1/FEN1/CDK2/LRRK2/ATP11C/PLK1/GEN1/TPPP/FARSB/OXSR1/PKM/ATP10D/STK3/PGM2/PRPS1/THTPA/GSS/NME1/FIGNL1/SRPK1/IMPA1/TDG/ABL1/MTHFD2/SRPK2/MAPK12/AASDHPPT/MAST1/CDC42BPB/IDH3G/PRPS2/PPM1A/PDXP/DUT/HPGDS/PRTFDC1/MARK2/MAST4/PIF1/NLK/PRPSAP1/ABL2/ATP11A/ITPK1/ENO2/NT5C3A/RPS6KA5/MSH6/PSPH/NUDT3/SEPTIN4/SUCLA2/PAPOLA/ERN2/RNASEH1/MAP3…	94
GO:0008017	microtubule binding	110/4826	265/18352	0.0000000440231108313658	0.00000186401541578741	0.00000154824957902609	C10orf90/KIF1B/CENPE/KATNA1/DLGAP5/RACGAP1/KATNAL1/FAM83D/CCSAP/SKA1/MAP6D1/OPA1/FMR1/CENPF/FNTA/TPX2/KIF2A/HAUS8/HDGFL3/CEP57L1/MDM1/MAP4K4/RCC2/REEP4/LRRK2/UXT/PLK1/HAUS7/TPPP/GTSE1/PSRC1/KIF3C/FSD1/DNM1/KIF4A/GAS2L3/CCDC88C/DRG1/GAPDH/MTUS1/KIF2C/TERF1/KIF11/MARK4/CCDC88A/PPP5C/MAP1B/MAST1/STRBP/ABRAXAS2/KIF7/CEP57/KLC3/SPAST/KIF5C/SVBP/KIF26A/CAMSAP1/CLIP2/ZNF207/BCL2L11/NAV3/PEX14/KIF23/NUSA…	110
GO:0017116	single-stranded DNA-dependent ATP-dependent DNA helicase activity	16/4826	18/18352	0.0000000445708212143874	0.00000186401541578741	0.00000154824957902609	POLQ/RFC5/DNA2/RFC3/DHX9/MCM6/MCM7/RFC4/CHTF18/DSCC1/RAD51/PIF1/MCM2/RFC2/MCM5/WRNIP1	16
GO:0016874	ligase activity	75/4826	165/18352	0.0000000805551747334959	0.00000325276240044564	0.00000270174161356625	TTLL4/TRIM25/GARS1/CARS1/ATP6/ATP5PO/FARSA/ATP5PF/CTPS1/LIG1/AARS2/LRRC47/GATC/GHDC/CAD/ACSM1/PCCB/ACSL5/FARSB/KARS1/SARS2/YARS2/RARS2/VARS1/ATG7/ATP5MF/ASNSD1/UBE2L5/PARS2/SLC27A1/GSS/SUCLG1/ACSM3/MARS2/UBA6/ATP5F1C/LIG3/DPH6/PAICS/GMPS/TTLL7/RIMKLA/DARS2/SLC27A4/RTCA/MOCS3/NARS2/SUCLA2/PFAS/ATP5MC3/UBA3/ATP5PD/ATP5F1B/WARS1/UBA2/SLC27A6/TTL/MARS1/LARS2/TTLL5/RARS1/GART/ATP5MG/YARS1/NAE1/SAE1/AT…	75
GO:0015631	tubulin binding	141/4826	365/18352	0.000000132080077107436	0.00000515552567642693	0.0000042821751314832	ALDOA/C10orf90/TTLL4/KIF1B/CENPE/BRCA2/EMD/KATNA1/DLGAP5/RACGAP1/KATNAL1/FAM83D/CCSAP/SKA1/MAP6D1/OPA1/ADNP/FMR1/CCT5/CENPF/FNTA/TPX2/KIF2A/HAUS8/HDGFL3/CEP57L1/MDM1/MAP4K4/RCC2/REEP4/LRRK2/UXT/PLK1/HAUS7/TPPP/GTSE1/SMC3/SYT11/PSRC1/AGBL5/KIF3C/FSD1/CENPJ/DNM1/KIF4A/GAS2L3/STMN3/CCDC88C/DRG1/GAPDH/NME1/MTUS1/KIF2C/AGTPBP1/TERF1/TAOK1/KIF11/MARK4/HSPH1/CCDC88A/PPP5C/MAP1B/MAST1/STRBP/STMN1/ABRAXAS…	141
GO:0016779	nucleotidyltransferase activity	63/4826	133/18352	0.000000136967239027646	0.00000517382699681851	0.00000429737619224262	POLR2I/POLR2E/POLR2H/DKC1/POLQ/FLAD1/TUT4/PNPT1/RNGTT/YRDC/POLE/PAPSS1/POLE2/KARS1/MED21/POLR2J/POLRMT/PRIM1/POLR3C/POLD1/POLR3B/CMAS/POLR1B/POLR2K/ABL1/TERF1/POLA1/POLR2B/POLE4/OAS3/TENT5C/POLR1E/PRIMPOL/POLR3A/POLR1G/UGP2/POLD3/POLR3G/POLR3D/MOCS3/GPHN/POLR2G/PAPOLA/POLR1H/PAPOLG/POLR3F/POLR1A/PTGES3/MED20/CHRAC1/POLR1F/PRIM2/POLR2D/POLR3K/POLR1C/POLB/CTU1/TENT4A/CGAS/PCYT1A/MTPAP/POLE3/CTU2	63
GO:0000400	four-way junction DNA binding	15/4826	17/18352	0.000000151383459761603	0.00000553968848065116	0.00000460126042170135	HMGB2/GEN1/HMGB1/XRCC2/RAD51C/BLM/ABL1/MEN1/RAD51D/YY1/FANCM/MSH6/RAD51B/XRCC3/MSH2	15
GO:0034062	5'-3' RNA polymerase activity	28/4826	44/18352	0.000000215691685584581	0.00000721642753770126	0.00000599395842045572	POLR2I/POLR2E/POLR2H/MED21/POLR2J/POLRMT/PRIM1/POLR3C/POLR3B/POLR1B/POLR2K/POLR2B/POLR1E/PRIMPOL/POLR3A/POLR1G/POLR3G/POLR3D/POLR2G/POLR1H/POLR3F/POLR1A/MED20/POLR1F/PRIM2/POLR2D/POLR3K/POLR1C	28
GO:0061650	ubiquitin-like protein conjugating enzyme activity	28/4826	44/18352	0.000000215691685584581	0.00000721642753770126	0.00000599395842045572	UBE2N/UBE2Z/UBE2Q2/UBE3C/UBE2F/UBE2D2/UBE2QL1/UBE2A/UBE2E1/UBE2M/UBE2L6/UBE2L5/UBE2D1/UBE2C/UBE2O/UBE2R2/UBE2J2/UBE2G1/CDC34/UBE2E3/UBE2T/UBE2V1/UBE2K/UBE2I/UBE2S/UBE2E2/UBE2V2/UBE2D3	28
GO:0097747	RNA polymerase activity	28/4826	44/18352	0.000000215691685584581	0.00000721642753770126	0.00000599395842045572	POLR2I/POLR2E/POLR2H/MED21/POLR2J/POLRMT/PRIM1/POLR3C/POLR3B/POLR1B/POLR2K/POLR2B/POLR1E/PRIMPOL/POLR3A/POLR1G/POLR3G/POLR3D/POLR2G/POLR1H/POLR3F/POLR1A/MED20/POLR1F/PRIM2/POLR2D/POLR3K/POLR1C	28
GO:0061631	ubiquitin conjugating enzyme activity	27/4826	42/18352	0.000000262243005755059	0.00000853018221497705	0.00000708516190987351	UBE2N/UBE2Z/UBE2Q2/UBE3C/UBE2F/UBE2D2/UBE2QL1/UBE2A/UBE2E1/UBE2M/UBE2L6/UBE2L5/UBE2D1/UBE2C/UBE2O/UBE2R2/UBE2J2/UBE2G1/CDC34/UBE2E3/UBE2T/UBE2V1/UBE2K/UBE2S/UBE2E2/UBE2V2/UBE2D3	27
GO:0045296	cadherin binding	128/4826	332/18352	0.000000557332273553152	0.0000176388133062363	0.0000146507829520089	PKP2/YWHAB/PSMB6/CBL/LDHA/ALDOA/TRIM25/STAT1/PCBP1/RAN/ENO1/TWF1/EMD/VASP/CTNNAL1/PICALM/EIF4H/PAK4/CLIC1/YWHAE/KLC2/HSP90AB1/PTPN11/CCT8/PHLDB2/TES/SEPTIN2/DIAPH3/CHMP4B/EIF4G2/PPP1CA/UBAP2/H1-10/ATXN2L/MRE11/SH3GLB1/SCRIB/PKM/HNRNPK/AHSA1/CIP2A/ABCF3/PUF60/PLCB3/EHD1/SND1/RANBP1/CHMP5/PSEN1/CDH24/PARK7/LRRC59/CDH3/EIF3E/RUVBL1/CDH18/SLC3A2/PPFIBP1/ANLN/EIF5/RAB10/RDX/SH3GL1/GCN1/CDK5R1/ATIC/EPS…	128
GO:0044389	ubiquitin-like protein ligase binding	122/4826	316/18352	0.000000935392862259386	0.0000288248695185721	0.0000239419114883012	UBE2N/MFN2/UQCRC1/STAT1/SLC25A5/RAD18/SMAD6/CUL1/ERBB3/SUMO2/OTUB1/DTX3L/DDX58/YWHAE/PSMD1/HSPBP1/STING1/BAG5/HSP90AB1/CHEK2/FZD6/ACTG1/XRCC5/SYT11/UBE2A/RNF8/RNF31/UBE2L6/PARP9/CCDC50/TSG101/GPR37/UBE2L5/MUL1/ERLIN1/PA2G4/PIAS4/PXN/JKAMP/SMC6/CALR/PER1/RPA2/BCL10/ZNF746/TRIB3/UBE2D1/ISG15/PCBP2/HLTF/UBE2C/CACYBP/BRCA1/SMG5/GSK3B/AURKA/ITCH/RELA/TPI1/PIAS2/TRIM37/NLK/UBE2J2/UBE2G1/SCN5A/SUMO1/CUL…	122
GO:0000049	tRNA binding	36/4826	66/18352	0.00000101466950676375	0.000029979224993056	0.000024900718138868	CARS1/NSUN2/FARSA/HSD17B10/AARS2/PSTK/YRDC/SLFN11/PUS1/KARS1/SARS2/NAT10/YARS2/XPO5/ALKBH1/XPOT/DTD1/TRMT1/DTD2/DARS2/TRMT11/TRMT10C/SSB/EEFSEC/RPL35A/MARS1/RARS1/IGHMBP2/YARS1/AIMP1/EIF2A/CTU1/IARS1/TRMT10A/TARS1/CTU2	36
GO:0140296	NA	27/4826	44/18352	0.00000102405550787552	0.000029979224993056	0.000024900718138868	PSMC2/HNRNPF/TAF1B/TBP/RUVBL1/DR1/POLR1E/GTF2F1/PSMC5/DRAP1/FBL/NOP58/ERCC1/TAF12/GTF2A2/RUVBL2/GTF2B/YEATS2/CAND2/PSMC1/MTOR/HNRNPU/RPTOR/BRF1/BRF2/TAF11/GTF2A1	27
GO:0031490	chromatin DNA binding	51/4826	106/18352	0.00000114712626521368	0.0000327630452820785	0.00002721295684358	LEMD2/SMARCC1/MED1/RCC1/HDAC2/KDM3A/SRF/CTCF/ACTN4/MACROH2A1/ZIC2/ACTL6A/SMARCB1/H1-10/SMARCD2/MTA2/DHX9/SBNO1/HNRNPC/H2AZ1/PER1/HMGA2/EZH2/HMGN2/H1-0/TOX4/VAX2/RELA/MACROH2A2/HDAC1/HSF1/APEX1/CTCFL/H3-3B/HMGN1/RUVBL2/MYOD1/KDM4D/SMARCA4/MBD3/REPIN1/TOX2/HNRNPU/HMGN4/CHD4/RBBP4/SUZ12/NKAP/ACTB/GATA1/POLE3	51
GO:0008173	RNA methyltransferase activity	37/4826	69/18352	0.00000125908333046221	0.0000351044423802678	0.0000291577192317564	NOP2/TRMT112/TRMT5/TGS1/TRMT61A/TRMT6/NSUN2/MRM2/METTL5/METTL4/THUMPD3/BMT2/TRMT61B/FTSJ3/TRMT12/TRMT1/MRM3/RAMAC/TYW3/CMTR1/EMG1/ZCCHC4/HENMT1/PCIF1/FTSJ1/NSUN5/TRMT11/FBL/TRMT10C/METTL8/METTL6/WDR4/METTL2B/RNMT/THUMPD2/TRMT10A/METTL2A	37
GO:0003724	RNA helicase activity	40/4826	77/18352	0.00000139753877160201	0.0000380585558499058	0.0000316114033038006	DHX15/DDX21/DDX56/BRIP1/DDX58/DHX30/DDX50/SUPV3L1/SKIV2L/DHX9/SNRNP200/DDX23/DDX55/MOV10/DHX35/DDX53/RAD54B/G3BP1/DDX27/DDX49/EIF4A3/DDX39A/DDX54/DDX10/DDX20/DHX33/FANCM/DHX57/DDX24/DDX28/DDX41/DHX36/DDX60/DHX37/DDX1/IGHMBP2/DDX18/DHX8/DHX16/DDX52	40
GO:0140142	nucleocytoplasmic carrier activity	21/4826	31/18352	0.00000160268278898804	0.0000426532169523862	0.0000354277248092092	TNPO3/RAN/TNPO1/NUP42/XPO5/IPO11/CSE1L/KPNA2/XPO1/NUTF2/RANBP6/XPO6/KPNA4/KPNA3/TNPO2/HIKESHI/KPNA1/IPO9/IPO5/KPNB1/IPO4	21
GO:0004527	exonuclease activity	42/4826	83/18352	0.00000189635447173569	0.0000493473574756111	0.0000409878720908487	ISG20L2/DCP2/APEX2/EXD2/TATDN1/POLQ/EXOSC10/EXOSC9/PNPT1/FEN1/ERI1/POLE/MGME1/MRE11/REXO4/TRIR/POLD1/EXOG/EXOSC5/EXO1/ERI3/EXOSC4/TOE1/REXO5/XRN2/DCLRE1A/APTX/TDP1/APEX1/CPSF3/XRN1/NOCT/RAD9A/EXOSC3/EXOSC2/DCLRE1B/DDX1/CNOT3/CNOT7/DCPS/RAD9B/EXO5	42
GO:0031491	nucleosome binding	37/4826	70/18352	0.00000199654416176015	0.0000508250698569811	0.0000422152587063244	SMARCC1/RCC1/SMARCA5/HDAC2/MACROH2A1/HIRA/ACTL6A/SMARCB1/H1-10/SMARCD2/MTA2/EED/HNRNPC/H2AZ1/RNF4/UHRF1/HMGA2/DNTTIP1/ACTR6/HMGN2/H1-0/VRK1/HDAC1/SUPT16H/H3-3B/HMGN1/NAP1L4/SSRP1/SMARCA4/MBD3/HP1BP3/RNF168/HMGN4/CHD4/RBBP4/NOC2L/ACTB	37
GO:0004298	threonine-type endopeptidase activity	16/4826	21/18352	0.00000254047866670723	0.0000632957557173228	0.0000525733995081184	PSMB6/PSMB5/PSMA7/PSMB2/PSMB4/PSMB7/PSMA1/PSMB1/PSMB8/PSMA4/PSMA6/PSMB3/PSMA3/PSMA5/PSMA2/PSMB9	16
GO:0030515	snoRNA binding	21/4826	32/18352	0.00000350429812178229	0.0000854261231247049	0.0000709548633801315	DDX21/RRP9/PRKDC/DKC1/NOP14/WDR3/NUDT1/HEATR1/BYSL/NOP10/GAR1/XRCC5/NOLC1/BMS1/IMP4/NUFIP1/NOP58/TSR1/DHX37/NOP56/UTP6	21
GO:0003727	single-stranded RNA binding	44/4826	90/18352	0.00000357462001119602	0.0000854261231247049	0.0000709548633801315	LSM14A/ILF3/LONP1/EIF4H/PPIE/DDX58/EXOSC10/FMR1/PNPT1/AGO2/FXR1/JMJD6/PUS1/RBPMS/DHX9/ZFR/MSI1/PATL1/MCRS1/HNRNPF/HNRNPC/STRBP/EIF4A3/RBMX/U2AF2/DLX2/RPS7/DDX11/POLR2G/KHDRBS1/DAZAP1/SSB/PTBP1/LARP4/SYNCRIP/DDX60/PABPC4L/ZC3H14/DDX1/HNRNPU/POLR2D/CNBP/SNRPC/HNRNPA1	44
GO:0003714	transcription corepressor activity	80/4826	194/18352	0.00000390414242504192	0.0000914350155944817	0.0000759458442260786	RCOR1/DNMT3A/SAP30/MED1/KCTD1/PAWR/IRF2BPL/URI1/TOB1/HIRA/CBFA2T2/UXT/SF1/RBBP8/RCOR2/COPS2/MTA2/POU4F2/PARP9/TSG101/SMYD1/PBXIP1/PIAS4/FHL2/CASP8AP2/ZFPM2/AJUBA/C1QBP/TRIB3/E2F8/MLIP/EZH2/IRF2BP1/CDYL/DR1/MIER1/LIMD1/YAF2/HDAC9/TCERG1/DPF2/DDX54/E2F7/HDAC1/CTBP2/PEX14/MIDEAS/SIAH2/SNW1/APEX1/DRAP1/TLE1/MIER3/TRERF1/HDGF/OLIG3/PHB/PARP15/KMT5A/BEND6/RUVBL2/TRIM28/C1D/PRMT5/SMARCA4/DAXX/MTA1/DNMT3…	80
GO:0016251	RNA polymerase II general transcription initiation factor activity	23/4826	37/18352	0.00000474693084740217	0.000108993255339371	0.0000905297028482891	TAF3/GTF2E1/TBPL1/TAF6/TAF7L/TBP/DR1/GTF2F1/TAF5/DRAP1/TAF2/SNAPC1/SNAPC2/TAF12/GTF2A2/GTF2B/GTF2E2/GTF2F2/TAF9/GTF2H3/TAF11/GTF2H4/GTF2A1	23
GO:0017025	TBP-class protein binding	18/4826	26/18352	0.00000566596342683574	0.000127593137938936	0.000105978749117332	PSMC2/HNRNPF/TAF1B/RUVBL1/DR1/PSMC5/DRAP1/TAF12/GTF2A2/RUVBL2/GTF2B/YEATS2/CAND2/PSMC1/BRF1/BRF2/TAF11/GTF2A1	18
GO:0000979	RNA polymerase II core promoter sequence-specific DNA binding	17/4826	24/18352	0.0000064016388283905	0.000141439982415949	0.000117479926066193	STAT1/KDM3A/MACROH2A1/REST/GBX2/NRF1/H2AZ1/TBP/EZH2/RELA/HDAC1/H3-3B/RUVBL2/GTF2B/PAX6/BRF2/GTF2A1	17
GO:0061608	nuclear import signal receptor activity	15/4826	20/18352	0.0000074264360332575	0.000158115574453537	0.000131330658272343	TNPO3/TNPO1/IPO11/KPNA2/NUTF2/RANBP6/KPNA4/KPNA3/TNPO2/HIKESHI/KPNA1/IPO9/IPO5/KPNB1/IPO4	15
GO:0070182	DNA polymerase binding	15/4826	20/18352	0.0000074264360332575	0.000158115574453537	0.000131330658272343	LONP1/HSP90AB1/HMGB1/NAT10/ACD/FANCI/FANCD2/CDT1/RAD51/NABP2/HSP90AA1/SMARCA4/PTGES3/PCNA/CDK2AP1	15
GO:0001882	nucleoside binding	141/4826	389/18352	0.00000812825530958374	0.000169967624420046	0.000141174960640139	RAB5C/GNA12/RHEB/MFN2/RHOC/RAN/TUBA1C/GTPBP2/MTIF2/ARL2/RHOF/SEPHS1/DAP3/TUBB3/TUBB4A/CDC42/SEPTIN5/OPA1/NME2/DRG2/FKBP4/SRPRB/ACTN4/TUBG1/HRAS/AK4/HSP90AB1/GFM1/RNGTT/LRRK2/GNL3L/SEPTIN2/RAB7A/RHOBTB3/ARL6/RND3/RAB32/ARF6/ACSM1/DIRAS2/RAB6A/GPN1/ARHGAP5/GTPBP10/DNM1/MPPED2/NOLC1/EHD1/POLR3B/ARL10/GBP1/TUBA1A/DRG1/POLR1B/GUCY2D/NME1/NUDT2/GTPBP3/TUBB6/BMS1/NKIRAS2/LSG1/ARL13B/HBS1L/NRAS/RAB2B/ARL…	141
GO:0031625	ubiquitin protein ligase binding	112/4826	297/18352	0.00000912163732694684	0.000187393637014996	0.000155648991506904	UBE2N/MFN2/UQCRC1/SLC25A5/RAD18/SMAD6/CUL1/ERBB3/SUMO2/OTUB1/DDX58/YWHAE/PSMD1/HSPBP1/STING1/BAG5/HSP90AB1/CHEK2/FZD6/ACTG1/XRCC5/SYT11/UBE2A/RNF8/RNF31/UBE2L6/CCDC50/TSG101/GPR37/UBE2L5/MUL1/ERLIN1/PA2G4/PIAS4/PXN/JKAMP/SMC6/CALR/PER1/RPA2/BCL10/ZNF746/TRIB3/UBE2D1/ISG15/PCBP2/HLTF/CACYBP/BRCA1/SMG5/GSK3B/AURKA/RELA/TPI1/PIAS2/TRIM37/NLK/UBE2J2/UBE2G1/SCN5A/SUMO1/CUL4B/BAG2/UBXN1/VCP/HSPD1/DERL1…	112
GO:0051082	unfolded protein binding	53/4826	118/18352	0.00000936871771753385	0.000189151180124692	0.00015710880528133	PDRG1/TOR1A/DNAJB5/CDC37/HSPE1/PPIA/CCT5/DNAJB11/SHQ1/HSP90AB1/PFDN2/DNAJB6/CCT8/CCT7/HSPA2/DNAJB13/NACAD/HSPA13/CCT6A/CALR/DNAJA3/AFG3L2/CHAF1B/SRSF12/AIP/HTRA2/DNAJB4/CHAF1A/GRPEL2/HSPD1/MKKS/NUDC/ERN2/TUBB4B/SRSF10/NUDCD2/RUVBL2/HSP90AA1/NPM1/NAP1L4/SERPINH1/DNAJA1/PTGES3/GRPEL1/TCP1/HSPA14/CCT3/PFDN1/PFDN4/HSPA8/PFDN6/DNAJB1/CCT4	53
GO:0016796	exonuclease activity, active with either ribo- or deoxyribonucleic acids and producing 5'-phosphomonoesters	31/4826	58/18352	0.0000098667096754107	0.000195829102201795	0.000162655481535762	ISG20L2/DCP2/APEX2/EXD2/TATDN1/EXOSC10/EXOSC9/PNPT1/FEN1/ERI1/POLE/MGME1/POLD1/EXOSC5/EXO1/ERI3/EXOSC4/TOE1/XRN2/DCLRE1A/APTX/APEX1/XRN1/NOCT/RAD9A/EXOSC3/EXOSC2/DCLRE1B/CNOT3/CNOT7/EXO5	31
GO:0140223	general transcription initiation factor activity	25/4826	43/18352	0.0000101102321395226	0.000197318030589683	0.000163892184156472	TAF3/SNAPC3/GTF2E1/TBPL1/TAF6/TAF7L/TBP/UBTF/DR1/GTF2F1/TAF5/DRAP1/TAF2/SNAPC1/SNAPC2/TAF12/GTF2A2/GTF2B/GTF2E2/GTF2F2/TAF9/GTF2H3/TAF11/GTF2H4/GTF2A1	25
GO:0002039	p53 binding	34/4826	66/18352	0.0000107467903805896	0.000206303139929024	0.000171355208139169	TAF3/EHMT1/SMYD2/CHD8/SMARCB1/MSX1/MUC1/POU4F2/TRIAP1/TP53BP2/BLM/KDM1A/TP53RK/GSK3B/HDAC1/BRD4/HSPD1/CDK5/KMT5A/PRMT5/USP10/SMARCA4/TAF9/DAXX/MAPKAPK5/BCL2L12/NTRK3/ZNF385B/RNF34/PSME3/EHMT2/RFWD3/HIF1A/GATA1	34
GO:0042054	histone methyltransferase activity	31/4826	59/18352	0.0000155743140409899	0.000294153576483857	0.000244323704140487	SETDB2/EHMT1/SMYD2/NTMT1/SMYD1/EED/ZNF711/MEN1/SUV39H2/PRDM4/PRMT1/NSD3/EZH2/WDR82/SETD1A/SETD3/NSD2/ASH2L/FBL/PRDM13/CARM1/KMT5A/MECOM/PRMT5/DOT1L/WDR5/SUV39H1/KMT2B/EHMT2/SUZ12/PRMT6	31
GO:0031369	translation initiation factor binding	20/4826	32/18352	0.0000177644347414048	0.000330192906066429	0.000274257939867302	C8orf88/EIF3F/FMR1/EIF4E/SYT11/EIF2B4/EIF2B5/EIF3B/EIF4EBP1/EIF5/GLE1/EIF3M/POLR2G/EIF4G1/LARP1/EIF2S2/NCK1/POLR2D/ZPR1/GCH1	20
GO:0009982	pseudouridine synthase activity	11/4826	13/18352	0.0000185596309389371	0.000339583247335865	0.000282057549137795	RPUSD3/DKC1/RPUSD2/PUS7/PUS1/TRUB2/PUS3/TRUB1/PUS7L/RPUSD4/PUSL1	11
GO:0043022	ribosome binding	30/4826	57/18352	0.0000203769682220062	0.000367098919814912	0.00030491204270662	ZNF598/TACO1/FMR1/GEMIN5/ETF1/SEC61A2/EIF6/ERI1/YTHDF3/NAA15/C1QBP/EIF3K/EIF5A2/SRP72/GCN1/EIF2S1/EIF5A/MAIP1/SRP68/OLA1/OXA1L/CPEB4/PRMT3/NAA10/IGHMBP2/MTOR/EFL1/EIF2A/LETM1/LETM2	30
GO:0003713	transcription coactivator activity	101/4826	267/18352	0.000021122797060144	0.000368292404793665	0.000305903350289314	SMARCC1/HMGB2/MED1/SMARCD1/WDR77/NUP98/KAT5/NME2/ACTN4/JMJD6/ACTL6A/SMARCB1/TADA1/TADA2A/ASXL1/RBPMS/HMGB1/SMARCD2/CEBPZ/MED21/MTA2/DHX9/CENPJ/SOX4/COPS5/TSG101/ACTN1/FUS/PQBP1/PARK7/RNF4/TRIP11/ABL1/ZFPM2/KDM1A/BCL10/TAF6/MED17/RUVBL1/NSD3/CITED4/MTDH/SETD3/ENY2/DR1/AIP/PSMC3IP/SOX11/BRCA1/YAF2/KAT6A/TCERG1/SFR1/MED27/NCOA6/TAF5/PSMD9/PRRX1/CTBP2/RFXANK/SNW1/FHL5/APEX1/MYOCD/ZCCHC18/DRAP1/CARM1/…	101
GO:0008409	5'-3' exonuclease activity	14/4826	19/18352	0.0000213867493816988	0.000368292404793665	0.000305903350289314	DCP2/POLQ/FEN1/MRE11/TRIR/EXOG/EXO1/XRN2/DCLRE1A/APTX/CPSF3/XRN1/DCLRE1B/EXO5	14
GO:0043138	3'-5' DNA helicase activity	14/4826	19/18352	0.0000213867493816988	0.000368292404793665	0.000305903350289314	RECQL/ERCC3/DHX9/MCM6/MCM7/BLM/RECQL4/GINS2/FANCM/ASCC3/ACTR5/MCM2/GINS4/MCM5	14
GO:0032549	ribonucleoside binding	137/4826	383/18352	0.000023062062021708	0.000391386588803189	0.000325085359390666	RAB5C/GNA12/RHEB/MFN2/RHOC/RAN/TUBA1C/GTPBP2/MTIF2/ARL2/RHOF/SEPHS1/DAP3/TUBB3/TUBB4A/CDC42/SEPTIN5/OPA1/NME2/DRG2/FKBP4/SRPRB/TUBG1/HRAS/AK4/HSP90AB1/GFM1/RNGTT/LRRK2/GNL3L/SEPTIN2/RAB7A/RHOBTB3/ARL6/RND3/RAB32/ARF6/ACSM1/DIRAS2/RAB6A/GPN1/ARHGAP5/GTPBP10/DNM1/MPPED2/NOLC1/EHD1/POLR3B/ARL10/GBP1/TUBA1A/DRG1/POLR1B/GUCY2D/NME1/NUDT2/GTPBP3/TUBB6/BMS1/NKIRAS2/LSG1/ARL13B/HBS1L/NRAS/RAB2B/ARL9/ARL5…	137
GO:0047485	protein N-terminus binding	48/4826	107/18352	0.0000252027677837764	0.000421606301068602	0.000350185826048261	SMARCC1/EXOC2/ACTN4/PHB2/CSNK2A1/ERCC3/PDCD10/RPS21/ARF6/ZWINT/HAX1/YWHAQ/MEN1/RPA2/EIF3E/CSNK2A2/RND2/EIF5A/APTX/RELA/HDAC1/RBPJ/CALM1/PEX14/NBN/TARBP2/SCFD1/MAP2K1/SNF8/MNAT1/PPP1CC/KLHL13/EXOC5/SMARCA4/ERCC2/CALM3/DAXX/SUV39H1/TBL1XR1/GTF2H3/GADD45A/STX5/TAF11/TDRD7/PARP1/VPS25/BANF1/BIRC2	48
GO:0017056	structural constituent of nuclear pore	18/4826	28/18352	0.0000270309660387182	0.000445820580723084	0.00037029818561565	NUP98/NUP85/NUP133/NUP188/NDC1/NUP54/NUP35/NUP205/POM121/NUP160/NUP155/NUTF2/POM121C/UPF3B/NUP107/NUP93/NUP153/NUP62	18
GO:0031492	nucleosomal DNA binding	23/4826	40/18352	0.0000292505043215232	0.000475726952229217	0.000395138391711804	SMARCC1/RCC1/HDAC2/MACROH2A1/ACTL6A/SMARCB1/H1-10/SMARCD2/MTA2/HNRNPC/H2AZ1/HMGA2/HMGN2/H1-0/HDAC1/H3-3B/HMGN1/SMARCA4/MBD3/HMGN4/CHD4/RBBP4/ACTB	23
GO:0016866	intramolecular transferase activity	17/4826	26/18352	0.000032881297993086	0.00052745205410827	0.000438101216230879	RPUSD3/DKC1/RPUSD2/PGAM4/PUS7/PUS1/PGM2L1/PGM2/TRUB2/PMM1/PUS3/TRUB1/PUS7L/RPUSD4/PUSL1/PGM1/PGAM1	17
GO:0008276	protein methyltransferase activity	42/4826	91/18352	0.0000347523603885917	0.000549932621824876	0.000456773556174377	SETDB2/TRMT112/EHMT1/FAM98B/SMYD2/METTL21A/NTMT1/SMYD1/EED/ZNF711/MEN1/SUV39H2/PRDM4/PRMT1/NSD3/EZH2/WDR82/SETD1A/SETD3/HEMK1/NSD2/ASH2L/PCMT1/ICMT/FBXO11/EEF1AKMT2/VCPKMT/FBL/PRDM13/CARM1/KMT5A/MECOM/PRMT5/DOT1L/WDR5/PRMT3/SUV39H1/KMT2B/EHMT2/SUZ12/METTL21EP/PRMT6	42
GO:0042826	histone deacetylase binding	50/4826	115/18352	0.0000477281049376687	0.000743516031375066	0.000617563767351846	YWHAB/GLI3/HDAC2/TOP2A/SRF/YWHAE/MAGEA1/HSP90AB1/SUDS3/TCF21/MTA2/CDC20/TFAP4/ZMYND15/BRMS1/NKX3-1/MIER1/KPNA2/HDAC9/SMG5/MAPK8/SFPQ/RELA/HDAC1/DDX20/PHF6/RFXANK/HOXA10/CBX5/RAC1/MYOCD/MIER3/PHB/RAD9A/HNRNPD/HSP90AA1/NUDT21/DHX36/MTA1/PKN1/DNMT3B/CRY1/CHD4/RBBP4/NACC1/GMNN/HIF1A/PKN2/PARP1/NRIP1	50
GO:0004536	deoxyribonuclease activity	30/4826	59/18352	0.0000482555238125577	0.000743516031375066	0.000617563767351846	ZGRF1/APEX2/EXD2/TATDN1/DICER1/XRCC1/FEN1/DNA2/POLE/GEN1/MGME1/RBBP8/MRE11/MBD4/MUS81/POLD1/NME1/RAD51C/EXOG/EXO1/DCLRE1A/APTX/APEX1/ERCC1/RAD9A/RPS3/XRCC3/DCLRE1B/ZRANB3/EXO5	30
GO:0004812	aminoacyl-tRNA ligase activity	23/4826	41/18352	0.0000500847044026548	0.000751912677634727	0.000624538014413671	GARS1/CARS1/FARSA/AARS2/LRRC47/FARSB/KARS1/SARS2/YARS2/RARS2/VARS1/PARS2/MARS2/DARS2/NARS2/WARS1/MARS1/LARS2/RARS1/YARS1/IARS1/DARS1/TARS1	23
GO:0016875	ligase activity, forming carbon-oxygen bonds	23/4826	41/18352	0.0000500847044026548	0.000751912677634727	0.000624538014413671	GARS1/CARS1/FARSA/AARS2/LRRC47/FARSB/KARS1/SARS2/YARS2/RARS2/VARS1/PARS2/MARS2/DARS2/NARS2/WARS1/MARS1/LARS2/RARS1/YARS1/IARS1/DARS1/TARS1	23
GO:0031072	heat shock protein binding	54/4826	127/18352	0.0000512139394311897	0.000759133203467381	0.000630535376874341	CHORDC1/CDC37/HDAC2/FKBP4/LIMK1/BAG5/CSNK2A1/HSP90AB1/METTL21A/DNAJB6/UNC45B/HSPA2/METTL23/DNAJC8/STIP1/APAF1/AHSA1/HSPA13/GPR37/GBP1/BAX/DNAJA3/PPP5C/DNAJC18/CREB1/DNAJC7/DNAJC2/PDXP/HSF1/BAG2/CDK1/TOMM34/PTGES3L/CDK5/DNAJC9/HIKESHI/RPS3/DNAJA1/DAXX/PTGES3/GMEB1/PPID/TFAM/HSPA14/BAG4/FAF1/HSPA8/HIF1A/KPNB1/SACS/DNAJB1/NUP62/IRAK1/MAPT	54
GO:0001883	purine nucleoside binding	135/4826	383/18352	0.0000583445073026618	0.000854017725642712	0.000709346378258678	RAB5C/GNA12/RHEB/MFN2/RHOC/RAN/TUBA1C/GTPBP2/MTIF2/ARL2/RHOF/SEPHS1/DAP3/TUBB3/TUBB4A/CDC42/SEPTIN5/OPA1/NME2/DRG2/FKBP4/SRPRB/TUBG1/HRAS/AK4/HSP90AB1/GFM1/RNGTT/LRRK2/GNL3L/SEPTIN2/RAB7A/RHOBTB3/ARL6/RND3/RAB32/ARF6/ACSM1/DIRAS2/RAB6A/GPN1/ARHGAP5/GTPBP10/DNM1/MPPED2/NOLC1/EHD1/ARL10/GBP1/TUBA1A/DRG1/GUCY2D/NME1/NUDT2/GTPBP3/TUBB6/BMS1/NKIRAS2/LSG1/ARL13B/HBS1L/NRAS/RAB2B/ARL9/ARL5B/PCK2/TUBA3C/…	135
GO:0032550	purine ribonucleoside binding	134/4826	380/18352	0.000060635978947447	0.000876601621573586	0.000728104542526849	RAB5C/GNA12/RHEB/MFN2/RHOC/RAN/TUBA1C/GTPBP2/MTIF2/ARL2/RHOF/SEPHS1/DAP3/TUBB3/TUBB4A/CDC42/SEPTIN5/OPA1/NME2/DRG2/FKBP4/SRPRB/TUBG1/HRAS/AK4/HSP90AB1/GFM1/RNGTT/LRRK2/GNL3L/SEPTIN2/RAB7A/RHOBTB3/ARL6/RND3/RAB32/ARF6/ACSM1/DIRAS2/RAB6A/GPN1/ARHGAP5/GTPBP10/DNM1/MPPED2/NOLC1/EHD1/ARL10/GBP1/TUBA1A/DRG1/GUCY2D/NME1/NUDT2/GTPBP3/TUBB6/BMS1/NKIRAS2/LSG1/ARL13B/HBS1L/NRAS/RAB2B/ARL9/ARL5B/PCK2/TUBA3C/…	134
GO:0048027	mRNA 5'-UTR binding	16/4826	26/18352	0.000162897608068846	0.00232625730547096	0.00193218728954575	MRPS11/RPL41/IGF2BP2/FMR1/CCT5/IGF2BP1/SHMT2/IGF2BP3/UTP23/GNL3/RPS7/SYNCRIP/DHX36/LARP1/NCL/LARP6	16
GO:0043024	ribosomal small subunit binding	12/4826	17/18352	0.000168341635323144	0.00237503680678797	0.0019727035008064	PTCD3/MTIF2/EIF4H/EIF1B/EIF1/NME1/ERAL1/ABCE1/NPM1/LARP1/PIM1/UNG	12
GO:0061629	RNA polymerase II sequence-specific DNA-binding transcription factor binding	97/4826	267/18352	0.000178438817680069	0.00248752208932572	0.0020661336784008	MED1/STAT1/DCAF13/HDAC2/KDM3A/SRF/EXOSC9/FKBP4/ACTN4/PHB2/ZNHIT3/TCF21/SMARCB1/COMMD7/ASXL1/TCF3/RBBP8/MTA2/ATF2/TTC8/FUS/TP53BP2/CALR/BRMS1/PARK7/KDM1A/BCL10/TAF6/NKX3-1/TBP/FOXL2/MED17/BBS7/MAD2L2/MTDH/CREB1/SETD3/MIER1/AIP/IFI27/GSK3B/TCERG1/DDX54/NCOA6/RELA/HDAC1/RBPJ/PRRX1/CTBP2/DLL1/MAPK14/MAMSTR/SNW1/LDB2/APEX1/RNF25/MYOCD/GTF2H1/MKKS/STRN/MIER3/TRERF1/RBL2/THRAP3/CPNE1/RBL1/PSMA6/LRIF1/UB…	97
GO:0070003	threonine-type peptidase activity	18/4826	31/18352	0.000182363666148931	0.00251232768306351	0.00208673718293019	PSMB6/PSMB5/PSMA7/GGT6/PSMB2/PSMB4/PSMB7/PSMA1/PSMB1/PSMB8/PSMA4/GGTLC1/PSMA6/PSMB3/PSMA3/PSMA5/PSMA2/PSMB9	18
GO:0005525	GTP binding	130/4826	376/18352	0.000206123007028753	0.00280662838640313	0.00233118309050878	RAB5C/GNA12/RHEB/MFN2/RHOC/RAN/TUBA1C/GTPBP2/MTIF2/ARL2/RHOF/SEPHS1/DAP3/TUBB3/TUBB4A/CDC42/SEPTIN5/OPA1/DRG2/FKBP4/SRPRB/TUBG1/HRAS/AK4/HSP90AB1/GFM1/RNGTT/LRRK2/GNL3L/SEPTIN2/RAB7A/RHOBTB3/ARL6/RND3/RAB32/ARF6/ACSM1/DIRAS2/RAB6A/GPN1/ARHGAP5/GTPBP10/DNM1/NOLC1/EHD1/ARL10/GBP1/TUBA1A/DRG1/GUCY2D/NME1/NUDT2/GTPBP3/TUBB6/BMS1/NKIRAS2/LSG1/ARL13B/HBS1L/NRAS/RAB2B/ARL9/ARL5B/PCK2/TUBA3C/EFTUD2/RAB28…	130
GO:0008170	N-methyltransferase activity	43/4826	100/18352	0.000211360030977857	0.00282414025096898	0.00234572842994772	SETDB2/EHMT1/SMYD2/METTL5/METTL21A/SMYD1/EED/ZNF711/MEN1/INMT/TRMT1/SUV39H2/RAMAC/PRMT1/NSD3/EZH2/WDR82/SETD1A/SETD3/HEMK1/NSD2/ASH2L/ZCCHC4/FBXO11/EEF1AKMT2/VCPKMT/TRMT11/FBL/CARM1/KMT5A/MECOM/PRMT5/DOT1L/WDR5/PRMT3/HNMT/SUV39H1/KMT2B/RNMT/EHMT2/SUZ12/METTL21EP/PRMT6	43
GO:0018024	histone-lysine N-methyltransferase activity	23/4826	44/18352	0.000212232572233365	0.00282414025096898	0.00234572842994772	SETDB2/EHMT1/SMYD2/SMYD1/EED/ZNF711/MEN1/SUV39H2/NSD3/EZH2/WDR82/SETD1A/SETD3/NSD2/ASH2L/KMT5A/MECOM/DOT1L/WDR5/SUV39H1/KMT2B/EHMT2/SUZ12	23
GO:0004519	endonuclease activity	52/4826	127/18352	0.000221677287601102	0.0029166753233808	0.00242258798040708	DROSHA/ZGRF1/APEX2/RNASEH2B/TATDN1/N4BP2/DICER1/RPP25/XRCC1/AGO2/EME1/TSN/FEN1/DNA2/SLFN11/GEN1/RBBP8/MRE11/MBD4/RNASEH2A/POP4/REXO4/MUS81/SND1/POP1/RAD51C/LAS1L/EXOG/RPP30/EXO1/G3BP1/MRPL44/PMS2/APEX1/CPSF3/RNASE1/ERN2/RNASEH1/DBR1/ERCC1/RPP40/PPP1R8/RNASE4/RPS3/XRCC3/RPP21/KHNYN/ANKLE1/PNKP/EDC3/ZRANB3/POP7	52
GO:0008175	tRNA methyltransferase activity	19/4826	34/18352	0.000241369026727717	0.00314047922553508	0.00260847930639077	TRMT5/TRMT61A/TRMT6/NSUN2/THUMPD3/TRMT61B/TRMT12/TRMT1/TYW3/FTSJ1/TRMT11/TRMT10C/METTL8/METTL6/WDR4/METTL2B/THUMPD2/TRMT10A/METTL2A	19
GO:0004529	exodeoxyribonuclease activity	14/4826	22/18352	0.000255479430617586	0.00321684315326014	0.00267190711817373	APEX2/EXD2/TATDN1/FEN1/POLE/MGME1/POLD1/EXO1/DCLRE1A/APTX/APEX1/RAD9A/DCLRE1B/EXO5	14
GO:0016895	exodeoxyribonuclease activity, producing 5'-phosphomonoesters	14/4826	22/18352	0.000255479430617586	0.00321684315326014	0.00267190711817373	APEX2/EXD2/TATDN1/FEN1/POLE/MGME1/POLD1/EXO1/DCLRE1A/APTX/APEX1/RAD9A/DCLRE1B/EXO5	14
GO:0070034	telomerase RNA binding	14/4826	22/18352	0.000255479430617586	0.00321684315326014	0.00267190711817373	DCP2/DKC1/NAF1/EXOSC10/NOP10/GAR1/SNRPD3/SNRPB/HNRNPC/SMG5/XRN1/DHX36/HNRNPU/WRAP53	14
GO:1990841	promoter-specific chromatin binding	28/4826	58/18352	0.000267340935693637	0.00333038548614095	0.00276621528086137	MED1/STAT1/HDAC2/NUP98/MACROH2A1/ERCC3/DHX9/POU4F2/KDM1A/EZH2/GTF2F1/HDAC1/HSF1/DNMT1/RBL2/CHD7/PCGF2/E2F4/RBL1/ERCC1/MYOD1/GTF2B/TRIM28/BMI1/HNRNPU/GADD45A/EHMT2/SUZ12	28
GO:0008139	nuclear localization sequence binding	16/4826	27/18352	0.000302375583482535	0.00372717692903209	0.00309578990734473	TNPO1/NUP98/NOLC1/POM121/KPNA2/RANBP6/KPNA4/BRAP/KPNA3/POM121C/TNPO2/KPNA1/IPO5/KPNB1/IPO4/NUP153	16
GO:0140297	NA	120/4826	347/18352	0.000350042364379428	0.0041825721961862	0.00347404081916136	CREM/MED1/STAT1/DCAF13/HDAC2/KDM3A/SRF/KAT5/EXOSC9/NFYB/FKBP4/ACTN4/PHB2/ZNHIT3/MYC/TCF21/SMARCB1/EIF4E/COMMD7/ASXL1/HMGB1/TCF3/RBBP8/MTA2/ATF2/NCAPG2/TTC8/FUS/TP53BP2/CALR/BRMS1/PARK7/ATOH8/FHL2/KDM1A/BCL10/TAF6/NKX3-1/TBP/FOXL2/MED17/BBS7/MAD2L2/MTDH/CREB1/SETD3/MIER1/AIP/IFI27/HDAC9/GSK3B/TCERG1/DDX54/HOXC4/NCOA6/RELA/PSMD9/HDAC1/DDX20/RBPJ/PRRX1/CTBP2/DLL1/MAPK14/CBX5/MAMSTR/SNW1/LDB2/APEX1/R…	120
GO:0008408	3'-5' exonuclease activity	27/4826	56/18352	0.000351071064157268	0.0041825721961862	0.00347404081916136	ISG20L2/APEX2/EXD2/TATDN1/EXOSC10/EXOSC9/PNPT1/ERI1/POLE/MRE11/REXO4/TRIR/POLD1/EXOSC5/ERI3/EXOSC4/TOE1/XRN2/APEX1/NOCT/RAD9A/EXOSC3/EXOSC2/CNOT3/CNOT7/RAD9B/EXO5	27
GO:0019001	guanyl nucleotide binding	135/4826	397/18352	0.000353607726236067	0.0041825721961862	0.00347404081916136	RAB5C/GNA12/RHEB/MFN2/RHOC/RAN/TUBA1C/GTPBP2/MTIF2/ARL2/RHOF/SEPHS1/DAP3/TUBB3/TUBB4A/CDC42/SEPTIN5/OPA1/NME2/DRG2/FKBP4/SRPRB/TUBG1/HRAS/STING1/AK4/HSP90AB1/GFM1/RNGTT/LRRK2/GNL3L/SEPTIN2/RAB7A/RHOBTB3/ARL6/RND3/RAB32/ARF6/ACSM1/DIRAS2/RAB6A/GPN1/ARHGAP5/GTPBP10/DNM1/MPPED2/NOLC1/EHD1/ARL10/GBP1/TUBA1A/DRG1/GUCY2D/NME1/NUDT2/GTPBP3/TUBB6/BMS1/NKIRAS2/LSG1/ARL13B/HBS1L/NRAS/RAB2B/ARL9/ARL5B/PCK2/…	135
GO:0032561	guanyl ribonucleotide binding	135/4826	397/18352	0.000353607726236067	0.0041825721961862	0.00347404081916136	RAB5C/GNA12/RHEB/MFN2/RHOC/RAN/TUBA1C/GTPBP2/MTIF2/ARL2/RHOF/SEPHS1/DAP3/TUBB3/TUBB4A/CDC42/SEPTIN5/OPA1/NME2/DRG2/FKBP4/SRPRB/TUBG1/HRAS/STING1/AK4/HSP90AB1/GFM1/RNGTT/LRRK2/GNL3L/SEPTIN2/RAB7A/RHOBTB3/ARL6/RND3/RAB32/ARF6/ACSM1/DIRAS2/RAB6A/GPN1/ARHGAP5/GTPBP10/DNM1/MPPED2/NOLC1/EHD1/ARL10/GBP1/TUBA1A/DRG1/GUCY2D/NME1/NUDT2/GTPBP3/TUBB6/BMS1/NKIRAS2/LSG1/ARL13B/HBS1L/NRAS/RAB2B/ARL9/ARL5B/PCK2/…	135
GO:0016891	endoribonuclease activity, producing 5'-phosphomonoesters	19/4826	35/18352	0.000398398409361354	0.00466524537362145	0.00387494873947254	DROSHA/RNASEH2B/DICER1/RPP25/AGO2/FEN1/RNASEH2A/POP4/POP1/RPP30/EXO1/MRPL44/APEX1/RNASEH1/DBR1/RPP40/RPP21/EDC3/POP7	19
GO:0004540	ribonuclease activity	48/4826	118/18352	0.000452796336962799	0.00524974762953898	0.0043604358035813	DROSHA/ISG20L2/DCP2/RNASEH2B/EXD2/EXOSC10/EXOSC9/DICER1/RPP25/PNPT1/AGO2/TSN/FEN1/ERI1/SLFN11/RNASEH2A/POP4/SND1/POP1/EXOG/EXOSC5/RPP30/EXO1/ERI3/EXOSC4/TOE1/XRN2/MRPL44/APEX1/CPSF3/RNASE1/ERN2/RNASEH1/DBR1/XRN1/NOCT/RPP40/PPP1R8/EXOSC3/RNASE4/EXOSC2/RPP21/KHNYN/CNOT3/CNOT7/DCPS/EDC3/POP7	48
GO:0008536	Ran GTPase binding	21/4826	41/18352	0.000567387589648382	0.00651383203410055	0.00541038320779263	TNPO3/RCC1/TNPO1/NXT1/XPO5/IPO11/RANBP1/XPOT/CSE1L/XPO1/NUTF2/XPO6/TNPO2/IPO8/RANGAP1/IPO9/BIRC5/IPO5/KPNB1/IPO4/IPO7	21
GO:0000774	adenyl-nucleotide exchange factor activity	8/4826	10/18352	0.000602764251363307	0.00672225655568031	0.00558350043368116	HSPBP1/BAG5/HSPH1/GRPEL2/BAG2/PFN1/GRPEL1/BAG4	8
GO:0032356	oxidized DNA binding	8/4826	10/18352	0.000602764251363307	0.00672225655568031	0.00558350043368116	XRCC1/BLM/RECQL4/MUTYH/MSH6/POT1/RPS3/MSH2	8
GO:0051880	G-quadruplex DNA binding	8/4826	10/18352	0.000602764251363307	0.00672225655568031	0.00558350043368116	LONP1/NME2/BLM/PIF1/DDX11/XRN1/DHX36/CNBP	8
GO:0001098	basal transcription machinery binding	32/4826	72/18352	0.000654153506982528	0.00715900707174337	0.00594626503149883	GTF2E1/URI1/SMYD2/WDR43/AGO2/CDC73/RPRD1B/LEO1/DHX9/SCAF4/ELOF1/TBP/RUVBL1/SCAF1/ZNF326/SCAF8/GTF2F1/PCIF1/BRD4/DRAP1/PAF1/ELP4/FBL/NOP58/ERCC1/RUVBL2/GTF2B/SUPT4H1/LLPH/HNRNPU/RTRAF/BRF2	32
GO:0001099	basal RNA polymerase II transcription machinery binding	32/4826	72/18352	0.000654153506982528	0.00715900707174337	0.00594626503149883	GTF2E1/URI1/SMYD2/WDR43/AGO2/CDC73/RPRD1B/LEO1/DHX9/SCAF4/ELOF1/TBP/RUVBL1/SCAF1/ZNF326/SCAF8/GTF2F1/PCIF1/BRD4/DRAP1/PAF1/ELP4/FBL/NOP58/ERCC1/RUVBL2/GTF2B/SUPT4H1/LLPH/HNRNPU/RTRAF/BRF2	32
GO:0051059	NF-kappaB binding	17/4826	31/18352	0.000686502241288848	0.00744346411619667	0.00618253480458962	HDAC2/COMMD7/TP53BP2/BRMS1/BCL10/MTDH/GSK3B/RELA/HDAC1/MAMSTR/APEX1/RNF25/CPNE1/PSMA6/NPM1/CDKN2A/FAF1	17
GO:0051536	iron-sulfur cluster binding	30/4826	67/18352	0.000819817336651541	0.00872732819289958	0.00724891118723468	CISD2/BRIP1/CIAPIN1/DNA2/POLE/ISCA2/GLRX5/KIF4A/POLD1/PPAT/NFS1/POLA1/NFU1/MUTYH/DDX11/CDK5RAP1/NUBPL/FXN/GLRX2/UQCRFS1/RPS3/CDKAL1/ERCC2/SDHB/ISCU/KIF4B/PRIM2/GLRX3/CISD1/EXO5	30
GO:0051540	metal cluster binding	30/4826	67/18352	0.000819817336651541	0.00872732819289958	0.00724891118723468	CISD2/BRIP1/CIAPIN1/DNA2/POLE/ISCA2/GLRX5/KIF4A/POLD1/PPAT/NFS1/POLA1/NFU1/MUTYH/DDX11/CDK5RAP1/NUBPL/FXN/GLRX2/UQCRFS1/RPS3/CDKAL1/ERCC2/SDHB/ISCU/KIF4B/PRIM2/GLRX3/CISD1/EXO5	30
GO:0008327	methyl-CpG binding	14/4826	24/18352	0.00090133571529645	0.00950868578929859	0.00789790612549948	WDR77/TET3/MBD1/ZBTB33/UHRF1/PRMT1/LRWD1/CHTOP/TET1/ERH/DNMT1/PRMT5/ZBTB4/MBD3	14
GO:0070063	RNA polymerase binding	34/4826	79/18352	0.000912437782480069	0.00953986288646572	0.00792380179522166	MAF1/GTF2E1/URI1/SMYD2/TCOF1/WDR43/AGO2/CDC73/RPAP2/RPRD1B/LEO1/ANP32B/NEDD4/DHX9/CCNT1/NOLC1/SCAF4/ELOF1/SCAF1/ZNF326/SCAF8/BRCA1/TCERG1/PCIF1/BRD4/PAF1/ELP4/GTF2B/SUPT4H1/HNRNPU/PABPN1/RTRAF/BRF2/PKN2	34
GO:0070122	isopeptidase activity	11/4826	17/18352	0.000989116191012072	0.0102500447758862	0.00851367825333167	SENP1/EIF3F/STAMBPL1/EIF3H/COPS5/PSMD14/SENP2/COPS6/BRCC3/STAMBP/PSMD7	11
GO:0016853	isomerase activity	59/4826	156/18352	0.00100939898841884	0.0103684755740216	0.00861204677099732	KATNA1/GNPDA1/KATNAL1/PPIF/RPUSD3/DKC1/TOP2A/PPIA/PPIE/RPIA/PIGK/FKBP4/RPUSD2/PGAM4/PUS7/PUS1/PPIL1/PGM2L1/PGM2/QSOX2/TOP3A/TOP3B/EBP/PPIH/TRUB2/PMM1/PTPA/AIP/SPAST/TPI1/HPGDS/RPE/PPIL4/ITPK1/HSPD1/CFTR/ERO1A/DSE/PUS3/TRUB1/PUS7L/GLRX2/GPI/FUOM/DEGS1/RPUSD4/PTGDS/PUSL1/MIF/PDIA6/PTGES3/FKBP1A/PPID/FKBP3/ENOPH1/PIN1/PGM1/PGAM1/PTGES2	59
GO:0016893	endonuclease activity, active with either ribo- or deoxyribonucleic acids and producing 5'-phosphomonoesters	23/4826	48/18352	0.00104950846783495	0.0106867340507367	0.00887639198425162	DROSHA/ZGRF1/RNASEH2B/TATDN1/DICER1/RPP25/AGO2/FEN1/DNA2/GEN1/RNASEH2A/POP4/POP1/RPP30/EXO1/MRPL44/APEX1/RNASEH1/DBR1/RPP40/RPP21/EDC3/POP7	23
GO:0003777	microtubule motor activity	33/4826	77/18352	0.00117591549265267	0.0118706641542783	0.00985976329592624	KIF1B/CENPE/KLC1/KLC2/KIF2A/DYNLRB1/SMC3/KIF3C/KIF4A/KIF2C/KIF11/DYNC1H1/KIF7/KLC3/KIF5C/KIF26A/KIF23/DNAH1/KIFC1/KIF20B/KIF1A/DYNC1LI1/KIF20A/DYNC1I2/KIF18B/KIF14/KIF12/KIF18A/DNAH14/KIF4B/KIF22/KIF15/KIF24	33
GO:0003906	DNA-(apurinic or apyrimidinic site) endonuclease activity	9/4826	13/18352	0.00146282525613082	0.0140407243846654	0.0116622134311033	APEX2/ALKBH1/NEIL3/NEIL1/HMGA2/APEX1/RPS3/HMGA1/POLB	9
GO:0016423	tRNA (guanine) methyltransferase activity	9/4826	13/18352	0.00146282525613082	0.0140407243846654	0.0116622134311033	TRMT5/THUMPD3/TRMT1/FTSJ1/TRMT11/TRMT10C/WDR4/THUMPD2/TRMT10A	9
GO:0019104	DNA N-glycosylase activity	9/4826	13/18352	0.00146282525613082	0.0140407243846654	0.0116622134311033	MBD4/NEIL3/NEIL1/TDG/SMUG1/MUTYH/APEX1/PCNA/UNG	9
GO:0031386	protein tag	9/4826	13/18352	0.00146282525613082	0.0140407243846654	0.0116622134311033	SUMO2/URM1/ISG15/SUMO1/NEDD8/SUMO3/UBL5/UBA52/RPS27A	9
GO:0097617	annealing activity	9/4826	13/18352	0.00146282525613082	0.0140407243846654	0.0116622134311033	RAD54L/RECQL/EIF4H/FMR1/FXR1/BLM/RECQL4/SMARCAL1/ZRANB3	9
GO:1990825	sequence-specific mRNA binding	9/4826	13/18352	0.00146282525613082	0.0140407243846654	0.0116622134311033	FMR1/ETF1/DHFR/DHX9/TYMS/SRSF3/SRSF4/SSB/LARP6	9
GO:0005048	signal sequence binding	23/4826	49/18352	0.00149062999503611	0.0141912823104657	0.0117872667129941	TNPO1/NUP98/SEC61A2/NOLC1/TOMM40L/AP2B1/POM121/KPNA2/SRP68/RANBP6/KPNA4/BRAP/KPNA3/POM121C/TNPO2/KPNA1/AP2M1/IPO5/TIMM22/CAT/KPNB1/IPO4/NUP153	23
GO:0003924	GTPase activity	110/4826	326/18352	0.00158908308319857	0.0150065829873027	0.012464454744274	RAB5C/GNA12/RGS20/RHEB/MFN2/RHOC/RAN/TUBA1C/GTPBP2/MTIF2/RAP1GAP/ARL2/RHOF/TUBB3/TUBB4A/CDC42/SEPTIN5/OPA1/NUDT1/DRG2/TUBG1/HRAS/GFM1/LRRK2/SEPTIN2/RAB7A/RHOBTB3/ARL6/TPPP/RND3/RAB32/ARF6/DIRAS2/RAB6A/GPN1/ARHGAP5/DNM1/TMEM250/GBP1/TUBA1A/DRG1/GTPBP3/TUBB6/BMS1/NKIRAS2/LSG1/HBS1L/NRAS/RAB2B/TUBA3C/EFTUD2/RAB28/IFT22/GNB1/RND2/RAB10/GNAI3/RAB9B/RAC1/ARL4C/GFM2/MFN1/SEPTIN7/RHEBL1/SEPTIN8/SEPTIN4/R…	110
GO:0060590	ATPase regulator activity	20/4826	41/18352	0.00166587810515354	0.0156059460890784	0.0129622852139947	ATP1B3/HSPBP1/BAG5/DNAJB6/DNAJC19/AHSA1/ATP1B2/HSPH1/ATP1B1/DNAJB4/NCAPH/GRPEL2/BAG2/DNAJC24/PFN1/DNAJA1/GRPEL1/BAG4/GTF2H4/DNAJB1	20
GO:0035198	miRNA binding	17/4826	33/18352	0.00172942767104432	0.0160726968475627	0.0133499679870088	DDX21/RBM4/SOX2/FMR1/HNRNPA2B1/TUT4/PNPT1/AGO2/ZNF346/SPOUT1/SOX4/RBM10/TARBP2/NEAT1/YBX1/HNRNPA1/ELAVL1	17
GO:0016279	protein-lysine N-methyltransferase activity	27/4826	61/18352	0.00180458511198319	0.0166391272923804	0.0138204446205758	SETDB2/EHMT1/SMYD2/METTL21A/SMYD1/EED/ZNF711/MEN1/SUV39H2/NSD3/EZH2/WDR82/SETD1A/SETD3/NSD2/ASH2L/EEF1AKMT2/VCPKMT/KMT5A/MECOM/DOT1L/WDR5/SUV39H1/KMT2B/EHMT2/SUZ12/METTL21EP	27
GO:0032182	ubiquitin-like protein binding	38/4826	94/18352	0.00193121199726219	0.0176675722562033	0.0146746701107752	RAD23A/UBE2N/OTUB1/TOP2A/NSFL1C/OTUB2/UBR5/DCUN1D5/PLAA/NEDD4/RNF8/RNF31/UBE2L6/TSG101/RNF4/TDG/CKS2/CASP8AP2/MARK4/ADRM1/USP5/SPRTN/DCUN1D1/UBXN1/RAD23B/SERBP1/UBA2/UCHL3/RNF168/MARCHF7/RAE1/FAF1/BUB3/CKS1B/UBXN7/NUP62/UBXN2A/BIRC2	38
GO:0016278	lysine N-methyltransferase activity	27/4826	62/18352	0.00240590131456741	0.0216716187642956	0.0180004276490711	SETDB2/EHMT1/SMYD2/METTL21A/SMYD1/EED/ZNF711/MEN1/SUV39H2/NSD3/EZH2/WDR82/SETD1A/SETD3/NSD2/ASH2L/EEF1AKMT2/VCPKMT/KMT5A/MECOM/DOT1L/WDR5/SUV39H1/KMT2B/EHMT2/SUZ12/METTL21EP	27
GO:0043175	RNA polymerase core enzyme binding	27/4826	62/18352	0.00240590131456741	0.0216716187642956	0.0180004276490711	MAF1/GTF2E1/URI1/SMYD2/TCOF1/WDR43/AGO2/CDC73/RPAP2/RPRD1B/LEO1/DHX9/NOLC1/SCAF4/ELOF1/SCAF1/ZNF326/SCAF8/PCIF1/BRD4/PAF1/ELP4/GTF2B/SUPT4H1/HNRNPU/RTRAF/BRF2	27
GO:0034212	peptide N-acetyltransferase activity	28/4826	65/18352	0.00245183149048553	0.0219167532470118	0.0182040361366704	BRCA2/KAT5/NAA30/HAT1/ESCO1/ING3/TADA2A/ATF2/NAA50/MSL3/NAA15/NAA25/MCRS1/KANSL2/KAT6A/NAA20/SUPT3H/NAA40/PHF20/TAF12/GTF2B/BRPF1/PHF14/WDR5/TAF9/NAA10/GTF3C4/SUPT7L	28
GO:0023026	MHC class II protein complex binding	10/4826	16/18352	0.00248004827917478	0.0220010343554066	0.0182740399518142	YWHAE/CD74/HSP90AB1/HLA-DMA/CD81/PKM/ATP1B1/HSP90AA1/HLA-DOB/HSPA8	10
GO:0070491	repressing transcription factor binding	31/4826	74/18352	0.00252210324390631	0.0222058864557465	0.0184441899277359	STAT1/HDAC2/KAT5/NFYB/MYC/EIF4E/HMGB1/TCF3/RBBP8/MTA2/TTC8/PARK7/TBP/BBS7/MIER1/HDAC9/TCERG1/RELA/HDAC1/DDX20/RBPJ/CBX5/MKKS/TLE1/MIER3/GTF2A2/MTA1/CHD4/GMNN/GTF2A1/NOC2L	31
GO:0035925	mRNA 3'-UTR AU-rich region binding	14/4826	26/18352	0.00255945116079837	0.0223665470842902	0.0185776345057163	ILF3/EXOSC9/TIAL1/EXOSC4/HNRNPA0/KHSRP/ELAVL3/CPSF1/HNRNPD/NUDT21/DHX36/MEX3D/EXOSC8/ELAVL1	14
GO:0017069	snRNA binding	24/4826	54/18352	0.00296547313120403	0.0257227336047402	0.0213652801031776	DDX21/GEMIN5/SNRPA/PRPF4/SART3/SNRPD3/LSM7/LSM10/PRPF31/CCNT1/LSM2/LSM11/EFTUD2/LSM3/SNRPA1/TOE1/NCBP2/LSM4/SNRPB2/RNU6-8/EIF5A/LSM8/HNRNPU/COIL	24
GO:0070717	poly-purine tract binding	15/4826	29/18352	0.00304055013580608	0.0261800309487421	0.0217451108783655	PPIE/FMR1/PNPT1/RBPMS/PATL1/MCRS1/EIF4A3/KHDRBS1/DAZAP1/LARP4/SYNCRIP/PABPC4L/ZC3H14/DDX1/HNRNPU	15
GO:0030983	mismatched DNA binding	9/4826	14/18352	0.00314060538800688	0.0267166282893767	0.022190808161611	TDG/MUTYH/APTX/MLH3/PMS2/MSH6/PMS1/MSH2/PCNA	9
GO:0004520	endodeoxyribonuclease activity	19/4826	40/18352	0.00317131625296615	0.0267166282893767	0.022190808161611	ZGRF1/TATDN1/DICER1/XRCC1/FEN1/DNA2/GEN1/RBBP8/MRE11/MBD4/MUS81/RAD51C/EXOG/EXO1/APEX1/ERCC1/RPS3/XRCC3/ZRANB3	19
GO:0004532	exoribonuclease activity	19/4826	40/18352	0.00317131625296615	0.0267166282893767	0.022190808161611	ISG20L2/DCP2/EXD2/EXOSC10/EXOSC9/PNPT1/ERI1/EXOSC5/ERI3/EXOSC4/TOE1/XRN2/XRN1/NOCT/EXOSC3/EXOSC2/CNOT3/CNOT7/DCPS	19
GO:0003954	NADH dehydrogenase activity	21/4826	46/18352	0.00358334443962325	0.0295499742168931	0.0245441828184721	NDUFAF2/ND1/ND5/NDUFB5/NDUFB7/NDUFA12/NDUFB3/ND4L/NDUFA8/NDUFB9/NDUFAB1/NDUFS6/NDUFA9/NDUFA5/NDUFB2/NDUFB6/NDUFB4/NDUFS3/ND4/NDUFB1/ND6	21
GO:0008137	NADH dehydrogenase (ubiquinone) activity	21/4826	46/18352	0.00358334443962325	0.0295499742168931	0.0245441828184721	NDUFAF2/ND1/ND5/NDUFB5/NDUFB7/NDUFA12/NDUFB3/ND4L/NDUFA8/NDUFB9/NDUFAB1/NDUFS6/NDUFA9/NDUFA5/NDUFB2/NDUFB6/NDUFB4/NDUFS3/ND4/NDUFB1/ND6	21
GO:0050136	NADH dehydrogenase (quinone) activity	21/4826	46/18352	0.00358334443962325	0.0295499742168931	0.0245441828184721	NDUFAF2/ND1/ND5/NDUFB5/NDUFB7/NDUFA12/NDUFB3/ND4L/NDUFA8/NDUFB9/NDUFAB1/NDUFS6/NDUFA9/NDUFA5/NDUFB2/NDUFB6/NDUFB4/NDUFS3/ND4/NDUFB1/ND6	21
GO:0019787	ubiquitin-like protein transferase activity	146/4826	457/18352	0.00369656723387085	0.0302704911249144	0.0251426435340204	CBL/C10orf90/UBE2N/UBE2Z/TRIM25/MED1/G2E3/ANAPC1/ZNF598/PRPF19/RAD18/IRF2BPL/CUL1/KCMF1/ERCC8/RNF214/DTX3L/RNF126/CDC42/RNF220/UBR5/ANKIB1/RNF7/ELOC/ATG16L1/UBE2Q2/PELI3/UBE3C/RNF144A/UBE2F/RING1/TRIM59/UBE2D2/MED21/KLHL42/NEDD4/RNF121/RNF157/FBXO25/UBE2QL1/UBE2A/RNF8/UBE2E1/UBE2M/UBR7/RNF31/TRIM58/UBE2L6/RNF145/TRAIP/UBE2L5/MUL1/RNF139/PIAS4/C18orf25/TRIM69/MKRN2/TRIM52/CBLL1/RNF4/MSL2/MIB1/UHRF…	146
GO:0008174	mRNA methyltransferase activity	8/4826	12/18352	0.00391906386762579	0.0318696096457625	0.0264708699830865	TRMT61A/TRMT61B/RAMAC/CMTR1/PCIF1/TRMT10C/METTL8/RNMT	8
GO:0017091	AU-rich element binding	14/4826	27/18352	0.00404073853183071	0.0326324470398191	0.0271044820574343	ILF3/EXOSC9/TIAL1/EXOSC4/HNRNPA0/KHSRP/ELAVL3/CPSF1/HNRNPD/NUDT21/DHX36/MEX3D/EXOSC8/ELAVL1	14
GO:0043130	ubiquitin binding	31/4826	76/18352	0.00410445870175019	0.0329200078065032	0.0273433297795038	RAD23A/UBE2N/OTUB1/TOP2A/NSFL1C/OTUB2/UBR5/PLAA/NEDD4/RNF8/RNF31/UBE2L6/TSG101/CKS2/MARK4/ADRM1/USP5/SPRTN/UBXN1/RAD23B/UCHL3/RNF168/MARCHF7/RAE1/FAF1/BUB3/CKS1B/UBXN7/NUP62/UBXN2A/BIRC2	31
GO:0016896	exoribonuclease activity, producing 5'-phosphomonoesters	18/4826	38/18352	0.00419030487312204	0.0333799116083395	0.0277253254762962	ISG20L2/DCP2/EXD2/EXOSC10/EXOSC9/PNPT1/ERI1/EXOSC5/ERI3/EXOSC4/TOE1/XRN2/XRN1/NOCT/EXOSC3/EXOSC2/CNOT3/CNOT7	18
GO:0035173	histone kinase activity	10/4826	17/18352	0.00460995126226437	0.0362298854235676	0.030092511242192	CHEK1/CDK2/AURKA/VRK1/BAZ1B/CDK1/HASPIN/PKN1/AURKB/CCNB1	10
GO:0070628	proteasome binding	10/4826	17/18352	0.00460995126226437	0.0362298854235676	0.030092511242192	RAD23A/PSME4/USP14/PSMF1/ADRM1/PSMD14/RAD23B/UCHL5/PSMG1/SACS	10
GO:0008641	ubiquitin-like modifier activating enzyme activity	7/4826	10/18352	0.00477188742843064	0.0365220926711914	0.0303352183272784	ATG7/UBA6/MOCS3/UBA3/UBA2/NAE1/SAE1	7
GO:0016884	carbon-nitrogen ligase activity, with glutamine as amido-N-donor	7/4826	10/18352	0.00477188742843064	0.0365220926711914	0.0303352183272784	GATC/CAD/ASNSD1/GMPS/PFAS/GATB/QRSL1	7
GO:0033204	ribonuclease P RNA binding	7/4826	10/18352	0.00477188742843064	0.0365220926711914	0.0303352183272784	RPP25/POP4/POP1/RPP30/RPP40/RPP21/POP7	7
GO:0098505	G-rich strand telomeric DNA binding	7/4826	10/18352	0.00477188742843064	0.0365220926711914	0.0303352183272784	HNRNPA2B1/RPA1/RPA2/TERF1/POT1/NABP2/HNRNPA1	7
GO:0070888	E-box binding	22/4826	50/18352	0.00504397595017131	0.0383538690756532	0.0318566902116083	ARNTL2/MYC/TCF21/ASCL2/SNAI2/TCF3/MAX/TFAP4/CIART/ATOH8/PER1/SNAI1/SFPQ/HDAC1/NONO/SCRT2/PSPC1/MYOD1/PRMT5/CRY1/TWIST1/HIF1A	22
GO:0000993	RNA polymerase II complex binding	23/4826	53/18352	0.00515715669328837	0.038961487018327	0.032361377144981	GTF2E1/URI1/SMYD2/WDR43/AGO2/CDC73/RPRD1B/LEO1/DHX9/SCAF4/ELOF1/SCAF1/ZNF326/SCAF8/PCIF1/BRD4/PAF1/ELP4/GTF2B/SUPT4H1/HNRNPU/RTRAF/BRF2	23
GO:0042162	telomeric DNA binding	17/4826	36/18352	0.00554250550537945	0.0416043201717906	0.0345565120578314	HNRNPA2B1/RPA1/XRCC6/XRCC5/ACD/BLM/RPA2/TERF1/SMG5/PIF1/APEX1/POT1/NABP2/HNRNPD/NCL/HNRNPA1/TINF2	17
GO:0008320	protein transmembrane transporter activity	11/4826	20/18352	0.00597436624051842	0.0442783725800448	0.0367775776564891	TOMM40/SEC61A2/TIMM23B/TOMM40L/TOMM22/SEC61G/BLOC1S3/TIMM23/TIMM17A/TOMM70/TIMM22	11
GO:0140318	NA	11/4826	20/18352	0.00597436624051842	0.0442783725800448	0.0367775776564891	TOMM40/SEC61A2/TIMM23B/TOMM40L/TOMM22/SEC61G/BLOC1S3/TIMM23/TIMM17A/TOMM70/TIMM22	11
GO:0098847	sequence-specific single stranded DNA binding	9/4826	15/18352	0.00602708621364533	0.0443881632464068	0.0368687696882376	PCBP1/HNRNPA2B1/RPA1/RPA2/TERF1/HSF1/POT1/NABP2/HNRNPA1	9
GO:0051539	4 iron, 4 sulfur cluster binding	19/4826	42/18352	0.00618069626880027	0.0452349708172819	0.0375721273182332	BRIP1/CIAPIN1/DNA2/POLE/ISCA2/POLD1/PPAT/POLA1/NFU1/MUTYH/DDX11/CDK5RAP1/NUBPL/CDKAL1/ERCC2/SDHB/ISCU/PRIM2/EXO5	19
GO:0048156	tau protein binding	20/4826	45/18352	0.00640631071595388	0.0465949680023727	0.0387017397943209	PICALM/FKBP4/HSP90AB1/HSPA2/PPP2CA/TAOK1/MARK4/PPP5C/AATF/GSK3B/MARK2/BAG2/CDK5/HSP90AA1/BRSK1/MARK3/GSK3A/PIN1/MARK1/ACTB	20
GO:0030374	nuclear receptor transcription coactivator activity	23/4826	54/18352	0.00678324449741549	0.0490319710276145	0.0407259123821437	MED1/WDR77/ACTN4/TSG101/ACTN1/RNF4/KDM1A/MED17/ENY2/PSMC3IP/SFR1/NCOA6/ZCCHC18/CARM1/TRERF1/THRAP3/CALCOCO1/RBM14/MED30/PKN1/BUD31/HMGA1/ATXN7L3	23
GO:0097110	scaffold protein binding	25/4826	60/18352	0.00684042405401882	0.0491419421304052	0.0408172542842324	KIF1B/GRID2/CDC37/DSP/GRM2/TCOF1/YWHAE/AKAP5/KCNQ1/PANX1/PARK7/CHUK/KRT8/UBTF/PHF6/KRT18/DLL1/SCN5A/MAP2K1/NLGN1/NCK2/HSP90AA1/CRIPT/MAP3K7/MAP2K2	25
