# Supplementary material for: CDCA4 as a novel molecular biomarker of poor prognosis in patients with lung adenocarcinoma
Source: Front Oncol. 2022 Sep 15;12:865756. doi: 10.3389/fonc.2022.865756 (PMC9520321; doi:10.3389/fonc.2022.865756)
Supplement: Supplementary file 4 [file DataSheet_4.csv]

ID	Description	GeneRatio	BgRatio	pvalue	p.adjust	qvalue	geneID	Count
hsa03040	Spliceosome	92/2112	135/7926	3.62522580328425e-24	1.18182361187067e-21	1.01506322491959e-21	DHX15/THOC1/PCBP1/PRPF19/SNRPE/SF3B5/ALYREF/PPIE/ISY1/SNRPD2/SART1/U2SURP/SMNDC1/SNRPA/USP39/PRPF4/PRPF38A/SNRPD1/HSPA2/SNRPD3/CDC5L/PPIL1/LSM7/SF3B2/PRPF31/HNRNPK/SF3B6/PUF60/HNRNPA3/LSM2/SNRNP200/DDX23/SRSF1/SNRPB/PQBP1/HNRNPC/PPIH/MAGOH/CRNKL1/PHF5A/SNRNP27/EFTUD2/LSM3/SF3A3/SNRPA1/EIF4A3/NCBP2/LSM4/SNRPB2/RBMX/TCERG1/U2AF2/HNRNPM/CHERP/MAGOHB/SRSF3/SRSF4/SNW1/XAB2/THOC3/NCBP1/SRSF10/TRA2B/SNR…	92
hsa04110	Cell cycle	83/2112	124/7926	3.96589615828529e-21	5.20025840638862e-19	4.46647961284912e-19	YWHAB/PKMYT1/ANAPC1/CUL1/TTK/CDC25B/HDAC2/PRKDC/CHEK1/YWHAE/CDC6/CDC45/CHEK2/CDK4/SMC1A/CDK2/MYC/ZBTB17/ORC3/DBF4/PLK1/STAG2/STAG1/SMC3/CDC20/MCM6/MCM7/TFDP2/ANAPC5/CDC25C/MAD2L1/ESPL1/YWHAQ/CDC7/CDC26/CCNE1/ABL1/CCNA2/E2F2/MAD2L2/GSK3B/ANAPC7/ATR/CDKN2C/HDAC1/PTTG1/CCNB2/CCNE2/SKP2/CDK1/MAD1L1/RAD21/ORC4/RBL2/YWHAZ/BUB1/ORC2/E2F4/RBL1/ANAPC10/CDC27/FZR1/CDC25A/YWHAG/MCM2/CDKN2D/ORC6/PCNA/MCM4/CD…	83
hsa03013	RNA transport	101/2112	165/7926	4.78551387090977e-21	5.20025840638862e-19	4.46647961284912e-19	EIF3I/THOC1/RAN/NUP210/EIF3D/SUMO2/TGS1/NMD3/NUP98/ALYREF/NUP85/NUP42/EIF3F/NXT1/FMR1/GEMIN5/NUP133/RPP25/NUP188/FXR1/EIF4E/EIF4G2/THOC7/GEMIN6/POP4/EIF1B/NDC1/XPO5/EIF2B4/NUP54/CLNS1A/EIF3H/STRAP/EIF2B3/NUP35/TACC3/EIF1/EIF2B5/EIF3B/EIF2B1/XPOT/POP1/PHAX/SMN1/SMN2/EIF4EBP1/SRRM1/MAGOH/NUP205/RPP30/EIF3E/POM121/EIF4A3/NCBP2/EIF5/THOC6/XPO1/EIF2S1/NUP160/MAGOHB/NUP155/GEMIN7/DDX20/SUMO1/AAAS/EIF3G…	101
hsa03050	Proteasome	41/2112	45/7926	9.66358373322048e-20	7.87582074257469e-18	6.76450861325433e-18	PSMB6/PSMB5/PSMD1/PSMA7/PSMC2/PSMD3/PSMC3/PSME4/PSMD11/PSME2/PSMD6/PSMD13/PSMF1/ADRM1/PSMD14/PSMC4/PSMB2/PSMB4/PSMD2/PSMB7/PSMA1/PSMC6/PSMC5/POMP/PSMB1/PSMB8/PSMA4/PSMD12/PSMA6/PSMB3/PSMD8/PSMA3/PSMC1/SEM1/PSMA5/PSMA2/PSME3/PSMD7/PSMB9/PSME1/PSMD4	41
hsa03030	DNA replication	34/2112	36/7926	8.49822341860022e-18	5.54084166892734e-16	4.75900511441612e-16	RPA3/RNASEH2B/RFC5/POLA2/LIG1/RPA1/FEN1/DNA2/POLE/POLE2/RFC3/RNASEH2A/RFC1/PRIM1/MCM6/MCM7/POLD2/POLD1/RFC4/RPA2/POLA1/POLE4/POLD3/SSBP1/RNASEH1/RNASEH2C/MCM2/RFC2/PCNA/MCM4/PRIM2/MCM3/MCM5/POLE3	34
hsa03440	Homologous recombination	33/2112	41/7926	0.000000000000834004893516598	0.0000000000453142658810685	0.0000000000389202283641079	RAD54L/BRCA2/RPA3/BRIP1/BABAM1/EME1/RPA1/RBBP8/MRE11/XRCC2/MUS81/UIMC1/POLD2/POLD1/TOP3A/TOP3B/RAD51C/BLM/RAD54B/RPA2/TOPBP1/BRCA1/RAD51/NBN/POLD3/RAD51D/SSBP1/BARD1/BRCC3/RAD51B/XRCC3/SEM1/PALB2	33
hsa03410	Base excision repair	25/2112	33/7926	0.00000000526887248836085	0.000000245378918743663	0.000000210754899534434	APEX2/XRCC1/LIG1/FEN1/POLE/POLE2/HMGB1/MBD4/POLD2/POLD1/NEIL3/NEIL1/TDG/SMUG1/POLE4/LIG3/MUTYH/POLD3/APEX1/PCNA/POLB/UNG/PARP1/POLE3/PARP2	25
hsa03460	Fanconi anemia pathway	34/2112	54/7926	0.000000021532684268543	0.000000877456883943128	0.000000753643949399006	RMI2/BRCA2/RPA3/BRIP1/FANCG/FANCA/EME1/RPA1/MUS81/CENPX/FANCF/TOP3A/TOP3B/RAD51C/BLM/FANCI/RPA2/FANCB/BRCA1/FANCD2/ATR/PMS2/RAD51/FANCM/FANCC/UBE2T/ERCC1/FANCE/FAAP24/USP1/FANCL/PALB2/RMI1/FAAP100	34
hsa03430	Mismatch repair	19/2112	23/7926	0.0000000320588476918452	0.00000116124270528239	0.000000997386372635185	RPA3/RFC5/LIG1/RPA1/RFC3/RFC1/POLD2/POLD1/RFC4/RPA2/EXO1/MLH3/PMS2/POLD3/SSBP1/MSH6/MSH2/RFC2/PCNA	19
hsa03008	Ribosome biogenesis in eukaryotes	54/2112	105/7926	0.0000000478772318184752	0.00000156079775728229	0.00000134056249091731	DROSHA/WDR36/RAN/NMD3/DKC1/NXT1/WDR3/TCOF1/RPP25/WDR43/HEATR1/CSNK2A3/CSNK2A1/NOP10/RRP7A/EIF6/CSNK2B/GAR1/GNL3L/UTP14A/UTP15/AK6/NAT10/POP4/SPATA5/POP1/BMS1/LSG1/RPP30/MPHOSPH10/CSNK2A2/REXO5/XRN2/XPO1/GNL3/EMG1/UTP4/IMP4/RBM28/FBL/GTPBP4/NOP58/RPP25L/XRN1/GNL2/RPP40/UTP18/RIOK1/NOP56/FCF1/UTP6/EFL1/WDR75/POP7	54
hsa04120	Ubiquitin mediated proteolysis	65/2112	136/7926	0.0000000834882366234325	0.00000247428773993082	0.00000212515511405101	CBL/UBE2N/UBE2Z/ANAPC1/PRPF19/CUL1/ERCC8/DDB1/UBR5/RNF7/ELOC/UBE2Q2/UBE3C/UBE2F/UBE2D2/NEDD4/UBE2QL1/UBE2A/UBE2E1/UBE2M/UBE2L6/CDC20/PIAS4/ANAPC5/CDC26/UBE2D1/UBE2C/UBE2O/UBA6/BRCA1/ANAPC7/ITCH/NHLRC1/PIAS2/UBE2R2/TRIM37/UBE2J2/UBE2G1/CUL4B/SKP2/KEAP1/CDC34/COP1/UBE2E3/ANAPC10/RHOBTB2/CDC27/UBA3/FZR1/KLHL13/UBA2/UBE2K/CUL2/UBE2I/FANCL/SAE1/UBE2S/UBE2E2/HUWE1/DET1/NEDD4L/ANAPC11/UBE2D3/CDC23/BIRC2	65
hsa03420	Nucleotide excision repair	29/2112	47/7926	0.000000444407322816796	0.0000120730656031896	0.0000103695041990586	RAD23A/RPA3/ERCC8/DDB1/RFC5/LIG1/RPA1/ERCC3/POLE/POLE2/RFC3/RFC1/POLD2/POLD1/RFC4/RPA2/POLE4/POLD3/CUL4B/GTF2H1/RAD23B/MNAT1/ERCC1/ERCC2/RFC2/PCNA/GTF2H3/GTF2H4/POLE3	29
hsa03018	RNA degradation	41/2112	79/7926	0.00000144110030322228	0.0000361383614500355	0.0000310390834540182	DCP2/ENO1/ZCCHC7/CNOT9/TOB1/EXOSC10/EXOSC9/PNPT1/SKIV2L/LSM7/PATL1/LSM2/PFKM/MPHOSPH6/CNOT10/EXOSC5/LSM3/EXOSC4/XRN2/LSM4/HSPD1/ENO2/PFKL/XRN1/EXOSC3/DHX36/C1D/EXOSC2/LSM8/PABPC4L/CNOT3/LSM5/CNOT7/LSM1/TENT4A/DCPS/EDC3/PFKP/BTG2/EXOSC8/LSM6	41
hsa03020	RNA polymerase	21/2112	31/7926	0.00000196735693026895	0.0000458113113762626	0.0000393471386053789	POLR2I/POLR2E/POLR2H/POLR2J/POLR3C/POLR3B/POLR1B/POLR2K/POLR2B/POLR1E/POLR3A/POLR3G/POLR3D/POLR2G/POLR1H/POLR3F/POLR1A/POLR1F/POLR2D/POLR3K/POLR1C	21
hsa03015	mRNA surveillance pathway	45/2112	91/7926	0.00000254561310542851	0.0000553246581579796	0.0000475181113013322	ALYREF/PPP2R3C/NXT1/CSTF1/ETF1/CSTF2/RNGTT/CSTF2T/PPP1CA/MSI1/PPP1CB/PPP2CA/CPSF7/CPSF4/SYMPK/SRRM1/MAGOH/HBS1L/CPSF6/WDR82/EIF4A3/NCBP2/FIP1L1/SMG5/MAGOHB/RNPS1/CPSF3/PAPOLA/NCBP1/CPSF1/PAPOLG/PPP2R5D/DAZAP1/CLP1/NUDT21/PPP1CC/UPF3B/RBM8A/PPP2R5E/PPP2R1A/PABPC4L/CPSF2/PABPN1/RNMT/CSTF3	45
hsa05016	Huntington disease	77/2112	193/7926	0.0000344672855912883	0.000675633598246374	0.000580298796039831	RCOR1/POLR2I/UQCRC1/SLC25A5/POLR2E/POLR2H/PPIF/HDAC2/CYC1/ATP6/ATP5PO/NDUFB5/COX5B/CYTB/CYCS/REST/ATP5PF/COX7A2/NDUFB7/TBPL1/UQCRH/NDUFA11/CASP3/NDUFA12/POLR2J/APAF1/UQCRHL/NDUFB3/PLCB3/NDUFA8/NDUFB9/BAX/NRF1/COX7A2L/POLR2K/AP2A1/COX1/AP2B1/NDUFAB1/CREB3L1/TBP/POLR2B/CREB1/DCTN2/ATP5F1C/NDUFS6/AP2S1/NDUFA9/HDAC1/COX6A1/NDUFA5/NDUFB2/POLR2G/NDUFB6/DNAH1/VDAC3/ATP5MC3/ATP5PD/ATP5F1B/CREB3/UQCRFS1/N…	77
hsa05012	Parkinson disease	60/2112	142/7926	0.0000352324269024183	0.000675633598246374	0.000580298796039831	ND1/UQCRC1/SLC25A5/PPIF/CYC1/ND5/ATP6/ATP5PO/SEPTIN5/NDUFB5/COX5B/CYTB/CYCS/ATP5PF/COX7A2/NDUFB7/UQCRH/NDUFA11/LRRK2/CASP3/NDUFA12/APAF1/UQCRHL/UBE2L6/NDUFB3/ND4L/NDUFA8/GPR37/NDUFB9/COX7A2L/PARK7/COX1/NDUFAB1/GNAI3/HTRA2/ATP5F1C/NDUFS6/NDUFA9/UBE2J2/UBE2G1/COX6A1/NDUFA5/NDUFB2/NDUFB6/VDAC3/ATP5MC3/ATP5PD/ATP5F1B/UQCRFS1/NDUFB4/VDAC1/VDAC2/SDHB/COX8A/NDUFS3/ATP5PB/ND4/COX6A2/NDUFB1/ND6	60
hsa03022	Basal transcription factors	24/2112	45/7926	0.00012533823542832	0.00225298803664551	0.00193508174926608	TAF3/GTF2E1/TBPL1/ERCC3/TAF6/TAF7L/TBP/GTF2F1/TAF5/GTF2H1/TAF2/MNAT1/TAF12/GTF2A2/GTF2B/GTF2E2/ERCC2/GTF2F2/TAF9/GTF2IRD1/GTF2H3/TAF11/GTF2H4/GTF2A1	24
hsa04714	Thermogenesis	87/2112	231/7926	0.000131309118700198	0.00225298803664551	0.00193508174926608	NDUFAF2/ND1/SMARCC1/RHEB/UQCRC1/SMARCD1/RPS6KA2/BMP8B/KDM3A/CYC1/ND5/ATP6/ATP5PO/NDUFB5/COX5B/COA7/HRAS/CYTB/COA1/ATP5PF/COX7A2/NDUFB7/ACTL6A/UQCRH/NDUFA11/SMARCB1/DPF3/NDUFA12/ACTG1/ACSL5/SMARCD2/RPS6KB2/ATF2/UQCRHL/PRKAB2/MGLL/NDUFB3/ATP5MF/ND4L/NDUFA8/NDUFB9/COA4/PRKAB1/COX7A2L/COX1/NRAS/KDM1A/CPT1C/NDUFAB1/CREB3L1/MAPK12/CREB1/ATP5F1C/NDUFS6/NDUFA9/MLST8/MAPK14/ADCY3/COX6A1/NDUFAF5/NDUFA5/NDU…	87
hsa04114	Oocyte meiosis	53/2112	128/7926	0.000185201029216031	0.00301877677622131	0.00259281440902443	YWHAB/PKMYT1/ANAPC1/CUL1/RPS6KA2/YWHAE/SMC1A/CDK2/PLK1/SMC3/PPP1CA/CDC20/PPP1CB/PPP2CA/ANAPC5/CDC25C/MAD2L1/ESPL1/YWHAQ/CDC26/CCNE1/MAPK12/MAD2L2/AURKA/ANAPC7/PTTG1/CALM1/CCNB2/CCNE2/MAPK14/ADCY3/CDK1/MAD1L1/PPP3R1/MAP2K1/PPP2R5D/YWHAZ/BUB1/ANAPC10/CDC27/PPP1CC/YWHAG/PPP2R5E/CPEB4/CALM3/PPP2R1A/FBXO43/ADCY1/FBXO5/SGO1/CCNB1/ANAPC11/CDC23	53
hsa00010	Glycolysis / Gluconeogenesis	32/2112	68/7926	0.000230394160102472	0.00357659505682885	0.00307192213469963	LDHA/ALDOA/GCK/ENO1/FBP1/ALDH1B1/ALDH2/PGAM4/ADH1B/PDHA1/PGK1/PKM/MINPP1/PGM2/PFKM/LDHC/GAPDH/PCK2/TPI1/DLD/ENO2/PFKL/ALDH3B1/GPI/DLAT/GAPDHS/LDHB/ALDOC/HK2/PGM1/PGAM1/PFKP	32
hsa05131	Shigellosis	31/2112	67/7926	0.000417050520612045	0.00617993044179666	0.00530791571688057	PFN2/CDC42/ARPC5/UBE2D2/RIPK2/ACTG1/CXCL8/ABL1/CHUK/UBE2D1/MAPK12/MAD2L2/MAPK8/ARPC2/RELA/NOD1/CRKL/MAPK14/RAC1/ITGB1/ARPC5L/PFN1/ITGA5/VCL/ATG5/ARPC4/WASF1/ARPC3/ARPC1A/ACTB/UBE2D3	31
hsa01200	Carbon metabolism	48/2112	117/7926	0.00047098854224275	0.00667575064222333	0.00573377355773783	HAO1/OGDHL/ALDOA/GCK/PHGDH/ENO1/FBP1/MTHFR/RPIA/CS/PGAM4/PCCB/PDHA1/PGK1/PKM/SHMT2/MDH2/PRPS1/FH/PFKM/GAPDH/SUCLG1/IDH3G/PRPS2/MDH1/AMT/TPI1/RPE/DLD/ENO2/PSPH/PFKL/SUCLA2/GPI/DLAT/SDHB/DLST/PGP/PSAT1/ALDOC/ME2/IDH3B/GOT2/ACAT2/HK2/PGAM1/CAT/PFKP	48
hsa04218	Cellular senescence	62/2112	160/7926	0.000493298824580932	0.00670064236722432	0.0057551529534442	RHEB/SLC25A5/NFATC4/CHEK1/LIN54/HRAS/PIK3CA/CHEK2/AKT2/CDK4/CDK2/MYC/PPP1CA/LIN52/MRE11/CXCL8/AKT3/PPP1CB/CCNE1/MYBL2/EIF4EBP1/AKT1/NRAS/RASSF5/CCNA2/E2F2/MAPK12/FOXM1/ATR/RELA/SERPINE1/CALM1/CCNB2/NBN/CCNE2/MAPK14/CDK1/PPP3R1/MAP2K1/VDAC3/RBL2/E2F4/TGFBR2/RBL1/RAD9A/PPP1CC/CDC25A/VDAC1/CALM3/LIN37/VDAC2/PPID/LIN9/MTOR/CDKN2A/GADD45A/RBBP4/E2F1/E2F3/RAD9B/MAP2K2/CCNB1	62
hsa00620	Pyruvate metabolism	20/2112	39/7926	0.000883364080683037	0.0115190676121068	0.00989367770365002	LDHA/ALDH1B1/ALDH2/PDHA1/PKM/MDH2/HAGH/LDHD/FH/LDHC/GLO1/PCK2/MDH1/DLD/DLAT/ACYP1/GRHPR/LDHB/ME2/ACAT2	20
hsa05169	Epstein-Barr virus infection	73/2112	201/7926	0.00145039900710336	0.0181857721659883	0.0156196816149592	IFNA1/SAP30/EIF2AK2/STAT1/RELB/HDAC2/DDX58/PSMD1/PSMC2/PSMD3/CYCS/PIK3CA/AKT2/CDK4/CDK2/MYC/PSMC3/CASP3/HLA-DMA/NEDD4/PSMD11/APAF1/AKT3/BAX/CALR/PSMD6/CCNE1/PSMD13/AKT1/CHUK/TAB2/CCNA2/E2F2/ADRM1/PSMD14/PSMC4/ISG15/MAPK12/TAP2/OAS3/TBK1/PSMD2/MAPK8/RELA/PSMC6/BCL2L11/HDAC1/PSMC5/RBPJ/CCNE2/MAPK14/SNW1/SKP2/RAC1/FADD/TRADD/CXCL10/PSMD12/BID/HLA-DOB/PSMD8/PSMC1/HLA-DPB1/SEM1/TAP1/TRAF3/GADD45A/PSMD…	73
hsa00020	Citrate cycle (TCA cycle)	16/2112	30/7926	0.00168383630257804	0.0203307642459423	0.0174620061008093	OGDHL/ACLY/CS/PDHA1/MDH2/FH/SUCLG1/PCK2/IDH3G/MDH1/DLD/SUCLA2/DLAT/SDHB/DLST/IDH3B	16
hsa04914	Progesterone-mediated oocyte maturation	40/2112	99/7926	0.00190171849447937	0.0219870125036846	0.0188845506166617	PKMYT1/ANAPC1/RPS6KA2/CDC25B/PIK3CA/HSP90AB1/AKT2/CDK2/PLK1/AKT3/ANAPC5/CDC25C/MAD2L1/CDC26/AKT1/CCNA2/MAPK12/MAD2L2/GNAI3/MAPK8/AURKA/ANAPC7/CCNB2/MAPK14/ADCY3/CDK1/MAD1L1/MAP2K1/BUB1/ANAPC10/CDC27/HSP90AA1/FZR1/CDC25A/CPEB4/ADCY1/KIF22/CCNB1/ANAPC11/CDC23	40
hsa00190	Oxidative phosphorylation	51/2112	133/7926	0.0019558998852971	0.0219870125036846	0.0188845506166617	ND1/UQCRC1/CYC1/ND5/ATP6/ATP5PO/NDUFB5/COX5B/CYTB/ATP6V1D/ATP5PF/COX7A2/NDUFB7/UQCRH/NDUFA11/NDUFA12/UQCRHL/NDUFB3/ATP5MF/ND4L/NDUFA8/NDUFB9/ATP6V1G1/COX7A2L/COX1/NDUFAB1/ATP6V1G2/ATP5F1C/NDUFS6/ATP6V0E2/ATP6V1F/NDUFA9/COX6A1/NDUFA5/NDUFB2/NDUFB6/ATP5MC3/ATP5PD/ATP5F1B/UQCRFS1/NDUFB4/SDHB/COX8A/ATP5MG/NDUFS3/ATP5PB/ND4/ATP6V0A2/COX6A2/NDUFB1/ND6	51
hsa05166	Human T-cell leukemia virus 1 infection	77/2112	219/7926	0.00301850287002548	0.0328010645209435	0.0281726934535711	SLC2A1/VAC14/ANAPC1/RAN/SLC25A5/RELB/NFATC4/SRF/CHEK1/KAT5/NFYB/HRAS/PIK3CA/TBPL1/CHEK2/AKT2/CDK4/CDK2/MYC/HLA-DMA/TCF3/MSX1/ATF2/CDC20/AKT3/RANBP1/ANAPC5/BAX/MAD2L1/CALR/ESPL1/CDC26/CCNE1/AKT1/CHUK/NRAS/CCNA2/E2F2/CREB3L1/TBP/CREB1/XPO1/MAPK8/ANAPC7/ATR/RELA/CDKN2C/PTTG1/CCNB2/CCNE2/ADCY3/DLG1/MAD1L1/PPP3R1/MAP2K1/VDAC3/TGFBR2/ANAPC10/CDC27/CREB3/HLA-DOB/VDAC1/VDAC2/HLA-DPB1/ADCY1/ELK1/CDKN2A/FO…	77
hsa00240	Pyrimidine metabolism	25/2112	57/7926	0.00362925170862822	0.0381656792584774	0.0327803380134162	NME1-NME2/NME2/DCTPP1/CTPS1/CAD/RRM2/TK1/NME7/NME1/NUDT2/NT5E/DTYMK/TYMS/CDA/DUT/UMPS/NT5M/DCK/NT5C3A/CANT1/RRM1/UCK2/UCK1/PNP/NT5C3B	25
hsa05230	Central carbon metabolism in cancer	29/2112	69/7926	0.00388878852218583	0.0396170330697682	0.034026899569126	TIGAR/SLC2A1/LDHA/GCK/PDK1/HRAS/PIK3CA/AKT2/MYC/PGAM4/PDHA1/PKM/AKT3/PFKM/LDHC/AKT1/NRAS/PFKL/MAP2K1/SLC16A3/NTRK3/LDHB/MTOR/SLC7A5/HK2/PGAM1/HIF1A/PFKP/MAP2K2	29
hsa00310	Lysine degradation	26/2112	61/7926	0.00487204641429105	0.0481299130623904	0.0413385756364089	SETDB2/PHYKPL/PLOD1/PLOD3/EHMT1/ALDH1B1/SMYD2/ALDH2/SMYD1/SUV39H2/NSD3/EZH2/SETD1A/NSD2/COLGALT1/DLD/PRDM6/KMT5A/DOT1L/PLOD2/DLST/SUV39H1/KMT2B/ACAT2/EHMT2/TMLHE	26
