# Supplementary material for: CDCA4 as a novel molecular biomarker of poor prognosis in patients with lung adenocarcinoma
Source: Front Oncol. 2022 Sep 15;12:865756. doi: 10.3389/fonc.2022.865756 (PMC9520321; doi:10.3389/fonc.2022.865756)
Supplement: Supplementary file 5 [file DataSheet_5.csv]

ID	Description	setSize	enrichmentScore	NES	pvalue	p.adjust	qvalues	rank	leading_edge	core_enrichment
hsa03040	Spliceosome	135	0.75138688270512	2.14221612031035	5.78691069002312e-26	1.79394231390717e-23	9.68546104961765e-24	6667	tags=79%, list=20%, signal=64%	ALYREF/HNRNPC/SNW1/SNRPB/SNRPD1/PRPF19/PRPF4/TRA2B/SRSF3/LSM6/SNRPC/EIF4A3/SRSF9/SF3A3/SNRPD2/SNRPF/NCBP1/SNRPB2/PPIH/SNRNP40/SMNDC1/U2AF2/CTNNBL1/LSM2/RBMX/EFTUD2/MAGOH/LSM5/HNRNPM/SNRPA/SRSF1/PPIL1/SRSF7/PUF60/SRSF2/HNRNPK/SF3B6/USP39/SNRPA1/WBP11/SNRPE/CDC5L/PHF5A/ISY1/SART1/SF3B2/SNRNP27/LSM3/SNRPG/NCBP2/BCAS2/PRPF40A/RBM8A/U2SURP/THOC3/CHERP/MAGOHB/HNRNPA1/RBM17/DHX15/HNRNPA3/LSM4/SF3B4/PRPF…
hsa04110	Cell cycle	124	0.754542222391288	2.13835598275914	5.36323421061894e-25	8.31301302645936e-23	4.48818020783375e-23	4521	tags=66%, list=14%, signal=57%	CDC20/CCNA2/MAD2L1/CCNB1/TTK/CDK1/PLK1/BUB1/CDK2/CDC25C/PCNA/MCM2/CCNB2/CHEK1/MCM6/BUB3/PKMYT1/ESPL1/DBF4/BUB1B/MAD2L2/ORC6/CDC7/E2F1/CDC25A/CCNE2/PTTG1/RBL1/ORC1/MCM4/E2F2/CDC45/MCM3/YWHAQ/HDAC2/MCM7/CDC6/MCM5/RAD21/CDKN2D/E2F3/CDKN2C/CDC27/YWHAE/SMC3/ANAPC7/ORC5/CDKN2A/PRKDC/ANAPC10/SKP2/YWHAZ/MYC/YWHAB/ANAPC11/GSK3B/YWHAG/CCNE1/ANAPC1/STAG1/CDC23/CUL1/E2F4/CHEK2/ORC3/ANAPC5/SMC1A/HDAC1/STAG2/O…
hsa03013	RNA transport	161	0.701746628698843	2.01354733971062	9.58487133426251e-23	9.90436704540459e-21	5.34734927069382e-21	6481	tags=70%, list=19%, signal=57%	EIF2S1/ALYREF/TACC3/PRMT5/RAN/NUP205/SUMO2/RPP30/NUP85/NUP37/SEH1L/NDC1/XPO1/EIF4A3/NUP54/RAE1/NCBP1/EIF5/GEMIN2/XPO5/NUP62/FXR1/MAGOH/EIF2S2/NMD3/RPP40/RANGAP1/NUP153/EIF4E/NUP188/EIF2B3/POP1/NXT1/NUP160/UPF3B/XPOT/NUP93/CLNS1A/KPNB1/STRAP/DDX20/POP7/NCBP2/NUP35/EIF2B2/EIF2B1/NUP43/EIF4G1/EIF3B/RPP21/RBM8A/SUMO3/EIF2B5/THOC3/MAGOHB/NUP155/EIF3I/RPP25L/PABPC4L/PAIP1/GEMIN7/SENP2/RNPS1/NUP210/EIF1…
hsa03030	DNA replication	36	0.906267916574738	2.35584092773815	1.06198951229822e-19	8.23041872031122e-18	4.44358769619519e-18	923	tags=83%, list=3%, signal=81%	RNASEH2A/FEN1/PCNA/MCM2/PRIM1/MCM6/POLE2/RFC4/RFC3/RFC5/POLA2/RFC2/PRIM2/MCM4/MCM3/POLE3/MCM7/DNA2/MCM5/POLD2/LIG1/POLD1/POLD3/SSBP1/POLA1/POLE4/RPA3/POLE/RNASEH1/RPA1
hsa03050	Proteasome	45	0.850876778195139	2.26795398552224	4.20884526331736e-17	2.60948406325676e-15	1.40885557235255e-15	3714	tags=89%, list=11%, signal=79%	PSMC3/PSMD2/PSMB7/PSMA7/PSMB5/PSMC1/PSME2/PSMB2/PSMD14/PSMB1/PSMC6/PSMD12/PSMD11/ADRM1/PSME1/PSMC4/PSMA3/PSME3/PSMA5/PSMC2/PSMB4/PSMD13/PSMD8/PSMD7/PSMA2/PSMB6/POMP/PSMA1/PSME4/PSMB9/PSMA4/PSMD1/PSMD6/PSMC5/PSMF1/SEM1/PSMD4/PSMA6/PSMB3/PSMD3
hsa03440	Homologous recombination	41	0.839124414954003	2.21431651515576	0.000000000000022082949594669	0.00000000000114095239572457	0.000000000000615998067640768	4230	tags=80%, list=13%, signal=70%	RAD54L/BRIP1/RAD54B/RAD51/XRCC3/BARD1/TOPBP1/EME1/BRCA1/BRCA2/POLD2/POLD1/XRCC2/RAD51C/BLM/POLD3/SSBP1/RPA3/TOP3A/NBN/RPA1/MUS81/PALB2/RBBP8/BABAM1/MRE11/RPA2/SEM1/BRCC3/TOP3B/RAD51B/RAD51D/UIMC1
hsa03008	Ribosome biogenesis in eukaryotes	80	0.732784315647961	2.03065654708882	0.0000000000000258114933010628	0.0000000000011430804176185	0.000000000000617146982687065	6386	tags=76%, list=19%, signal=62%	RAN/FBL/NOP56/RPP30/DKC1/XPO1/UTP18/WDR43/WDR75/NMD3/RPP40/RIOK1/UTP6/FCF1/POP1/NXT1/UTP4/LSG1/GAR1/POP7/TCOF1/RBM28/XRN2/REXO5/IMP4/BMS1/RPP25L/NAT10/WDR3/EIF6/CSNK2B/GNL2/NOP58/CSNK2A1/MPHOSPH10/HEATR1/WDR36/UTP14A/DROSHA/UTP15/GTPBP4/RPP25/NOP10/SPATA5/EMG1/RRP7A/CSNK2A2/XRN1/GNL3L/POP4/AK6/GNL3/EFL1/CSNK2A3/NHP2/SNU13/REXO1/NOB1/NVL/NOL6/RPP38
hsa03420	Nucleotide excision repair	46	0.779132053733081	2.07903728842544	0.0000000000114261933905761	0.000000000442764993884823	0.000000000239047993302842	2719	tags=59%, list=8%, signal=54%	PCNA/POLE2/RFC4/RFC3/RFC5/RFC2/MNAT1/POLE3/POLD2/LIG1/ERCC2/POLD1/POLD3/GTF2H3/POLE4/RPA3/POLE/RPA1/RAD23A/ERCC8/CUL4B/ERCC1/RAD23B/ERCC3/GTF2H1/DDB1/RPA2
hsa03460	Fanconi anemia pathway	54	0.748437233650224	2.01347126371423	0.000000000049000159280005	0.00000000168778326408906	0.000000000911231032224654	6696	tags=74%, list=20%, signal=59%	FANCB/FANCG/BRIP1/UBE2T/RAD51/USP1/FANCI/RMI2/EME1/BRCA1/BRCA2/FANCA/FANCD2/RMI1/FANCC/FANCE/RAD51C/BLM/RPA3/TOP3A/RPA1/FANCL/FANCM/MUS81/ERCC1/PALB2/FAAP24/RPA2/FANCF/CENPX/TOP3B/PMS2/ATR/FAAP100/ATRIP/MLH1/HES1/CENPS-CORT/FAN1/POLH
hsa03010	Ribosome	135	0.616339614110699	1.75719417962206	0.0000000001538106404245	0.00000000476812985315949	0.00000000257430440289426	9678	tags=73%, list=29%, signal=52%	MRPL11/MRPL3/MRPS18C/MRPL9/MRPL15/MRPL35/MRPS7/RPS10-NUDT3/MRPS10/MRPL21/MRPL2/MRPL17/MRPL13/MRPS16/MRPL1/MRPL16/MRPL19/MRPL4/MRPL12/MRPL30/MRPS2/MRPL10/MRPL28/MRPS12/RPL35A/MRPS9/MRPL27/RPL17/MRPS5/RPS29/MRPS15/RPL35/MRPS11/MRPL22/RPL8/RPL38/UBA52/RPL27/MRPL18/RPS7/RPL26L1/MRPL20/FAU/RPS15/RPLP0/MRPL32/RPL41/RPS19/RPS21/RPS27A/RPS3/MRPL36/RPL36AL/RPS10/RPSA/MRPS18A/MRPL34/RPL36/RPL18A/RPL30/MRPS…
hsa04114	Oocyte meiosis	126	0.625115536537828	1.77435423289121	0.000000000203016455697231	0.00000000572137284237651	0.00000000308895851252246	6420	tags=48%, list=19%, signal=39%	CDC20/FBXO5/MAD2L1/CCNB1/CDK1/PLK1/SGO1/BUB1/CDK2/CDC25C/CCNB2/PKMYT1/ESPL1/MAD2L2/CCNE2/PTTG1/YWHAQ/AURKA/FBXO43/PPP2R5D/CDC27/PPP1CC/YWHAE/SMC3/ANAPC7/PPP2R5E/ANAPC10/CALM3/YWHAZ/YWHAB/ANAPC11/YWHAG/PPP1CA/CCNE1/PPP2CA/ANAPC1/CDC23/PPP3R1/CUL1/ANAPC5/SMC1A/PPP2R1A/ADCY1/MAPK12/PPP1CB/ADCY3/CALM1/MAD1L1/MAP2K1/CDC26/MAPK14/CALM2/CAMK2B/YWHAH/PTTG2/SMC1B/PPP2R5C/ANAPC13/RBX1/PRKACA/SPDYE3
hsa04120	Ubiquitin mediated proteolysis	136	0.608904002860535	1.73670387452638	0.000000000344582747250084	0.00000000890172097062718	0.00000000480602252743539	6061	tags=51%, list=18%, signal=42%	CDC20/UBE2S/UBE2C/PRPF19/SAE1/UBA2/UBE2E3/BRCA1/UBE2N/UBA6/CDC27/UBE2M/UBE2R2/CUL2/ANAPC7/UBE2D2/FANCL/RNF7/UBE2L6/UBE2O/ANAPC10/SKP2/ERCC8/CUL4B/ANAPC11/CDC34/UBE3C/UBE2D1/UBE2Z/ANAPC1/CDC23/UBE2E1/ITCH/CUL1/UBE2D3/UBE2F/ANAPC5/ELOC/DDB1/UBE2J2/CBL/NEDD4/UBE2E2/UBE2A/TRIM37/BIRC2/UBE2K/UBR5/UBE2QL1/UBE2I/FZR1/HUWE1/PIAS2/UBE2G1/KLHL13/UBA3/CDC26/KEAP1/UBE2Q2/PIAS4/COP1/NHLRC1/UBE2L3/SMURF2/TRIM3…
hsa03015	mRNA surveillance pathway	91	0.664380689934058	1.85913829169028	0.000000000658254556893898	0.0000000156968394336237	0.00000000847469429523318	8524	tags=70%, list=26%, signal=53%	ALYREF/CPSF2/EIF4A3/NCBP1/CPSF3/MAGOH/CSTF3/CSTF2/PPP2R5D/RNGTT/PPP1CC/NXT1/UPF3B/HBS1L/PPP2R5E/NCBP2/CPSF4/PAPOLA/RBM8A/MAGOHB/FIP1L1/PPP1CA/PABPC4L/NUDT21/PPP2CA/CPSF6/CPSF7/RNPS1/CLP1/CSTF1/DAZAP1/PPP2R3C/PPP2R1A/SYMPK/CSTF2T/SMG5/PPP1CB/PAPOLG/CPSF1/WDR82/PABPN1/ETF1/SRRM1/RNMT/MSI1/PPP2R5C/CASC3/PPP2R3B/SMG7/SSU72/ACIN1/PABPC1/BCL2L2-PABPN1/PABPC3/NXT2/PPP2R2D/SAP18/PYM1/PPP2R1B/PNN/PPP2R5B/…
hsa05203	Viral carcinogenesis	200	0.556787922100018	1.61064774886378	0.00000000143970181494338	0.0000000318791116166033	0.0000000172114728252629	6383	tags=39%, list=19%, signal=32%	CDC20/CCNA2/CDK1/CDK2/CHEK1/SNW1/CCNE2/RBL1/RANBP1/YWHAQ/HDAC2/ACTN1/NRAS/GTF2A1/TBPL1/GTF2H3/HNRNPK/PSMC1/GTF2E1/YWHAE/TBP/CASP3/PMAIP1/VDAC3/CDKN2A/PKM/SKP2/YWHAZ/YWHAB/YWHAG/RELA/CCNE1/HRAS/TRAF3/SRF/BAX/GTF2H1/ACTN4/HDAC1/DDB1/EIF2AK2/PXN/PIK3CA/DLG1/CDK4/CHD4/CREB1/POLB/SND1/HDAC9/RBPJ/GTF2H4/SCRIB/GTF2B/ATF2/CREB3/GTF2E2/H2BC11/GRB2/MAD1L1/CDC42/VAC14/GTF2A2/DNAJA3/RAC1/KRAS/CDK6/HDAC3/YWHA…
hsa04218	Cellular senescence	158	0.585470125315786	1.67775911576941	0.00000000350237793886187	0.0000000723824774031453	0.0000000390791643704588	5153	tags=39%, list=15%, signal=33%	CCNA2/CCNB1/CDK1/CDK2/CCNB2/CHEK1/MYBL2/E2F1/CDC25A/CCNE2/FOXM1/RBL1/E2F2/LIN9/LIN52/NRAS/LIN54/E2F3/AKT1/NBN/PPP1CC/VDAC3/CDKN2A/CALM3/MYC/PPID/PPP1CA/RELA/CCNE1/VDAC2/RBBP4/HRAS/SLC25A5/EIF4EBP1/PPP3R1/E2F4/CHEK2/PIK3CA/MRE11/RHEB/CDK4/MAPK12/PPP1CB/VDAC1/CALM1/AKT2/SERPINE1/AKT3/MTOR/LIN37/MAP2K2/GADD45A/NFATC4/RAD9B/MAP2K1/ATR/CXCL8/RAD9A/MAPK14/CALM2/KRAS/CDK6
hsa05168	Herpes simplex virus 1 infection	489	0.484847740366077	1.42964438986179	0.00000000433778635932833	0.0000000840446107119863	0.0000000453755283640266	9773	tags=51%, list=29%, signal=36%	EIF2S1/ALYREF/SRSF3/SRSF9/CGAS/SRSF1/ZNF530/SRSF7/SRSF2/ZNF850/AKT1/PPP1CC/EIF2B3/CASP3/FADD/SRPK1/ZFP69B/ZNF519/ITGA5/DAXX/ZNF569/EIF2B2/ZNF765/EIF2B1/ZNF93/CYCS/ZNF227/ZNF544/ZFP1/ZNF256/EIF2B5/ZNF829/ZFP37/ZNF282/PPP1CA/RELA/ZNF845/IRAK1/ZNF473/ZNF813/ZFP30/HCFC1/ZFP82/ZNF567/EIF4EBP1/ZNF777/ZNF878/TAP1/STAT1/MAP3K7/ZNF184/ZNF699/TRAF3/ZNF200/BAX/ZNF286A/ZNF212/EIF2AK2/OAS3/PIK3CA/RHEB/ZNF492/…
hsa03410	Base excision repair	33	0.788805463490803	2.03184299363437	0.00000000940911976538913	0.000000171578066310037	0.0000000926346775663698	3631	tags=70%, list=11%, signal=62%	FEN1/PCNA/POLE2/UNG/PARP2/APEX1/POLE3/POLD2/LIG1/POLD1/POLD3/HMGB1/POLE4/POLE/PARP1/TDG/APEX2/NEIL3/MUTYH/LIG3/SMUG1/POLB/XRCC1
hsa03018	RNA degradation	79	0.634809026196904	1.75846718552172	0.0000000664048039291652	0.00000114363828989118	0.000000617448176885221	6949	tags=58%, list=21%, signal=46%	EXOSC2/LSM6/ENO1/CNOT9/EXOSC3/PATL1/EXOSC9/LSM2/LSM5/DHX36/LSM3/XRN2/EXOSC10/EXOSC8/PNPT1/CNOT10/ZCCHC7/PABPC4L/LSM4/PFKM/EXOSC4/PFKP/HSPD1/DCPS/MPHOSPH6/LSM1/LSM7/EDC3/LSM8/CNOT3/ENO2/EXOSC5/TENT4A/C1D/XRN1/PFKL/SKIV2L/CNOT7/DCP2/HSPA9/CNOT4/DCP1A/EDC4/PABPC1/PABPC3/EXOSC1
hsa04914	Progesterone-mediated oocyte maturation	97	0.608153471914567	1.70974047326413	0.0000000785974119597567	0.00000128237882671182	0.000000692353933606721	6420	tags=45%, list=19%, signal=37%	CCNA2/MAD2L1/CCNB1/CDK1/PLK1/BUB1/CDK2/CDC25C/CCNB2/PKMYT1/MAD2L2/CDC25A/HSP90AA1/KIF22/AURKA/GNAI3/AKT1/CDC27/ANAPC7/ANAPC10/ANAPC11/ANAPC1/CDC23/ANAPC5/CDC25B/PIK3CA/HSP90AB1/ADCY1/MAPK12/ADCY3/AKT2/MAPK8/AKT3/FZR1/MAD1L1/MAP2K1/CDC26/MAPK14/KRAS/CCNA1/ANAPC13/PIK3R3/PRKACA/SPDYE3
hsa04610	Complement and coagulation cascades	79	-0.456428522341236	-2.17041004897454	0.0000000972515194467965	0.00000150739855142534	0.000000813841662738981	7073	tags=56%, list=21%, signal=44%	C1R/SERPING1/PROC/C8G/PLG/C1S/F5/C8A/ITGB2/SERPINC1/C4BPB/FGG/C8B/CR1/CFB/PROS1/MASP1/C4B/SERPIND1/ITGAX/SERPINA1/F10/TFPI/CR2/SERPINF2/C4A/MASP2/CFH/C5/CPB2/CD46/C6/C2/CLU/CFD/CD55/F8/VWF/F11/C3/C4BPA/C7/CFI/A2M
hsa03020	RNA polymerase	31	0.764050516837686	1.94891519072291	0.000000107307247703582	0.0000015840593708624	0.000000855230695983434	4386	tags=68%, list=13%, signal=59%	POLR3G/POLR3F/POLR2G/POLR2H/POLR1E/POLR2D/POLR3C/POLR3A/POLR1H/POLR1F/POLR2B/POLR3B/POLR1A/POLR1C/POLR2J/POLR1B/POLR3D/POLR2I/POLR2K/POLR3K/POLR2E
hsa03430	Mismatch repair	23	0.820397779427858	2.02287719068532	0.00000014042649230932	0.00000197873693708587	0.00000106831637689865	4551	tags=83%, list=14%, signal=71%	PCNA/RFC4/RFC3/RFC5/RFC2/EXO1/MSH6/MSH2/POLD2/LIG1/POLD1/POLD3/SSBP1/RPA3/RPA1/RPA2/RFC1/PMS2/MLH3
hsa05166	Human T-cell leukemia virus 1 infection	217	0.528139405418458	1.53139005144713	0.000000154916519182667	0.00000208800525854899	0.00000112731013959012	6572	tags=40%, list=20%, signal=32%	CDC20/CCNA2/MAD2L1/CDK2/CCNB2/CHEK1/BUB3/ESPL1/BUB1B/RAN/E2F1/CCNE2/PTTG1/E2F2/RANBP1/XPO1/NRAS/E2F3/TBPL1/CDKN2C/AKT1/CDC27/TCF3/SLC2A1/TBP/FOSL1/ANAPC7/VDAC3/ELK1/CDKN2A/ANAPC10/MYC/ANAPC11/RELA/CCNE1/ANAPC1/VDAC2/HRAS/MSX1/SLC25A5/CDC23/PPP3R1/CHEK2/SRF/BAX/ANAPC5/FDPS/PIK3CA/DLG1/CDK4/ADCY1/ADCY3/VDAC1/AKT2/CREB1/MAPK8/AKT3/POLB/KAT5/MAP2K2/ATF2/CREB3/NFATC4/MAD1L1/MAP2K1/NFYB/RELB/CDC26/ATR/…
hsa05169	Epstein-Barr virus infection	198	0.531896279921765	1.5392526674661	0.00000024358451976331	0.00000314630004694275	0.00000169868151940203	5662	tags=37%, list=17%, signal=31%	CCNA2/CDK2/SNW1/E2F1/CCNE2/SAP30/E2F2/PSMC3/PSMD2/HDAC2/E2F3/PSMC1/AKT1/PSMD14/CASP3/PSMC6/FADD/PSMD12/PSMD11/ADRM1/SKP2/MYC/PSMC4/CYCS/PSMC2/PSMD13/PSMD8/RELA/IRAK1/PSMD7/CCNE1/TAP1/STAT1/CXCL10/MAP3K7/TRAF3/PSMD1/BAX/HDAC1/PSMD6/EIF2AK2/OAS3/PSMC5/PIK3CA/SEM1/CDK4/MAPK12/NEDD4/BID/PSMD4/APAF1/AKT2/MAPK8/AKT3/TAP2/PSMD3/RBPJ/GADD45A/BCL2L11/TAB2/RELB/DDX58/ISG15/CHUK/TBK1/IFNA1/CALR/MAPK14/RAC1/…
hsa04672	Intestinal immune network for IgA production	46	-0.569602472432452	-2.16017735217336	0.000000256353432575077	0.00000317878256393095	0.00000171621876966051	5315	tags=52%, list=16%, signal=44%	CCR9/CXCL12/TNFRSF13C/CXCR4/HLA-DMB/HLA-DQA1/IL4/CD28/HLA-DRA/TNFRSF17/HLA-DQB1/IL5/HLA-DRB5/IL2/HLA-DPA1/PIGR/HLA-DOA/HLA-DRB1/HLA-DPB1/TNFRSF13B/HLA-DOB/CD40LG/HLA-DMA/TNFSF13
hsa00591	Linoleic acid metabolism	29	-0.696948161054733	-2.68671425031828	0.000000353315753775691	0.00000421261091040246	0.00000227438076317145	6737	tags=66%, list=20%, signal=52%	PLA2G2F/ALOX15/PLA2G2A/CYP3A4/CYP2J2/PLA2G4A/PLA2G4B/PLA2G6/CYP2C8/PLA2G4E/PLA2G5/PLA2G1B/PLA2G2C/CYP2C9/PLA2G12B/CYP2C19/JMJD7-PLA2G4B/PLA2G4F/PLA2G10
hsa00970	Aminoacyl-tRNA biosynthesis	44	0.708132548600039	1.88336159700334	0.000000609399447078965	0.00000699680846646219	0.00000377756382399826	7037	tags=73%, list=21%, signal=57%	FARSB/DARS1/YARS2/FARSA/GATC/DARS2/TARS1/CARS1/IARS1/WARS1/LARS2/MARS1/AARS2/YARS1/NARS2/GARS1/PSTK/VARS1/KARS1/PARS2/RARS1/SARS2/QRSL1/MARS2/RARS2/GATB/HARS1/AARS1/SARS1/NARS1/TARS2/LARS1
hsa03022	Basal transcription factors	44	0.704940346500242	1.87487156098322	0.000000784763507149907	0.00000868845311487397	0.00000469087961040734	6345	tags=73%, list=19%, signal=59%	MNAT1/ERCC2/GTF2A1/TBPL1/TAF11/GTF2H3/TAF2/GTF2E1/TBP/TAF5/TAF6/GTF2F2/TAF9/ERCC3/GTF2H1/GTF2IRD1/GTF2F1/GTF2H4/GTF2B/GTF2E2/TAF12/GTF2A2/TAF3/TAF7L/TAF13/TAF15/TAF10/TAF9B/TAF4B/TAF5L/TAF4/TAF6L
hsa00590	Arachidonic acid metabolism	63	-0.467141279762387	-2.10087451076038	0.00000249389306904185	0.0000266588569449301	0.0000143930670772288	3704	tags=37%, list=11%, signal=33%	PLA2G4E/TBXAS1/PLA2G5/ALOX5/CBR1/PLA2G1B/GGT5/PLA2G2C/CYP2C9/PLA2G12B/CYP4A11/LTC4S/GGT1/CYP2C19/JMJD7-PLA2G4B/CYP4A22/HPGDS/PTGDS/LTA4H/ALOX15B/PLA2G4F/EPHX2/PLA2G10
hsa05010	Alzheimer disease	170	0.524907761148456	1.51042435891468	0.00000452792460244857	0.0000467885542253019	0.0000252610530452394	10007	tags=67%, list=30%, signal=47%	GAPDH/NDUFA12/CDK5R1/CASP3/HSD17B10/COX8A/FADD/CALM3/SDHB/CYCS/NDUFB6/NAE1/GSK3B/CYC1/NDUFS3/ADAM17/ATP5F1B/NDUFA9/APH1A/PPP3R1/NDUFB5/COX7A2L/NDUFB4/ATP5MC3/RTN4/NDUFB1/NDUFS6/NDUFA8/PSEN1/RTN3/UQCRC1/BID/UQCRH/ATP5PD/ATP5PB/APAF1/CDK5/CALM1/ATP5F1C/NDUFB7/ATP5PF/NDUFA11/UQCRHL/COX6A1/NDUFB2/COX7A2/UQCRFS1/MAPT/NDUFB3/PLCB3/ATP5PO/NDUFA5/ADAM10/COX6A2/NDUFB9/COX5B/NDUFAB1/CALM2/ATP5MC1/SDHD/COX6…
hsa05016	Huntington disease	192	0.518983109414704	1.5004209274254	0.0000050809434049045	0.000050809434049045	0.0000274319185527951	9987	tags=64%, list=30%, signal=45%	HDAC2/AP2M1/TBPL1/AP2S1/NDUFA12/POLR2G/POLR2H/RCOR1/TBP/CASP3/COX8A/VDAC3/POLR2D/SDHB/CYCS/NDUFB6/TFAM/CLTA/CYC1/PPIF/NDUFS3/ATP5F1B/VDAC2/NDUFA9/SLC25A5/NRF1/NDUFB5/COX7A2L/BAX/HDAC1/NDUFB4/ATP5MC3/POLR2B/AP2A1/NDUFB1/NDUFS6/NDUFA8/POLR2J/UQCRC1/UQCRH/ATP5PD/POLR2I/ATP5PB/VDAC1/APAF1/CLTCL1/CREB1/POLR2K/ATP5F1C/NDUFB7/ATP5PF/REST/NDUFA11/AP2B1/UQCRHL/COX6A1/NDUFB2/COX7A2/CREB3/UQCRFS1/DNAH14/POL…
hsa05310	Asthma	28	-0.649366815960304	-2.4752724595705	0.00000542635945379309	0.0000525678572086205	0.0000283812879326678	4296	tags=61%, list=13%, signal=53%	EPX/HLA-DMB/HLA-DQA1/IL4/HLA-DRA/HLA-DQB1/IL5/HLA-DRB5/HLA-DPA1/FCER1A/HLA-DOA/HLA-DRB1/HLA-DPB1/HLA-DOB/CD40LG/MS4A2/HLA-DMA
hsa04115	p53 signaling pathway	72	0.614767964882038	1.69360502151757	0.00000611593650833862	0.0000574527368965143	0.0000310186253532964	5733	tags=43%, list=17%, signal=36%	CCNB1/CDK1/CDK2/RRM2/CCNB2/CHEK1/GTSE1/SIVA1/CCNE2/CASP3/PMAIP1/CDKN2A/CYCS/CCNE1/CHEK2/BAX/CDK4/BID/APAF1/SERPINE1/EI24/CCNG2/GADD45A/PPM1D/SERPINB5/ATR/COP1/PERP/CDK6/RPRM/BCL2L1
hsa00240	Pyrimidine metabolism	57	0.641272770748148	1.730310520354	0.00000790062348789327	0.0000720350965072622	0.0000388916140735304	4182	tags=44%, list=13%, signal=38%	RRM2/TYMS/RRM1/DTYMK/TK1/PNP/CTPS1/DCK/UMPS/UCK2/NME1/DUT/NME7/CAD/NUDT2/DCTPP1/NME1-NME2/UCK1/NT5C3A/NT5M/NME2/CANT1/CDA/NT5E/NT5C3B
hsa01230	Biosynthesis of amino acids	74	0.607748879396564	1.67706385943871	0.0000123047047308609	0.000108984527616196	0.0000588405429235151	5718	tags=41%, list=17%, signal=34%	PGAM1/TPI1/ENO1/GAPDH/PGK1/PRPS1/RPE/RPIA/SHMT2/PSAT1/PKM/PHGDH/PRPS2/PFKM/PFKP/ALDOA/PSPH/IDH3B/CBSL/ENO2/CS/ALDOC/PGAM4/IDH3G/PYCR3/GOT2/PFKL/MAT1A/ASNS/ARG2
hsa04932	Non-alcoholic fatty liver disease (NAFLD)	147	0.533798949564546	1.52714209678253	0.0000132686992351561	0.000112778418462386	0.0000608888575060079	9521	tags=61%, list=29%, signal=44%	EIF2S1/NDUFA12/AKT1/CASP3/COX8A/SDHB/CYCS/NDUFB6/GSK3B/CYC1/NDUFS3/RELA/NDUFA9/ITCH/GSK3A/NDUFB5/COX7A2L/BAX/NDUFB4/NDUFB1/PIK3CA/PRKAB2/NDUFS6/NDUFA8/UQCRC1/BID/UQCRH/AKT2/MAPK8/AKT3/IRS1/NDUFB7/NDUFA11/UQCRHL/COX6A1/NDUFB2/COX7A2/BCL2L11/UQCRFS1/NDUFB3/ADIPOR2/NDUFA5/CDC42/CXCL8/PRKAG1/COX6A2/NDUFB9/COX5B/NDUFAB1/RAC1/SDHD/COX6B1/SDHA/NDUFS8/NDUFS5/ADIPOQ/PIK3R3/NDUFV1/NDUFB8/NDUFC1/NDUFC2/DDIT…
hsa04141	Protein processing in endoplasmic reticulum	165	0.521392126088114	1.49857193077824	0.0000138244512953892	0.000112778418462386	0.0000608888575060079	6985	tags=45%, list=21%, signal=36%	EIF2S1/HSP90AA1/DNAJA1/DAD1/UBE2D2/RAD23A/GANAB/SEC23A/DNAJB11/UFD1/ATXN3/RAD23B/UBE2D1/PLAA/DERL1/DDOST/RPN1/HSPBP1/CUL1/HSPA8/UBE2D3/BAX/PREB/EIF2AK2/UBE2J2/VCP/ERO1A/UBQLN1/HSP90AB1/HSPH1/PRKCSH/DNAJB1/MAPK8/BAG2/SEC61G/NSFL1C/UBQLN4/TUSC3/MBTPS2/HSPA4L/UBE2G1/SSR3/HSPA2/CKAP4/SEC61A2/STT3A/MAN1B1/CALR/PDIA6/EIF2AK1/MOGS/NPLOC4/HSPA1B/UGGT2/SSR2/BAK1/SEC61A1/HSPA6/DNAJC10/SEC13/RBX1/TRAM1L1/SS…
hsa05170	Human immunodeficiency virus 1 infection	212	0.501522178503669	1.45323952150465	0.0000138244512953892	0.000112778418462386	0.0000608888575060079	6082	tags=36%, list=18%, signal=30%	CCNB1/CDK1/CDC25C/CCNB2/CHEK1/CFL2/CFL1/NRAS/CGAS/GNAI3/AKT1/PAK2/RAC3/CASP3/FADD/RNF7/CALM3/CYCS/CUL4B/PAK5/GNB1/RELA/IRAK1/HRAS/GNB4/TAP1/PPP3R1/MAP3K7/CUL1/BAX/ELOC/DDB1/PXN/PAK4/PIK3CA/RPS6KB2/GNG10/MAPK12/APOBEC3B/BID/CALM1/AKT2/MAPK8/AKT3/MTOR/GNB2/TAP2/CRKL/AP1S1/MAP2K2/GNG4/WEE1/NFATC4/PLCG1/MAP2K1/TAB2/ATR/AP1M1/CHUK/TBK1/IFNA1/CALR/LIMK1/MAPK14/RAC1/CALM2/KRAS/GNG5/RPS6KB1/AP1S3/BAK1/BC…
hsa04140	Autophagy - animal	137	0.530333153735908	1.51294774710156	0.0000213627346883416	0.000169806352650921	0.0000916781326706159	9415	tags=58%, list=28%, signal=42%	EIF2S1/NRAS/HMGB1/AKT1/ATG3/RAB39B/RRAGC/HIF1A/PPP2CA/HRAS/MAP3K7/RAB8A/ATG4C/NRBF2/ATG5/ATG101/WDR41/RAB7A/PIK3CA/RHEB/RPS6KB2/WIPI2/RRAGA/PIK3R4/ATG16L1/AKT2/MAPK8/ATG7/AKT3/ATG14/RUBCN/MTOR/IRS1/CAMKK2/ZFYVE1/ATG4D/MAP2K2/SH3GLB1/MAP2K1/MLST8/MTMR4/TBK1/RPTOR/BNIP3/UVRAG/KRAS/RPS6KB1/BCL2L1/CTSB/LAMP2/RB1CC1/PIK3R3/ATG13/PRKACA/EIF2AK4/ATG10/CTSL/DAPK3/ATG4B/RRAS2/C9orf72/RAB33B/ULK1/STX17/RRA…
hsa05165	Human papillomavirus infection	330	0.468049851527969	1.37009810631226	0.0000247137074148311	0.000191531232464941	0.000103407354709425	9161	tags=45%, list=27%, signal=33%	CCNA2/CDK2/E2F1/CCNE2/RBL1/TUBG1/HDAC2/NRAS/TBPL1/PSMC1/PPP2R5D/AKT1/LLGL1/DVL3/TBP/CASP3/FADD/PPP2R5E/ITGA5/PKM/PARD6G/ATP6V1D/DVL2/GSK3B/JAG1/RELA/CCNE1/PPP2CA/HRAS/EIF4EBP1/HES6/STAT1/ATP6V1F/TRAF3/BAX/HDAC1/FZD6/ATP6V0A2/EIF2AK2/PXN/PPP2R3C/PIK3CA/RHEB/RPS6KB2/PSEN1/DLG1/CDK4/PPP2R1A/LAMC2/LAMC1/CHD4/AKT2/CREB1/AKT3/ITGB1/ATP6V1G2/MTOR/WNT5B/LAMB1/WNT7A/COL9A1/FZD2/RBPJ/COL6A1/MPP5/SCRIB/MAP2…
hsa05131	Shigellosis	67	0.59774552744717	1.63905006684108	0.0000293449152126087	0.00022079898845121	0.000119208961506765	6160	tags=49%, list=18%, signal=40%	MAD2L2/WASF1/PFN2/ACTG1/PFN1/UBE2D2/ITGA5/RIPK2/RELA/UBE2D1/ARPC2/ACTB/UBE2D3/ATG5/ARPC5/VCL/MAPK12/ABL1/ARPC3/MAPK8/ITGB1/ARPC1A/CRKL/ARPC4/ARPC5L/CHUK/CDC42/CXCL8/MAPK14/RAC1/WASF2/IKBKG/ROCK1
hsa05230	Central carbon metabolism in cancer	67	0.597394076773836	1.63808637037967	0.0000299147016611317	0.00022079898845121	0.000119208961506765	6082	tags=48%, list=18%, signal=39%	PGAM1/NRAS/AKT1/LDHA/SLC2A1/PKM/MYC/PDK1/HIF1A/HRAS/PFKM/PFKP/PIK3CA/TIGAR/AKT2/AKT3/PDHA1/MTOR/LDHC/SLC16A3/SLC7A5/PGAM4/HK2/MAP2K2/MAP2K1/PFKL/GCK/LDHB/KRAS/EGFR/SIRT6/PIK3R3
hsa05222	Small cell lung cancer	92	0.56353659546669	1.57878139286925	0.000033630352164722	0.000242451376071251	0.000130899045145429	7784	tags=53%, list=23%, signal=41%	CDK2/CKS1B/E2F1/CCNE2/E2F2/CKS2/E2F3/AKT1/CASP3/SKP2/MYC/CYCS/RELA/CCNE1/MAX/TRAF3/BAX/PIK3CA/CDK4/LAMC2/LAMC1/APAF1/BIRC2/AKT2/AKT3/ITGB1/LAMB1/ZBTB17/GADD45A/ITGA6/CHUK/TRAF4/CDK6/CDKN1B/BAK1/BCL2L1/PTK2/IKBKG/LAMA5/PIK3R3/LAMB3/COL4A2/COL4A1/FN1/COL4A6/ITGA2B/LAMA3/RXRB/COL4A5
hsa05320	Autoimmune thyroid disease	50	-0.470346008628634	-1.95574459211927	0.0000586852797088973	0.000413464470676322	0.000223228695543413	4028	tags=40%, list=12%, signal=35%	HLA-E/TSHB/HLA-DMB/HLA-DQA1/IFNA5/IFNA21/IL4/CD28/HLA-DRA/HLA-DQB1/IL5/HLA-DRB5/IL2/HLA-DPA1/HLA-DOA/HLA-DRB1/HLA-DPB1/HLA-DOB/CD40LG/HLA-DMA
hsa05321	Inflammatory bowel disease (IBD)	63	-0.418419915487772	-1.88175991573663	0.000062095560123097	0.000427769414181335	0.000230951907826255	3658	tags=37%, list=11%, signal=33%	HLA-DMB/HLA-DQA1/IL4/IL12B/IL2RG/HLA-DRA/NFATC1/HLA-DQB1/IL5/HLA-DRB5/IL23R/IL2/HLA-DPA1/RORA/HLA-DOA/HLA-DRB1/TLR2/STAT6/RORC/HLA-DPB1/HLA-DOB/HLA-DMA/TLR5
hsa05100	Bacterial invasion of epithelial cells	73	0.588786827479584	1.62461098912473	0.0000702180324935621	0.000473208479847918	0.00025548437451891	9835	tags=66%, list=29%, signal=46%	MAD2L2/WASF1/ACTG1/ITGA5/SEPTIN3/CLTA/DNM1/ARPC2/ACTB/PXN/ARPC5/PIK3CA/VCL/CBL/SEPTIN8/CLTCL1/ARPC3/ARHGAP10/ITGB1/SEPTIN11/ARPC1A/CRKL/SEPTIN9/ARPC4/ARPC5L/CDC42/SEPTIN2/RAC1/WASF2/ILK/PTK2/PIK3R3/CTNNA2/FN1/WASL/SHC1/ELMO2/RHOG/MET/CLTC/BCAR1/PIK3CB/CAV1/SEPTIN6/SRC/CRK/RHOA/CAV2
hsa04810	Regulation of actin cytoskeleton	213	0.489101418981383	1.41709513641783	0.0000727603927567627	0.000479908973502052	0.000259101958529121	10012	tags=51%, list=30%, signal=36%	DIAPH3/IQGAP3/CFL2/ACTN1/CFL1/NRAS/WASF1/PFN2/ACTG1/PFN1/PAK2/GNA13/RAC3/PPP1CC/FGD1/PPP1R12A/ITGA5/PAK5/PPP1CA/GIT1/HRAS/MYLK2/ARPC2/ACTB/GNA12/ACTN4/PXN/ARPC5/PAK4/PIK3CA/TIAM1/VCL/FGF5/PIP5K1A/PPP1CB/ARPC3/ITGB1/ABI2/ARPC1A/ENAH/CRKL/MAP2K2/PIP4K2A/ARPC4/MAP2K1/ITGA6/ARPC5L/RDX/MYL7/CDC42/MYH9/LIMK1/CHRM4/RAC1/KRAS/VAV3/EGFR/BRK1/SOS1/WASF2/NCKAP1/PDGFB/VAV2/PTK2/SOS2/FGF8/PIK3R3/LPAR4/ROCK1/A…
hsa04150	mTOR signaling pathway	153	0.516511159364162	1.47909891923907	0.0000953213564380694	0.000603053479506153	0.000325587447339485	9188	tags=50%, list=28%, signal=37%	SEH1L/TTI1/NRAS/AKT1/EIF4E/DVL3/SKP2/ATP6V1D/DVL2/RRAGC/GSK3B/HRAS/MAPKAP1/EIF4EBP1/ATP6V1F/TBC1D7/TBC1D7-LOC100130357/FZD6/PIK3CA/RHEB/RPS6KB2/CASTOR2/RRAGA/AKT2/AKT3/SLC3A2/ATP6V1G2/MTOR/IRS1/WNT5B/WNT7A/SLC7A5/FZD2/MAP2K2/GRB2/MAP2K1/MLST8/LAMTOR1/CHUK/GRB10/RPTOR/ATP6V1G1/KRAS/CAB39/WNT9A/SOS1/DVL1/RPS6KB1/ATP6V1C1/SOS2/SEC13/PIK3R3/LAMTOR4/ATP6V1A/EIF4E2/MIOS/LAMTOR3/RPS6/DEPDC5/TNFRSF1A/ATP…
hsa05160	Hepatitis C	154	0.513599178572967	1.47117555433819	0.0000953213564380694	0.000603053479506153	0.000325587447339485	6739	tags=38%, list=20%, signal=31%	EIF2S1/CDK2/E2F1/E2F2/YWHAQ/NRAS/E2F3/AKT1/YWHAE/CASP3/FADD/YWHAZ/MYC/PSME3/CYCS/YWHAB/GSK3B/YWHAG/RELA/PPP2CA/HRAS/STAT1/CXCL10/TRAF3/BAX/EIF2AK2/OAS3/PIK3CA/CDK4/PPP2R1A/BID/APAF1/AKT2/AKT3/MAP2K2/GRB2/MAP2K1/DDX58/CHUK/TBK1/IFNA1/EIF3E/CLDN25/EIF2AK1/KRAS/CDK6/EGFR/YWHAH/SOS1/BAK1/SOS2/CLDN11/IKBKG/PIK3R3/RSAD2/EIF2AK4/OAS2/CLDN6/IFNG
hsa00270	Cysteine and methionine metabolism	49	0.616513064767829	1.6478885180464	0.0000981653063729501	0.000608624899512291	0.00032859544659577	5599	tags=45%, list=17%, signal=37%	SMS/DNMT1/ENOPH1/MDH1/AHCY/LDHA/SRM/GSS/PSAT1/PHGDH/DNMT3A/MTAP/DNMT3B/CBSL/LDHC/MDH2/AMD1/GOT2/LDHB/MAT1A/IL4I1/GCLC
hsa00982	Drug metabolism - cytochrome P450	71	-0.375565635117566	-1.59806075766836	0.000103492600205162	0.000629072667913727	0.000339635158568023	6821	tags=44%, list=20%, signal=35%	UGT2B4/CYP2D7/MGST1/GSTP1/CYP3A4/GSTM4/GSTA5/GSTA3/GSTA4/UGT2A3/CYP2C8/CYP2D6/LOC107987478/LOC107987479/MAOB/ALDH3A1/ADH6/UGT2B15/GSTM2/CYP3A5/CYP2C9/FMO4/CYP2C19/MGST2/GSTM5/HPGDS/FMO2/FMO5/ADH1B/MAOA/ALDH3B1
hsa00592	alpha-Linolenic acid metabolism	25	-0.602659365595453	-2.19062297061852	0.000159082820542973	0.000948190722339406	0.000511926400176454	5496	tags=56%, list=16%, signal=47%	PLA2G4A/PLA2G4B/PLA2G6/PLA2G4E/ACOX3/PLA2G5/ACOX1/PLA2G1B/PLA2G2C/PLA2G12B/JMJD7-PLA2G4B/PLA2G4F/ACAA1/PLA2G10
hsa05161	Hepatitis B	162	0.505193558035353	1.45086572697845	0.000162110026722544	0.000948190722339406	0.000511926400176454	6182	tags=35%, list=19%, signal=28%	BIRC5/CCNA2/CDK2/PCNA/E2F1/CCNE2/E2F2/YWHAQ/NRAS/E2F3/AKT1/CASP3/VDAC3/FADD/ELK1/YWHAZ/MYC/CYCS/YWHAB/RELA/IRAK1/CCNE1/HRAS/STAT1/MAP3K7/TRAF3/BAX/DDB1/PIK3CA/MAPK12/BID/APAF1/AKT2/CREB1/MAPK8/AKT3/MAP2K2/ATF2/CREB3/GRB2/NFATC4/MAP2K1/TAB2/DDX58/CHUK/CXCL8/TBK1/IFNA1/MAPK14/KRAS/SOS1/CCNA1/SOS2/IKBKG/PIK3R3/TICAM2
hsa05012	Parkinson disease	141	0.511975480801399	1.46391643468564	0.000166644500018762	0.00095666287047808	0.000516500497134176	9823	tags=67%, list=29%, signal=47%	GNAI3/HTRA2/NDUFA12/CASP3/COX8A/VDAC3/UBE2L6/SDHB/CYCS/NDUFB6/CYC1/PPIF/NDUFS3/ATP5F1B/VDAC2/NDUFA9/SLC25A5/NDUFB5/COX7A2L/NDUFB4/ATP5MC3/UBE2J2/NDUFB1/NDUFS6/NDUFA8/UQCRC1/UQCRH/ATP5PD/ATP5PB/VDAC1/APAF1/SEPTIN5/ATP5F1C/NDUFB7/ATP5PF/PARK7/UBE2G1/NDUFA11/UQCRHL/COX6A1/NDUFB2/COX7A2/UQCRFS1/NDUFB3/ATP5PO/NDUFA5/COX6A2/NDUFB9/GPR37/COX5B/NDUFAB1/UBE2L3/TH/SNCAIP/ATP5MC1/SDHD/COX6B1/SDHA/NDUFS8/NDU…
hsa04390	Hippo signaling pathway	153	0.509547795698607	1.45915839426634	0.000173446213487218	0.000977605930564322	0.000527807616162062	6555	tags=35%, list=20%, signal=28%	BIRC5/YWHAQ/ACTG1/TEAD4/PPP1CC/LLGL1/YWHAE/DVL3/SNAI2/FRMD6/PARD6G/YWHAZ/MYC/TEAD1/DVL2/YWHAB/GSK3B/YWHAG/PPP1CA/PPP2CA/MOB1A/ACTB/SAV1/FZD6/DLG1/PPP2R1A/PPP1CB/BIRC2/SERPINE1/SOX2/AJUBA/WNT5B/WNT7A/FZD2/MPP5/SCRIB/NF2/BMP8B/TP53BP2/CSNK1E/STK3/PARD3/WNT9A/YWHAH/DVL1/WWTR1/SMAD1/GDF5/LATS1/CRB1/CTNNA2/TEAD2/SMAD4/BMPR1A
hsa05330	Allograft rejection	35	-0.523118875449037	-1.99669576549178	0.000177160902965734	0.000980295763777655	0.000529259852090483	4028	tags=51%, list=12%, signal=45%	HLA-E/HLA-DMB/HLA-DQA1/IL4/IL12B/CD28/HLA-DRA/HLA-DQB1/IL5/HLA-DRB5/IL2/HLA-DPA1/HLA-DOA/HLA-DRB1/HLA-DPB1/HLA-DOB/CD40LG/HLA-DMA
hsa04144	Endocytosis	248	0.473880252535713	1.37803531637157	0.000180247930759117	0.000980295763777655	0.000529259852090483	9905	tags=49%, list=30%, signal=35%	AP2M1/VTA1/ARF6/AP2S1/ASAP1/SNX6/TFRC/SH3GL1/CAPZA1/SNF8/PARD6G/ARF5/DNAJC6/VPS25/CLTA/STAMBP/DNM1/GIT1/HRAS/RAB35/VPS26A/VPS29/ARPC2/SNX12/CAPZB/ITCH/RAB8A/HSPA8/VPS37D/AP2A1/ARPC5/RAB7A/RAB10/CBL/PIP5K1A/RNF41/GRK6/NEDD4/HGS/CLTCL1/ARPC3/AMPH/ARPC1A/STAM/VPS37C/PSD2/SNX3/SH3KBP1/GRK4/AP2B1/HSPA2/SH3GLB1/EPN1/EHD1/CHMP5/CHMP4B/ARPC4/EPS15L1/ARPC5L/CHMP1A/KIF5C/CDC42/ACAP2/SNX5/TSG101/GRK2/PARD3/…
hsa04066	HIF-1 signaling pathway	109	0.534875662490635	1.51366941578745	0.000205804383538837	0.00109998894650068	0.00059388197790699	6082	tags=38%, list=18%, signal=31%	ENO1/GAPDH/PGK1/AKT1/EIF4E/LDHA/SLC2A1/TFRC/CUL2/PDK1/HIF1A/RELA/PFKM/EIF4EBP1/PFKP/ELOC/PIK3CA/ALDOA/RPS6KB2/ENO2/AKT2/SERPINE1/AKT3/ALDOC/PDHA1/MTOR/LDHC/HK2/MAP2K2/PLCG1/MAP2K1/PFKL/LDHB/EGLN3/EGFR/CAMK2B/RPS6KB1/CDKN1B/NPPA/RBX1/PIK3R3
hsa05162	Measles	138	0.514325040882242	1.46755583584143	0.000223325539389907	0.00117340537645544	0.000633519371329085	6745	tags=39%, list=20%, signal=31%	EIF2S1/CDK2/CCNE2/AKT1/CASP3/FADD/CYCS/GSK3B/RELA/CSNK2B/IRAK1/CCNE1/CSNK2A1/STAT1/MAP3K7/HSPA8/TRAF3/BAX/EIF2AK2/OAS3/PIK3CA/CDK4/ADAR/BID/APAF1/AKT2/MAPK8/AKT3/HSPA2/RAB9B/CSNK2A2/TAB2/DDX58/CHUK/EIF3H/TBK1/IFNA1/EIF2AK1/CSNK2A3/CDK6/HSPA1B/CDKN1B/BAK1/BCL2L1/IL12A/HSPA6/IKBKG/PIK3R3/HSPA1A/IL2RA/EIF2AK4/OAS2/RCHY1/IFIH1
hsa00020	Citrate cycle (TCA cycle)	30	0.677448912872355	1.72371556958742	0.000231756445577676	0.00119740830215133	0.000646478506085096	5413	tags=60%, list=16%, signal=50%	MDH1/SDHB/ACLY/OGDHL/DLST/IDH3B/DLD/CS/PDHA1/SUCLA2/MDH2/SUCLG1/IDH3G/PCK2/DLAT/FH/SDHD/SDHA
hsa05225	Hepatocellular carcinoma	166	0.493931518940309	1.41973618993128	0.000252911442712927	0.00127860784927091	0.000690317989928946	9161	tags=48%, list=27%, signal=35%	ACTL6A/E2F1/E2F2/NRAS/E2F3/ACTG1/AKT1/DVL3/SMARCB1/ELK1/CDKN2A/MYC/DVL2/SMARCD1/GSK3B/HRAS/ACTB/BAX/FZD6/PIK3CA/RPS6KB2/CDK4/GSTO1/AKT2/AKT3/SMARCC1/DPF3/SMARCD2/MTOR/WNT5B/WNT7A/FZD2/MAP2K2/GADD45A/SMARCA4/GRB2/PLCG1/MAP2K1/KEAP1/PHF10/KRAS/CDK6/WNT9A/EGFR/ARID1A/SOS1/DVL1/RPS6KB1/BAK1/BCL2L1/ARID2/SMARCE1/MGST3/SOS2/PIK3R3/CSNK1A1/SMAD4/TXNRD1/ARID1B/PBRM1/SHC1/GSTM3/TGFA/SMAD3/TXNRD3/MET/DPF1/…
hsa05211	Renal cell carcinoma	69	0.561665739082858	1.54621462152058	0.000255721569854182	0.00127860784927091	0.000690317989928946	9909	tags=64%, list=30%, signal=45%	NRAS/AKT1/PAK2/SLC2A1/CUL2/PAK5/PRCC/HIF1A/HRAS/ELOC/PAK4/PIK3CA/AKT2/AKT3/PTPN11/CRKL/MAP2K2/GRB2/MAP2K1/CDC42/FH/EGLN3/RAC1/KRAS/SOS1/PDGFB/SOS2/RBX1/PIK3R3/PAK1/TGFA/MET/RAP1B/VHL/TGFB2/CDKN1A/FLCN/RAF1/MAPK1/ELOB/PIK3CB/BAD/CRK/VEGFA
hsa04210	Apoptosis	136	0.508709435783995	1.45093092504525	0.000298479933409678	0.00146478536399857	0.000790834882430465	6082	tags=36%, list=18%, signal=30%	BIRC5/EIF2S1/TUBA1B/LMNB1/TUBA1C/PARP2/LMNB2/NRAS/HTRA2/ACTG1/AKT1/DIABLO/PARP1/CASP2/CASP3/PMAIP1/FADD/DAXX/TUBA1A/CYCS/DFFA/RELA/HRAS/ACTB/BAX/PIK3CA/BID/CTSV/APAF1/BIRC2/TUBA3C/AKT2/MAPK8/AKT3/MAP2K2/GADD45A/BCL2L11/MAP2K1/TNFSF10/CASP6/CHUK/HRK/KRAS/GZMB/BAK1/BCL2L1/CTSB/IKBKG/PIK3R3
hsa05212	Pancreatic cancer	76	0.566928598692663	1.56745788128472	0.000302407300954543	0.00146478536399857	0.000790834882430465	9090	tags=58%, list=27%, signal=42%	E2F1/RAD51/E2F2/BRCA2/E2F3/AKT1/RAC3/RALA/CDKN2A/RELA/STAT1/BAX/PIK3CA/RPS6KB2/RALB/CDK4/AKT2/MAPK8/AKT3/MTOR/GADD45A/MAP2K1/CHUK/CDC42/RALBP1/RAC1/KRAS/CDK6/EGFR/RPS6KB1/BAK1/BCL2L1/IKBKG/PIK3R3/SMAD4/PLD1/TGFA/SMAD3/TGFB2/CDKN1A/RAF1/TGFBR1/MAPK1/PIK3CB
hsa01200	Carbon metabolism	116	0.531023565454507	1.5051751725358	0.000357719170213556	0.00170604527332619	0.00092109065690616	6079	tags=43%, list=18%, signal=35%	PGAM1/TPI1/ENO1/GAPDH/PGK1/MDH1/PRPS1/GPI/RPE/RPIA/SHMT2/PSAT1/PKM/SDHB/PHGDH/ACAT2/PRPS2/OGDHL/PFKM/PFKP/PGP/DLST/PCCB/ALDOA/PSPH/IDH3B/DLD/ENO2/CS/ALDOC/HAO1/PDHA1/SUCLA2/MDH2/PGAM4/SUCLG1/IDH3G/HK2/ME2/GOT2/PFKL/DLAT/GCK/FH/HADHA/SDHD/SDHA/GCSH/GLDC/GLUD1
hsa05132	Salmonella infection	80	0.555662912808755	1.5398262596161	0.000394743824430594	0.00185409978141643	0.0010010250093216	7412	tags=51%, list=22%, signal=40%	WASF1/PFN2/DYNC1H1/ACTG1/PFN1/PKN1/RELA/ARPC2/KLC3/DYNC1LI1/ACTB/DYNC1I2/ARPC5/RAB7A/KLC2/MAPK12/ARPC3/MAPK8/ARPC1A/KLC1/PLEKHM2/ARPC4/ARPC5L/FLNC/CDC42/CXCL8/CCL4L2/CCL4L1/MAPK14/RAC1/FLNA/WASF2/CCL4/FLNB/CCL3/CSF2/ROCK1/DYNC1I1/IFNG/WASL/RHOG
hsa04714	Thermogenesis	230	0.470289449906692	1.36618414345352	0.000430629181413067	0.00199246337668732	0.00107572725600436	9188	tags=57%, list=28%, signal=42%	ACTL6A/KDM1A/NRAS/ACTG1/NDUFA12/COA7/SMARCB1/COX8A/SDHB/NDUFB6/SMARCD1/CYC1/NDUFS3/ATP5F1B/HRAS/KDM3A/NDUFA9/NDUFAF5/NDUFAF4/ACTB/COX16/NDUFB5/COX7A2L/COA1/NDUFB4/ATP5MC3/NDUFB1/PRKAB2/RHEB/NDUFS6/RPS6KB2/NDUFA8/ADCY1/MAPK12/UQCRC1/UQCRH/ATP5PD/ATP5PB/ADCY3/CREB1/COA4/CPT1C/SMARCC1/DPF3/SMARCD2/ATP5MF/MTOR/ATP5F1C/NDUFB7/ATP5PF/NDUFA11/ATF2/NDUFAF2/UQCRHL/COX6A1/NDUFB2/COX7A2/CREB3/SMARCA4/UQCRFS…
hsa00010	Glycolysis / Gluconeogenesis	67	0.560443667148749	1.53676637953933	0.000446432743714689	0.00203520809634637	0.00109880505031944	4973	tags=42%, list=15%, signal=36%	PGAM1/TPI1/ENO1/GAPDH/PGK1/GPI/LDHA/PKM/PGM2/PFKM/PFKP/MINPP1/GAPDHS/ALDH1B1/ALDOA/DLD/ENO2/ALDOC/PDHA1/LDHC/PGAM4/HK2/PCK2/PGM1/PFKL/DLAT/GCK/LDHB
hsa05215	Prostate cancer	97	0.524236786326412	1.47382016637093	0.000456147739202657	0.00204935940801194	0.00110644531705908	6082	tags=35%, list=18%, signal=29%	CDK2/E2F1/CCNE2/E2F2/HSP90AA1/NRAS/E2F3/AKT1/GSK3B/RELA/CCNE1/HRAS/PLAU/PIK3CA/HSP90AB1/AKT2/CREB1/AKT3/MTOR/MAP2K2/NKX3-1/CREB3/GRB2/MAP2K1/CHUK/KRAS/EGFR/SOS1/CDKN1B/MMP3/PDGFB/SOS2/IKBKG/PIK3R3
hsa00510	N-Glycan biosynthesis	50	0.60380638217486	1.61812018827323	0.000493667204540849	0.00218624047725233	0.00118034715070669	6851	tags=50%, list=21%, signal=40%	DAD1/DPM1/GANAB/ALG10/MGAT5B/MGAT2/ALG6/DOLPP1/DDOST/RPN1/B4GALT2/ALG3/B4GALT3/TUSC3/STT3A/B4GALT1/FUT8/DOLK/MAN1B1/MOGS/ALG8/ALG10B/ALG11/RPN2/MAN2A1
hsa00340	Histidine metabolism	23	-0.590384349910943	-2.04674628846795	0.000543815079498709	0.0023744038682338	0.00128193621408888	4288	tags=48%, list=13%, signal=42%	MAOB/ALDH3A1/AOC1/CARNS1/ALDH3A2/HDC/ASPA/HNMT/MAOA/ALDH3B1/ALDH2
hsa05220	Chronic myeloid leukemia	76	0.556810585333294	1.53948335359347	0.000561405157451052	0.00241716109458092	0.00130502076074148	9090	tags=59%, list=27%, signal=43%	E2F1/E2F2/HDAC2/NRAS/E2F3/AKT1/CDKN2A/MYC/RELA/HRAS/BAX/HDAC1/CTBP2/PIK3CA/CBL/CDK4/ABL1/AKT2/AKT3/PTPN11/CRKL/MAP2K2/GADD45A/GRB2/MAP2K1/CHUK/KRAS/CDK6/SOS1/CDKN1B/BAK1/BCL2L1/SOS2/IKBKG/PIK3R3/SMAD4/SHC1/SMAD3/CTBP1/TGFB2/CDKN1A/RAF1/TGFBR1/MAPK1/PIK3CB
hsa05130	Pathogenic Escherichia coli infection	199	0.470668629668173	1.36156082001649	0.000618225182155339	0.00262533981463226	0.00141741606290842	6615	tags=34%, list=20%, signal=27%	TUBA1B/TUBB/TUBA1C/GAPDH/WASF1/ARF6/TUBB6/ACTG1/PAK2/GNA13/ABCF2/CASP3/FADD/NCL/TUBA1A/CYCS/RELA/IRAK1/TUBB2B/TUBB4B/ARPC2/MYH15/MAP3K7/ACTB/GNA12/BAX/TUBB3/TUBB4A/ARPC5/NCK2/MAPK12/MYH8/ABL1/TUBA3C/ARPC3/MAPK8/MYH13/ITGB1/PTPN11/ARPC1A/NCK1/ARPC4/TAB2/ARPC5L/TNFSF10/CHUK/CDC42/CXCL8/MYH9/CLDN25/MAPK14/RPS3/RAC1/BRK1/WASF2/NCKAP1/BAK1/CLDN11/IKBKG/ABI1/LPAR4/ROCK1/LPAR2/TUBA4A/PAK1/CLDN6/TMED10
hsa05206	MicroRNAs in cancer	253	0.462885399765422	1.3474007918378	0.000682336305829537	0.00285843587577238	0.00154326419099426	6160	tags=28%, list=18%, signal=23%	CDCA5/CDC25C/STMN1/KIF23/EZH2/E2F1/CDC25A/CCNE2/E2F2/BRCA1/HDAC2/DNMT1/NRAS/E2F3/HNRNPK/SLC7A1/FSCN1/CASP3/MARCKS/CDKN2A/ITGA5/MYC/HMGA2/SOX4/DNMT3A/CCNE1/HRAS/DICER1/PLAU/HDAC1/PIM1/PAK4/DNMT3B/CDC25B/PIK3CA/HOXD10/ABL1/UBE2I/MMP16/MTOR/IRS1/IGF2BP1/RPS6KA5/MAPK7/CRKL/BMI1/MAP2K2/BCL2L11/ZFPM2/GRB2/PLCG1/MAP2K1/SERPINB5/RDX/RPTOR/MIR31/KRAS/CDK6/EGFR/SOS1/CDKN1B/EFNA3/PDGFB/EFNA4/VIM/ST14/BAK1/S…
hsa05204	Chemical carcinogenesis	80	-0.321423868819137	-1.51648586760035	0.000710294770829637	0.0029358850527625	0.00158507885700929	5367	tags=30%, list=16%, signal=25%	GSTA5/GSTA3/GSTA4/UGT2A3/CYP2C8/CYP1B1/CYP3A7/ALDH3A1/CBR1/ADH6/UGT2B15/GSTM2/CYP3A5/CYP2C9/CYP2C18/CYP2C19/MGST2/GSTM5/EPHX1/HPGDS/SULT1A2/SULT1A1/ADH1B/ALDH3B1
hsa05210	Colorectal cancer	86	0.538927258801128	1.50280439391232	0.000890053057704599	0.00363047957747929	0.00196008914369849	9090	tags=55%, list=27%, signal=40%	BIRC5/MSH6/MSH2/NRAS/AKT1/RAC3/RALA/CASP3/PMAIP1/MYC/CYCS/GSK3B/HRAS/BAX/PIK3CA/RPS6KB2/RALB/AKT2/MAPK8/AKT3/MTOR/MAP2K2/GADD45A/BCL2L11/GRB2/MAP2K1/RAC1/KRAS/EGFR/SOS1/RPS6KB1/BAK1/SOS2/MLH1/PIK3R3/MSH3/SMAD4/TGFA/SMAD3/APPL1/TGFB2/EREG/CDKN1A/RAF1/TGFBR1/MAPK1/PIK3CB
hsa01522	Endocrine resistance	98	0.518517482254488	1.45951387699549	0.00115629237303712	0.00465520306027933	0.00251333543831719	6383	tags=40%, list=19%, signal=32%	E2F1/E2F2/NRAS/E2F3/CARM1/CDKN2C/AKT1/CDKN2A/JAG1/JAG2/HRAS/BAX/PIK3CA/RPS6KB2/CDK4/ADCY1/MAPK12/ADCY3/AKT2/MAPK8/AKT3/MTOR/DLL3/MAP2K2/BIK/DLL1/GRB2/MAP2K1/MAPK14/MED1/KRAS/EGFR/SOS1/RPS6KB1/CDKN1B/PTK2/SOS2/PIK3R3/PRKACA
hsa04976	Bile secretion	72	-0.323565219936086	-1.37496535689036	0.00133942520984971	0.00527390153465145	0.00284736958916666	5333	tags=36%, list=16%, signal=30%	RXRA/ABCB4/PRKACG/SLC5A1/SLC9A1/NR1H4/CA2/BAAT/ADCY7/AQP8/AQP1/SLC4A5/NR0B2/ATP1A1/ADCY6/ADCY4/ADCY9/SLC4A4/EPHX1/ATP1B2/CFTR/ATP1B1/AQP4/ABCC3/SCTR/ATP1A2
hsa04012	ErbB signaling pathway	85	0.528756206723367	1.47337426253558	0.00134399426205634	0.00527390153465145	0.00284736958916666	9757	tags=56%, list=29%, signal=40%	NRAS/AKT1/PAK2/ELK1/MYC/PAK5/GSK3B/HRAS/EIF4EBP1/PAK4/PIK3CA/RPS6KB2/NCK2/CBL/ABL1/AKT2/MAPK8/AKT3/MTOR/CRKL/ABL2/NCK1/MAP2K2/GRB2/PLCG1/MAP2K1/KRAS/EGFR/CAMK2B/SOS1/RPS6KB1/CDKN1B/PTK2/SOS2/PIK3R3/PAK1/SHC1/TGFA/MAP2K4/EREG/CDKN1A/RAF1/MAP2K7/MAPK1/PIK3CB/BAD/SRC/CRK
hsa00190	Oxidative phosphorylation	132	0.492148804211072	1.40224905953982	0.00138981949238136	0.00538555053297778	0.00290764867485048	9521	tags=65%, list=29%, signal=47%	NDUFA12/COX8A/ATP6V1D/SDHB/NDUFB6/CYC1/NDUFS3/ATP5F1B/NDUFA9/ATP6V1F/NDUFB5/COX7A2L/NDUFB4/ATP5MC3/ATP6V0A2/NDUFB1/NDUFS6/NDUFA8/UQCRC1/UQCRH/ATP5PD/ATP5PB/ATP6V1G2/ATP5MF/ATP5F1C/NDUFB7/ATP5PF/NDUFA11/UQCRHL/COX6A1/NDUFB2/COX7A2/UQCRFS1/NDUFB3/ATP5PO/NDUFA5/ATP6V0E2/ATP5MG/COX6A2/ATP6V1G1/NDUFB9/COX5B/NDUFAB1/ATP6V0B/ATP5MC1/SDHD/COX6B1/SDHA/ATP6V1C1/COX17/NDUFS8/NDUFS5/ATP5F1A/NDUFV1/ATP6V1A/ND…
hsa05163	Human cytomegalovirus infection	225	0.451776896939879	1.31177573638528	0.00175797877787988	0.00672806692768843	0.00363247076910852	9909	tags=48%, list=30%, signal=34%	E2F1/E2F2/NRAS/CGAS/GNAI3/E2F3/AKT1/GNA13/RAC3/CASP3/FADD/ELK1/CDKN2A/CALM3/MYC/CYCS/GSK3B/GNB1/RELA/HRAS/EIF4EBP1/GNB4/TAP1/PPP3R1/GNA12/BAX/PXN/PIK3CA/RHEB/RPS6KB2/CDK4/ADCY1/GNG10/MAPK12/BID/ADCY3/CALM1/AKT2/CREB1/AKT3/MTOR/GNB2/TAP2/CRKL/MAP2K2/ATF2/GNG4/CREB3/GRB2/NFATC4/MAP2K1/PLCB3/CHUK/CXCL8/TBK1/CCL4L2/CCL4L1/IFNA1/CALR/MAPK14/RAC1/CALM2/KRAS/CDK6/GNG5/EGFR/SOS1/RPS6KB1/CCL4/BAK1/PTK2/SO…
hsa04550	Signaling pathways regulating pluripotency of stem cells	140	0.481944523581135	1.37709995761921	0.00209041115341923	0.00790277387268245	0.00426669285486082	10058	tags=45%, list=30%, signal=32%	NRAS/PCGF6/AKT1/TCF3/JARID2/DVL3/MYC/DVL2/GSK3B/RIF1/SMARCAD1/HRAS/FZD6/PIK3CA/MAPK12/AKT2/SOX2/AKT3/PCGF2/WNT5B/WNT7A/FZD2/REST/PAX6/BMI1/SKIL/MAP2K2/GRB2/MAP2K1/KAT6A/MAPK14/INHBE/KRAS/WNT9A/DVL1/PCGF1/LEFTY1/PIK3R3/DUSP9/SMAD1/POU5F1B/SMAD4/BMPR1A/INHBA/ESRRB/ID3/INHBC/OTX1/SMAD3/ACVR2B/TBX3/SMAD5/FGFR1/SETDB1/RAF1/MAPK1/PIK3CB/SMAD9/WNT6/ZIC3/LHX5/ISL1/PCGF3
hsa00071	Fatty acid degradation	44	-0.395957978327231	-1.50290264203834	0.00212665925029443	0.00794294418784667	0.00428838073299701	2887	tags=34%, list=9%, signal=31%	ACAT1/ACOX1/ADH6/ACSBG1/CYP4A11/ACADSB/ALDH3A2/ACADS/ACADL/CYP4A22/ACADVL/ACAA1/ACSL5/ADH1B/ALDH2
hsa04215	Apoptosis - multiple species	32	0.626065493710245	1.60657868701972	0.00223456036956879	0.00824659184007528	0.00445231953335134	5733	tags=47%, list=17%, signal=39%	BIRC5/HTRA2/DIABLO/CASP3/PMAIP1/FADD/CYCS/BAX/BID/APAF1/BIRC2/MAPK8/BCL2L11/BAK1/BCL2L1
hsa01524	Platinum drug resistance	72	0.540519384665896	1.48905993218661	0.00230068086578888	0.00839071845170061	0.00453013322180101	6172	tags=38%, list=18%, signal=31%	BIRC5/TOP2A/MSH6/MSH2/BRCA1/AKT1/CASP3/PMAIP1/FADD/CDKN2A/CYCS/ERCC1/BAX/PIK3CA/GSTO1/BID/APAF1/BIRC2/AKT2/AKT3/BAK1/BCL2L1/MGST3/MLH1/PIK3R3/MSH3/ATP7B
hsa05144	Malaria	49	-0.383092213878177	-1.59146813458901	0.0025406891775039	0.00915829819797916	0.00494454809330624	3646	tags=41%, list=11%, signal=36%	CD36/ICAM1/ITGB2/COMP/LRP1/CR1/HBB/SDC1/GYPB/GYPC/ITGAL/HBA1/HBA2/KLRB1/TLR2/PECAM1/ACKR1/SELP/CD40LG/CD81
hsa05214	Glioma	75	0.533370154332439	1.47330668374601	0.00297704483566718	0.0106078609086991	0.005727164293661	6082	tags=40%, list=18%, signal=33%	E2F1/E2F2/NRAS/E2F3/AKT1/CDKN2A/CALM3/HRAS/BAX/PIK3CA/CDK4/CALM1/AKT2/AKT3/MTOR/MAP2K2/GADD45A/GRB2/PLCG1/MAP2K1/CALM2/KRAS/CDK6/EGFR/CAMK2B/SOS1/PDGFB/BAK1/SOS2/PIK3R3
hsa04360	Axon guidance	181	0.46142248332295	1.33027553810159	0.0033113332660809	0.0116649240055123	0.00629787068548879	9347	tags=49%, list=28%, signal=35%	CFL2/CFL1/NRAS/GNAI3/PAK2/RAC3/PARD6G/PDK1/SEMA3A/TRPC1/RYK/PAK5/GSK3B/HRAS/SRGAP1/EPHB2/PPP3R1/EPHB1/PAK4/PIK3CA/NCK2/EPHA8/ABL1/SMO/SEMA4F/CDK5/EPHA7/ITGB1/SEMA7A/PTPN11/WNT5B/ROBO1/ENAH/EFNB2/NCK1/NGEF/L1CAM/PLXNA1/NFATC4/PLCG1/SRGAP2/CDC42/SEMA4C/LIMK1/PARD3/RAC1/KRAS/CAMK2B/EPHA6/EFNA3/EFNA4/RHOD/ILK/PTK2/SEMA3C/DPYSL5/SEMA4B/PIK3R3/EFNA2/SEMA3F/ROCK1/EPHA1/SSH1/PAK1/NTNG1/RASA1/NTN1/SLIT1/E…
hsa00670	One carbon pool by folate	20	0.686220958366651	1.64668666159943	0.00342462478726073	0.0119284683601216	0.00644015779035429	2725	tags=40%, list=8%, signal=37%	MTHFD1/TYMS/MTHFD2/MTHFD1L/DHFR/GART/SHMT2/ATIC
hsa05224	Breast cancer	147	0.476201675951606	1.36236241472063	0.00353331985160324	0.0121703239333	0.00657073516263059	6483	tags=31%, list=19%, signal=25%	E2F1/E2F2/BRCA1/BRCA2/NRAS/E2F3/AKT1/DVL3/MYC/DVL2/GSK3B/JAG1/JAG2/HRAS/BAX/FZD6/PIK3CA/RPS6KB2/FGF5/CDK4/AKT2/AKT3/MTOR/WNT5B/WNT7A/FZD2/DLL3/MAP2K2/GADD45A/DLL1/GRB2/MAP2K1/KRAS/CDK6/WNT9A/EGFR/SOS1/DVL1/RPS6KB1/BAK1/SOS2/FGF8/PIK3R3/HES1/HEY2/CSNK1A1
hsa05221	Acute myeloid leukemia	67	0.525077170895664	1.43978956351007	0.00358707218200288	0.0122196964441856	0.006597391289051	6740	tags=42%, list=20%, signal=33%	CCNA2/NRAS/AKT1/MYC/RELA/HRAS/EIF4EBP1/PIM1/PIK3CA/RPS6KB2/AKT2/AKT3/MTOR/MAP2K2/GRB2/MAP2K1/CHUK/KRAS/SOS1/RPS6KB1/CCNA1/PPARD/SOS2/IKBKG/PIK3R3/CSF2/PML/MPO
hsa00410	beta-Alanine metabolism	31	-0.455330473902969	-1.75993329911907	0.00412896853839736	0.0139128287706868	0.00751151027008216	3972	tags=39%, list=12%, signal=34%	ALDH3A1/ACOX3/ACOX1/ABAT/CARNS1/ALDH6A1/ALDH3A2/ACADS/AOC3/MLYCD/ALDH3B1/ALDH2
hsa04136	Autophagy - other	32	0.607800378963764	1.55970764179766	0.00433497859700332	0.0144499286566777	0.00780148949545588	7046	tags=50%, list=21%, signal=39%	ATG3/PPP2CA/ATG4C/ATG5/ATG101/WIPI2/PIK3R4/ATG16L1/ATG7/MTOR/ATG4D/MLST8/RPTOR/ATG13/ATG10/ATG4B
hsa04623	Cytosolic DNA-sensing pathway	62	0.537248009886429	1.4576263874306	0.00512699234849317	0.0167389083964926	0.0090373053821471	6427	tags=40%, list=19%, signal=33%	POLR3G/CGAS/POLR3F/POLR2H/POLR3C/RELA/POLR3A/CXCL10/POLR3B/ADAR/POLR1C/POLR3D/AIM2/POLR2K/POLR3K/POLR2E/DDX58/CHUK/TBK1/CCL4L2/CCL4L1/IFNA1/CCL4/IKBKG/POLR1D
hsa04666	Fc gamma R-mediated phagocytosis	92	0.497868293151157	1.39480772615251	0.0051296654763445	0.0167389083964926	0.0090373053821471	6661	tags=39%, list=20%, signal=31%	CFL2/CFL1/WASF1/ARF6/ASAP1/AKT1/SPHK1/MARCKS/MARCKSL1/ARPC2/ARPC5/PIK3CA/RPS6KB2/PIP5K1A/ARPC3/AKT2/AKT3/VASP/AMPH/ARPC1A/CRKL/ARPC4/PLCG1/MAP2K1/ARPC5L/CDC42/LIMK1/ASAP2/RAC1/VAV3/WASF2/RPS6KB1/VAV2/PIK3R3/PAK1/FCGR3A
hsa05332	Graft-versus-host disease	37	-0.41516232164038	-1.664542140862	0.00536928649475815	0.0173383209726565	0.00936092711257177	4028	tags=38%, list=12%, signal=33%	HLA-E/HLA-DMB/HLA-DQA1/CD28/HLA-DRA/HLA-DQB1/HLA-DRB5/IL2/HLA-DPA1/HLA-DOA/HLA-DRB1/HLA-DPB1/HLA-DOB/HLA-DMA
hsa05034	Alcoholism	181	0.452770006598358	1.30533055048887	0.00561431853612597	0.0179426674865882	0.00968721266678274	11287	tags=46%, list=34%, signal=31%	H2AZ1/H2AX/HAT1/HDAC2/NRAS/GNAI3/H2AZ2/PPP1CC/MACROH2A2/PKIA/CALM3/PPP1CA/GNB1/MACROH2A1/HRAS/GNB4/HDAC1/GNG10/PPP1CB/H3-3B/CALM1/CREB1/GNB2/CAMKK2/HDAC9/ATF2/GNG4/CREB3/H2BC11/GRB2/MAP2K1/CALM2/KRAS/GNG5/TH/HDAC3/SOS1/H2BC12/H2AC18/SOS2/H2BW1/GRIN2B/H4C9/PRKACA/SLC29A1/ATF6B/H2AC11/H3-3A/SHC1/GNGT2/SLC29A2/GRIN3A/BDNF/GNAS/GRIN2C/GNGT1/H3C10/GRIN2D/RAF1/H2BC17/MAPK1/GNG12/H4C14/HDAC4/CALML5/DRD2…
hsa00514	Other types of O-glycan biosynthesis	23	0.647516049179011	1.59659799103842	0.00600162094518146	0.0189847193163903	0.010249814503586	4760	tags=48%, list=14%, signal=41%	XXYLT1/POFUT1/COLGALT1/PLOD3/B4GALT2/GXYLT1/POMT2/POGLUT1/B4GALT3/B4GALT1/B3GLCT
hsa04940	Type I diabetes mellitus	41	-0.390826762863568	-1.56278588782576	0.00606348679967014	0.0189866758373509	0.0102508708255986	4028	tags=37%, list=12%, signal=32%	HLA-E/HLA-DMB/HLA-DQA1/IL12B/CD28/HLA-DRA/HLA-DQB1/HLA-DRB5/IL2/HLA-DPA1/HLA-DOA/HLA-DRB1/HLA-DPB1/HLA-DOB/HLA-DMA
hsa04510	Focal adhesion	199	0.445720964178979	1.28939165100918	0.00613484409399461	0.0190180166913833	0.0102677916941594	10036	tags=50%, list=30%, signal=35%	ACTN1/ACTG1/AKT1/PAK2/RAC3/PPP1CC/ELK1/PPP1R12A/ITGA5/PAK5/GSK3B/PPP1CA/HRAS/MYLK2/ACTB/ACTN4/VEGFC/PXN/PAK4/PIK3CA/VCL/LAMC2/PPP1CB/LAMC1/BIRC2/AKT2/MAPK8/AKT3/ITGB1/VASP/ZYX/LAMB1/COL9A1/CRKL/COL6A1/GRB2/MAP2K1/ITGA6/FLNC/MYL7/CDC42/COL6A2/RAC1/ARHGAP5/VAV3/EGFR/FLNA/SOS1/PDGFB/FLNB/VAV2/ILK/PTK2/SOS2/LAMA5/PIK3R3/LAMB3/ROCK1/COL4A2/COL9A3/COL4A1/PAK1/PARVB/FN1/ARHGAP35/COL4A6/ITGA2B/SHC1/VEGFB…
hsa00980	Metabolism of xenobiotics by cytochrome P450	75	-0.295890828850071	-1.32939001633025	0.00673172569493919	0.0206617323310015	0.0111552306982317	7391	tags=43%, list=22%, signal=33%	CBR3/ADH1A/CYP2S1/UGT2B4/CYP2D7/MGST1/GSTP1/CYP3A4/AKR1C1/GSTM4/GSTA5/GSTA3/GSTA4/UGT2A3/CYP2F1/CYP1B1/CYP2D6/LOC107987478/LOC107987479/ALDH3A1/CBR1/ADH6/UGT2B15/GSTM2/CYP3A5/CYP2C9/MGST2/GSTM5/EPHX1/HPGDS/ADH1B/ALDH3B1
hsa04910	Insulin signaling pathway	137	0.464528066400805	1.32521734041263	0.00680409202256532	0.0206791032058358	0.0111646092011134	9199	tags=47%, list=28%, signal=34%	NRAS/PYGL/AKT1/SOCS4/EIF4E/PPP1CC/ELK1/CALM3/GSK3B/PPP1CA/HRAS/EIF4EBP1/PPP1R3A/PIK3CA/PRKAB2/RHEB/RPS6KB2/CBL/PPP1CB/CALM1/AKT2/MAPK8/AKT3/MTOR/IRS1/GYS1/CRKL/HK2/MAP2K2/PCK2/SH2B2/GRB2/MAP2K1/PRKAG1/RPTOR/GCK/FLOT1/CALM2/KRAS/SOS1/RPS6KB1/PRKAR1B/GYS2/EXOC7/SOS2/TRIP10/PIK3R3/PRKACA/PPP1R3E/PHKA1/SHC1/EIF4E2/PTPRF/RPS6/PRKCI/HK1/RAF1/INPPL1/PRKAA2/IRS4/MAPK1/PIK3CB/CALML5/SLC2A4
hsa05135	Yersinia infection	120	0.475526802609367	1.34692839667589	0.00741379240317234	0.0223133557765381	0.012046939111951	9872	tags=51%, list=30%, signal=36%	ARF6/ACTG1/ACTR3/AKT1/RAC3/ITGA5/GSK3B/PKN1/RELA/IRAK1/MAP3K7/ACTB/PKN2/PXN/PIK3CA/ACTR3B/PIP5K1A/MAPK12/ACTR2/AKT2/MAPK8/AKT3/ITGB1/CRKL/MAP2K2/PLCG1/MAP2K1/TAB2/SKAP2/CHUK/CDC42/CXCL8/TBK1/LIMK1/MAPK14/RAC1/VAV3/WASF2/VAV2/PTK2/IKBKG/PIK3R3/ROCK1/FN1/WASL/MAP2K4/TNF/IL1B/ARHGEF7/MAP2K7/ROCK2/BCAR1/MAPK1/PIK3CB/CCL2/IRAK4/SRC/GIT2/CRK/RHOA/RPS6KA6
hsa04152	AMPK signaling pathway	120	0.475517151163197	1.34690105898042	0.00748830225555156	0.0223209009540479	0.0120510127391973	9199	tags=48%, list=28%, signal=35%	CCNA2/ELAVL1/PPP2R5D/AKT1/PFKFB4/PPP2R5E/PPP2CA/PFKM/TBC1D1/EIF4EBP1/MAP3K7/RAB8A/PFKP/PPP2R3C/PIK3CA/PRKAB2/RHEB/RPS6KB2/RAB10/PPP2R1A/AKT2/CREB1/AKT3/CPT1C/MTOR/IRS1/CAMKK2/GYS1/PCK2/CREB3/SCD5/ADIPOR2/PFKL/PRKAG1/RPTOR/HMGCR/CAB39/RPS6KB1/CCNA1/PPP2R5C/GYS2/ADIPOQ/PPP2R3B/PIK3R3/CRTC2/PPP2R2D/PPP2R1B/ULK1/SCD/PPP2R5B/LEP/PPP2R2C/PRKAA2/IRS4/STK11/PIK3CB/AKT1S1/SLC2A4
hsa05205	Proteoglycans in cancer	202	0.444796947567098	1.28728560065954	0.00769715620221523	0.0227249373589212	0.0122691512396213	10041	tags=48%, list=30%, signal=33%	NRAS/ACTG1/AKT1/PPP1CC/CASP3/ELK1/PPP1R12A/ITGA5/MYC/HIF1A/PPP1CA/HRAS/PLAU/ACTB/FZD6/TWIST1/PXN/PIK3CA/HOXD10/RPS6KB2/TIAM1/CBL/MAPK12/DROSHA/PPP1CB/SMO/AKT2/AKT3/ITGB1/MTOR/PTPN11/WNT5B/TFAP4/WNT7A/FZD2/MAP2K2/GRB2/PLCG1/MAP2K1/FLNC/RDX/CDC42/PLAUR/MAPK14/RAC1/TWIST2/KRAS/VAV3/WNT9A/EGFR/HPSE/CAMK2B/FLNA/SOS1/RPS6KB1/FLNB/VAV2/PTK2/SOS2/PIK3R3/ROCK1/ANK1/PRKACA/PAK1/GPC1/CTSL/FN1/MIR10B/MET/RRA…
hsa04137	Mitophagy - animal	65	0.518693150267828	1.41788389520766	0.0081424839675459	0.0238129248107475	0.0128565536329672	7979	tags=45%, list=24%, signal=34%	E2F1/NRAS/PGAM5/MFN1/HIF1A/RELA/CSNK2B/HRAS/CSNK2A1/ATG5/RAB7A/USP15/MAPK8/USP30/CSNK2A2/TBK1/TBC1D15/BNIP3/MFN2/CSNK2A3/KRAS/OPTN/BCL2L13/BCL2L1/RHOT1/FIS1/RRAS2/UBB/ULK1
hsa00900	Terpenoid backbone biosynthesis	22	0.654186826278844	1.59839023927498	0.00825710306222267	0.0239224481241965	0.0129156850653557	5502	tags=50%, list=16%, signal=42%	PDSS1/RCE1/ACAT2/FDPS/NUS1/ICMT/FNTA/FNTB/HMGCR/HMGCS1/ZMPSTE24
hsa04213	Longevity regulating pathway - multiple species	62	0.523926875054708	1.42148435007742	0.00847272494672497	0.0243198586433772	0.0131302462624685	6383	tags=45%, list=19%, signal=37%	HDAC2/NRAS/AKT1/CLPB/HRAS/HSPA8/HDAC1/ATG5/PIK3CA/PRKAB2/RPS6KB2/ADCY1/ADCY3/AKT2/AKT3/MTOR/IRS1/HSPA2/PRKAG1/RPTOR/KRAS/HSPA1B/RPS6KB1/SOD1/HSPA6/PIK3R3/HSPA1A/PRKACA
hsa04151	PI3K-Akt signaling pathway	352	0.417579339576899	1.22389452332589	0.00859388556192205	0.0244413259100535	0.0131958262128982	9090	tags=40%, list=27%, signal=30%	CDK2/CCNE2/HSP90AA1/YWHAQ/BRCA1/NRAS/PPP2R5D/AKT1/EIF4E/YWHAE/PPP2R5E/ITGA5/YWHAZ/MYC/YWHAB/GSK3B/PKN1/YWHAG/GNB1/CSH2/RELA/CCNE1/PPP2CA/HRAS/EIF4EBP1/GNB4/PKN2/CSH1/VEGFC/PPP2R3C/MYB/PIK3CA/HSP90AB1/RHEB/RPS6KB2/FGF5/CDK4/PPP2R1A/GNG10/LAMC2/LAMC1/AKT2/CREB1/AKT3/ITGB1/PHLPP2/MTOR/IRS1/LAMB1/GNB2/GYS1/COL9A1/COL6A1/PKN3/MAP2K2/ATF2/GNG4/PCK2/CREB3/BCL2L11/GRB2/CDC37/MAP2K1/ITGA6/MLST8/PRL/CHUK/C…
hsa05218	Melanoma	72	0.51292087254099	1.41302965508829	0.00914272063756526	0.0257658490695021	0.0139109337930419	10887	tags=50%, list=33%, signal=34%	E2F1/E2F2/NRAS/E2F3/AKT1/CDKN2A/HRAS/BAX/PIK3CA/FGF5/CDK4/AKT2/AKT3/MAP2K2/GADD45A/MAP2K1/KRAS/CDK6/EGFR/PDGFB/BAK1/FGF8/PIK3R3/MET/FGF21/FGFR1/CDKN1A/RAF1/MAPK1/PIK3CB/BAD/PDGFC/CCND1/FGF17/TP53/FGF2
hsa00062	Fatty acid elongation	27	0.617317726809454	1.55745203408428	0.00946988160610436	0.0263033319010468	0.0142011197700049	5646	tags=48%, list=17%, signal=40%	ACOT7/PPT2/ELOVL4/ELOVL2/ELOVL5/ELOVL7/ACOT2/ELOVL6/PPT1/HACD2/HADHA/MECR/ACOT4
hsa02010	ABC transporters	45	-0.352999283472077	-1.31995204727631	0.00950313926747497	0.0263033319010468	0.0142011197700049	1755	tags=22%, list=5%, signal=21%	ABCC12/ABCA7/ABCA6/ABCA9/CFTR/ABCA10/ABCA8/ABCC3/ABCA3/ABCC6
hsa00310	Lysine degradation	61	0.52164093036151	1.41593166541611	0.0101519620952305	0.0276638909524872	0.0149356830609353	5688	tags=39%, list=17%, signal=33%	EZH2/SUV39H2/SUV39H1/NSD2/PLOD2/COLGALT1/PLOD1/KMT5A/ACAT2/EHMT2/SMYD2/DLST/PLOD3/TMLHE/ALDH1B1/DLD/EHMT1/DOT1L/KMT2B/SMYD1/SETD1A/NSD3/HADHA/KMT5C
hsa04960	Aldosterone-regulated sodium reabsorption	37	-0.395060792575767	-1.58394753851079	0.0102186115643331	0.0276638909524872	0.0149356830609353	4261	tags=41%, list=13%, signal=35%	INSR/FXYD4/SCNN1G/SGK1/PRKCB/SLC9A3R2/ATP1A1/PDPK1/SCNN1A/SCNN1B/ATP1B2/ATP1B1/NEDD4L/ATP1A2/NR3C2
hsa04211	Longevity regulating pathway	89	0.487447793003134	1.36283201991621	0.0102996311784199	0.0276638909524872	0.0149356830609353	9944	tags=55%, list=30%, signal=39%	NRAS/AKT1/EIF4E/RELA/EHMT2/HRAS/EIF4EBP1/BAX/ATG5/ATG101/PIK3CA/PRKAB2/RHEB/RPS6KB2/ADCY1/ADCY3/AKT2/CREB1/EHMT1/AKT3/MTOR/IRS1/CAMKK2/ATF2/CREB3/ADIPOR2/PRKAG1/RPTOR/KRAS/RPS6KB1/ADIPOQ/RB1CC1/PIK3R3/ATG13/PRKACA/ATF6B/EIF4E2/ULK1/APPL1/ADCY8/PRKAA2/IRS4/STK11/PIK3CB/AKT1S1/PPARG/CREB5/CAMK4/SIRT1
hsa04520	Adherens junction	71	0.499091686028432	1.37343792669998	0.0103516495177049	0.0276638909524872	0.0149356830609353	7796	tags=46%, list=23%, signal=36%	ACTN1/SSX2IP/WASF1/ACTG1/RAC3/SNAI2/YES1/CSNK2B/CSNK2A1/MAP3K7/ACTB/ACTN4/VCL/ACP1/SNAI1/NECTIN1/CSNK2A2/NLK/CDC42/PARD3/RAC1/CSNK2A3/EGFR/WASF2/CTNNA2/SMAD4/NECTIN2/FARP2/WASL/SMAD3/PTPRF/MET/FER
hsa05213	Endometrial cancer	58	0.520220891846353	1.40884277650017	0.0112205705071909	0.0297297167284544	0.0160510185393014	6394	tags=40%, list=19%, signal=32%	NRAS/AKT1/ELK1/MYC/GSK3B/HRAS/BAX/PIK3CA/AKT2/AKT3/MAP2K2/GADD45A/GRB2/MAP2K1/KRAS/EGFR/SOS1/BAK1/ILK/SOS2/MLH1/PIK3R3/CTNNA2
hsa00030	Pentose phosphate pathway	30	0.593214900422694	1.50938873845756	0.0113195222892704	0.0297377280480833	0.0160553438358073	4671	tags=43%, list=14%, signal=37%	PRPS1/GPI/RPE/RPIA/PRPS2/PGM2/PFKM/PFKP/ALDOA/ALDOC/DERA/PGM1/PFKL
hsa01521	EGFR tyrosine kinase inhibitor resistance	79	0.492324067849184	1.36377348498323	0.0130982087445391	0.0339266053657413	0.0183169108765802	10051	tags=51%, list=30%, signal=35%	NRAS/AKT1/EIF4E/GSK3B/HRAS/EIF4EBP1/BAX/PIK3CA/RPS6KB2/AKT2/AKT3/MTOR/MAP2K2/BCL2L11/GRB2/PLCG1/MAP2K1/AXL/KRAS/EGFR/SOS1/RPS6KB1/PDGFB/BCL2L1/SOS2/PIK3R3/SHC1/EIF4E2/TGFA/MET/RPS6/NF1/RAF1/MAPK1/PIK3CB/BAD/SRC/VEGFA/PDGFC/NRG2
hsa04330	Notch signaling pathway	53	0.52602910859288	1.41272268131032	0.013132879496416	0.0339266053657413	0.0183169108765802	6454	tags=38%, list=19%, signal=30%	SNW1/HDAC2/DVL3/DVL2/JAG1/JAG2/ADAM17/APH1A/NUMBL/HDAC1/CTBP2/PSEN1/DLL3/RBPJ/DTX3L/DLL1/DVL1/RFNG/HES1/HEY2
hsa05235	PD-L1 expression and PD-1 checkpoint pathway in cancer	89	0.480078811880615	1.34222943729694	0.0137578478054241	0.0352473786750536	0.0190299939196384	6182	tags=35%, list=19%, signal=28%	NRAS/AKT1/HIF1A/RELA/CSNK2B/HRAS/CSNK2A1/STAT1/PPP3R1/PIK3CA/RPS6KB2/MAPK12/AKT2/AKT3/CD274/MTOR/PTPN11/MAP2K2/PLCG1/MAP2K1/CSNK2A2/BATF2/CHUK/MAPK14/CSNK2A3/KRAS/EGFR/RPS6KB1/IKBKG/PIK3R3/TICAM2
hsa00565	Ether lipid metabolism	47	-0.33661343075265	-1.29677577790098	0.0157962360707047	0.040137976900971	0.0216704187682662	6542	tags=45%, list=20%, signal=36%	PLA2G2A/LPCAT2/ENPP2/PLA2G4A/PLPP3/CHPT1/PLA2G4B/PLA2G6/PLA2G4E/GAL3ST1/PLA2G5/LPCAT1/PLD3/PLA2G1B/PLA2G2C/PLA2G12B/PAFAH2/JMJD7-PLA2G4B/PLD4/PLA2G4F/PLA2G10
hsa04922	Glucagon signaling pathway	105	0.472014458337963	1.33468250892986	0.01643717153859	0.0414270176988853	0.0223663694876834	5731	tags=34%, list=17%, signal=28%	PGAM1/PRMT1/PYGL/AKT1/PPP4R3A/LDHA/SLC2A1/PKM/CALM3/PPP4C/PFKM/PPP3R1/PFKP/PRKAB2/CALM1/AKT2/CREB1/AKT3/CPT1C/PDHA1/LDHC/GYS1/PGAM4/GCGR/ATF2/PCK2/CREB3/PLCB3/PFKL/PRKAG1/GCK/LDHB/CALM2/CAMK2B/PPP4R3B/GYS2
hsa00052	Galactose metabolism	31	0.569271929151405	1.45208030873043	0.0167229744249615	0.0418074360624038	0.0225717566516883	4803	tags=39%, list=14%, signal=33%	PGM2/PFKM/PFKP/B4GALT2/GLA/GALK1/HK2/B4GALT1/UGP2/PGM1/PFKL/GCK
hsa05226	Gastric cancer	148	0.445442062461879	1.27502486872921	0.0187745797146894	0.0465609576924297	0.0251381741021947	9161	tags=38%, list=27%, signal=28%	CDK2/E2F1/CCNE2/E2F2/NRAS/E2F3/AKT1/DVL3/MYC/DVL2/GSK3B/CCNE1/HRAS/BAX/FZD6/PIK3CA/RPS6KB2/FGF5/AKT2/AKT3/MTOR/WNT5B/WNT7A/FZD2/MAP2K2/GADD45A/GRB2/MAP2K1/KRAS/WNT9A/EGFR/SOS1/DVL1/RPS6KB1/CDKN1B/BAK1/SOS2/MLH1/FGF8/PIK3R3/CTNNA2/CSNK1A1/SMAD4/SHC1/SMAD3/MET/RXRB/FGF21/TGFB2/CDKN1A/RAF1/TGFBR1/MAPK1/JUP/PIK3CB/TERT
hsa04217	Necroptosis	161	0.440723954946316	1.26458540837499	0.0199761279559169	0.0491476163994782	0.0265347063073583	6182	tags=25%, list=19%, signal=20%	H2AZ1/PARP2/H2AX/HSP90AA1/FAF1/H2AZ2/PYGL/HMGB1/PGAM5/RNF31/PARP1/MACROH2A2/VDAC3/FADD/PPIA/PPID/DNM1L/MACROH2A1/VDAC2/SLC25A5/STAT1/BAX/EIF2AK2/HSP90AB1/BID/VDAC1/BIRC2/MAPK8/CHMP5/CHMP4B/TNFSF10/CHMP1A/IFNA1/CAMK2B/SPATA2/CHMP2B/H2AC18/USP21/GLUD1/TICAM2
hsa04068	FoxO signaling pathway	129	0.450787438008856	1.2814257670399	0.0202765152392445	0.0494938560957936	0.0267216404727714	5441	tags=31%, list=16%, signal=26%	CCNB1/PLK4/PLK1/CDK2/CCNB2/PRMT1/CDKN2D/NRAS/AKT1/SKP2/HOMER3/HOMER1/HRAS/PIK3CA/PRKAB2/MAPK12/FBXO32/AKT2/MAPK8/AKT3/FOXO6/IRS1/CCNG2/MAP2K2/PCK2/GADD45A/BCL2L11/GRB2/MAP2K1/TNFSF10/NLK/CHUK/CSNK1E/PRKAG1/BNIP3/MAPK14/KRAS/EGFR/SOS1/CDKN1B
