# Supplementary material for: CDCA4 as a novel molecular biomarker of poor prognosis in patients with lung adenocarcinoma
Source: Front Oncol. 2022 Sep 15;12:865756. doi: 10.3389/fonc.2022.865756 (PMC9520321; doi:10.3389/fonc.2022.865756)
Supplement: Supplementary file 6 [file DataSheet_6.csv]

ID	Description	setSize	enrichmentScore	NES	pvalue	p.adjust	qvalues	rank	leading_edge	core_enrichment
GO:1903047	mitotic cell cycle process	885	0.737462619144856	2.30811872367622	9.0336965377252e-154	2.2222893482804e-151	3.2331124450806e-152	7459	tags=56%, list=13%, signal=49%	VRK1/DLGAP5/BIRC5/CDKN3/CDC20/CCNA2/SPC25/CDCA8/TPX2/KIFC1/KIF2C/FBXO5/NUF2/RACGAP1/MAD2L1/CDCA5/CCNB1/TTK/PSRC1/GINS1/KIF20A/CENPA/MELK/ZWINT/KIF4A/CDK1/PLK4/NCAPG/PLK1/KIF11/SGO1/DTL/UBE2S/KIF18B/BUB1/PRC1/NDC80/CDK2/NCAPH/CDT1/CDC25C/TACC3/PCNA/TUBB/MCM2/RRM2/CCNB2/KIF18A/CENPE/CHEK1/PRIM1/STMN1/MCM6/GTSE1/AURKB/POC1A/NEK2/HMMR/POLE2/NUSAP1/E2F7/STIL/BUB3/TOP2A/PKMYT1/SMC2/MCM10/DSCC1/PRMT5/ES…
GO:0006259	DNA metabolic process	931	0.721872096644539	2.26068356910416	2.05102860214611e-141	2.52276518063971e-139	3.67026170910356e-140	7433	tags=56%, list=13%, signal=49%	RNASEH2A/CDCA5/FEN1/FANCB/ALYREF/GINS1/RAD54L/CDK1/DTL/HMGB2/CDK2/CDT1/KPNA2/PCNA/MCM2/CHEK1/PRIM1/HNRNPC/MCM6/AURKB/NEK2/POLE2/FANCG/UHRF1/WDHD1/ACTL6A/TOP2A/MCM10/DSCC1/PRMT5/SUPT16H/UNG/PARP2/MIS18A/RFC4/TYMS/BRIP1/EZH2/UBE2T/H2AX/CLSPN/RFC3/RFC5/MAD2L2/PSMC3IP/POLA2/DEK/RFC2/ORC6/CHAF1A/CDC7/CENPF/RAN/TIMELESS/RAD51AP1/CCNE2/RAD54B/PRIM2/RAD51/FOXM1/PTTG1/YY1/PRPF19/CHAF1B/ORC1/MNAT1/CINP/USP…
GO:0006974	cellular response to DNA damage stimulus	858	0.71210661194085	2.22988119211823	1.00722825898031e-122	8.25927172363852e-121	1.2016056422923e-121	8639	tags=58%, list=15%, signal=50%	RNASEH2A/FBXO5/CDCA5/FEN1/FANCB/CCNB1/RAD54L/CDK1/PLK1/DTL/HMGB2/CDK2/CDC25C/PCNA/MCM2/CHEK1/MCM6/GTSE1/POLE2/FANCG/UHRF1/WDHD1/E2F7/SNW1/ACTL6A/TOP2A/MCM10/SUPT16H/UNG/PARP2/RFC4/BRIP1/UBE2T/H2AX/CLSPN/RFC3/RFC5/MAD2L2/WDR76/DEK/RFC2/CHAF1A/DDIAS/CDC7/E2F1/TIMELESS/RAD51AP1/RAD54B/RAD51/FOXM1/PTTG1/YY1/PRPF19/CHAF1B/MNAT1/CINP/USP1/FANCI/NUDT1/APEX1/TICRR/MCM4/EXO1/MTA1/ESCO2/XRCC3/FBXO45/CDC45/…
GO:0016071	mRNA metabolic process	880	0.703252936756819	2.20057097991688	2.34585805321761e-118	1.44270270272883e-116	2.09892562656313e-117	10082	tags=63%, list=18%, signal=53%	CCNB1/ALYREF/HNRNPC/SNW1/PRMT5/SNRPB/EXOSC2/E2F1/SET/SNRPD1/PRPF19/HNRNPL/MNAT1/PRPF4/CPSF2/APEX1/TRA2B/SRSF3/LSM6/DDX39A/KHDRBS1/NELFE/PSMC3/BARD1/SLBP/PSMD2/MRTO4/SNRPC/DKC1/YBX1/KDM1A/KHSRP/PPP1R8/PTBP1/XPO1/EIF4A3/SERBP1/HNRNPLL/SRSF9/SF3A3/ELAVL1/SNRPD2/SNRPF/CNOT9/PSMB7/NCBP1/SNRPB2/HNRNPR/PPIH/SNRNP40/HNRNPD/EXOSC3/CPSF3/SMNDC1/PATL1/ERCC2/EXOSC9/GEMIN2/U2AF2/CTNNBL1/DNAJC8/PSMA7/LSM2/RBMX…
GO:0010564	regulation of cell cycle process	770	0.70289264395767	2.19625042705034	2.00937500962253e-104	9.88612504734286e-103	1.43828948057192e-103	7459	tags=51%, list=13%, signal=45%	DLGAP5/CDC20/TPX2/FBXO5/RACGAP1/MAD2L1/CDCA5/FEN1/CCNB1/TTK/PSRC1/KIF20A/CDK1/PLK4/PLK1/KIF11/DTL/BUB1/PRC1/NDC80/CDK2/CDT1/CDC25C/TACC3/PCNA/TUBB/RRM2/CENPE/CHEK1/GTSE1/AURKB/POC1A/NEK2/HMMR/NUSAP1/E2F7/STIL/BUB3/FAM83D/PKMYT1/PRMT5/ESPL1/UBE2C/SPDL1/DBF4/MTBP/KIF23/EZH2/INCENP/BUB1B/CLSPN/MAD2L2/CDC7/CENPF/MKI67/E2F1/CDC25A/RAD51/FOXM1/PTTG1/KIF14/RBL1/ORC1/SPAG5/APEX1/TICRR/HAUS8/XRCC3/HAUS1/T…
GO:0006281	DNA repair	558	0.752160529981175	2.33882703767898	9.68929170395888e-104	3.97260959862314e-102	5.77957750762459e-103	8345	tags=65%, list=15%, signal=56%	RNASEH2A/CDCA5/FEN1/FANCB/RAD54L/CDK1/DTL/HMGB2/CDK2/PCNA/MCM2/CHEK1/MCM6/POLE2/FANCG/UHRF1/WDHD1/ACTL6A/SUPT16H/UNG/PARP2/RFC4/BRIP1/UBE2T/H2AX/CLSPN/RFC3/RFC5/MAD2L2/DEK/RFC2/CHAF1A/CDC7/TIMELESS/RAD51AP1/RAD54B/RAD51/FOXM1/PTTG1/YY1/PRPF19/CHAF1B/MNAT1/CINP/USP1/FANCI/NUDT1/APEX1/TICRR/MCM4/EXO1/MTA1/ESCO2/XRCC3/CDC45/AUNIP/MCM3/BARD1/RUVBL2/KIF22/TDP1/TOPBP1/MMS22L/HMGA1/MSH6/MCM8/MSH2/SSRP1/…
GO:0044770	cell cycle phase transition	627	0.72791382851428	2.27004305729752	3.94739671423579e-101	1.38722798814572e-99	2.01821786893258e-100	6657	tags=54%, list=12%, signal=48%	DLGAP5/CDKN3/CDC20/CCNA2/TPX2/FBXO5/MAD2L1/CDCA5/CCNB1/TTK/MELK/CDK1/PLK4/PLK1/DTL/UBE2S/BUB1/NDC80/CDK2/CDT1/CDC25C/TACC3/PCNA/TUBB/MCM2/RRM2/CCNB2/CENPE/CHEK1/PRIM1/MCM6/GTSE1/AURKB/NEK2/HMMR/POLE2/E2F7/BUB3/FAM83D/PKMYT1/MCM10/ESPL1/UBE2C/CKS1B/SPDL1/DBF4/MTBP/TYMS/EZH2/BUB1B/CLSPN/GMNN/MAD2L2/POLA2/ORC6/CDC7/CENPF/E2F1/CDC25A/TIMELESS/CCNE2/PRIM2/FOXM1/KIF14/RBL1/ORC1/MNAT1/APEX1/TICRR/MCM4/H…
GO:0044772	mitotic cell cycle phase transition	583	0.738411139420813	2.29963455980769	3.71064128133983e-99	1.141022194012e-97	1.66002373112571e-98	7459	tags=57%, list=13%, signal=50%	DLGAP5/CDKN3/CDC20/CCNA2/TPX2/FBXO5/MAD2L1/CDCA5/CCNB1/TTK/MELK/CDK1/PLK4/PLK1/DTL/UBE2S/BUB1/NDC80/CDK2/CDT1/CDC25C/TACC3/PCNA/TUBB/MCM2/RRM2/CCNB2/CENPE/PRIM1/MCM6/GTSE1/AURKB/NEK2/HMMR/POLE2/E2F7/BUB3/PKMYT1/MCM10/ESPL1/UBE2C/CKS1B/SPDL1/DBF4/MTBP/TYMS/EZH2/BUB1B/CLSPN/GMNN/MAD2L2/POLA2/ORC6/CDC7/CENPF/E2F1/CDC25A/CCNE2/PRIM2/FOXM1/KIF14/RBL1/ORC1/MNAT1/APEX1/TICRR/MCM4/HAUS8/XRCC3/IQGAP3/KHDR…
GO:0006397	mRNA processing	546	0.732231121669078	2.27578126800941	6.8736016088782e-90	1.87878443976004e-88	2.73336204329659e-89	8954	tags=64%, list=16%, signal=54%	CCNB1/ALYREF/HNRNPC/SNW1/PRMT5/SNRPB/SNRPD1/PRPF19/HNRNPL/MNAT1/PRPF4/CPSF2/TRA2B/SRSF3/LSM6/DDX39A/KHDRBS1/NELFE/BARD1/SLBP/SNRPC/YBX1/KDM1A/KHSRP/PPP1R8/PTBP1/EIF4A3/HNRNPLL/SRSF9/SF3A3/ELAVL1/SNRPD2/SNRPF/NCBP1/SNRPB2/HNRNPR/PPIH/SNRNP40/HNRNPD/CPSF3/SMNDC1/ERCC2/GEMIN2/U2AF2/CTNNBL1/DNAJC8/LSM2/RBMX/BUD13/EFTUD2/FXR1/MAGOH/LSM5/HNRNPM/SNRPA/CSTF3/SRSF1/CSTF2/PPIL1/SRSF7/PUF60/DBR1/GTF2H3/POLR…
GO:0007346	regulation of mitotic cell cycle	649	0.707648790008142	2.20792911552897	2.42407347969392e-89	5.96322076004704e-88	8.67563140100982e-89	7902	tags=53%, list=14%, signal=46%	DLGAP5/CDC20/TPX2/FBXO5/MAD2L1/CDCA5/CCNB1/TTK/PSRC1/ZWINT/CDK1/PLK4/PLK1/KIF11/DTL/BUB1/NDC80/CDK2/CDT1/CDC25C/TACC3/PCNA/TUBB/CENPE/CHEK1/GTSE1/AURKB/NEK2/HMMR/NUSAP1/E2F7/BUB3/TOP2A/PKMYT1/PRMT5/ESPL1/UBE2C/CKS1B/SPDL1/MTBP/EZH2/INCENP/BUB1B/CLSPN/MAD2L2/DDIAS/CDC7/CENPF/MKI67/E2F1/CDC25A/PTTG1/KIF14/RBL1/ORC1/APEX1/TICRR/HAUS8/XRCC3/CKS2/HAUS1/TTL/HSP90AA1/CDC45/CCSAP/PSMC3/KIF20B/TOPBP1/DBF4…
GO:0051301	cell division	601	0.716183518828143	2.23175884710071	3.18854251368618e-88	7.13074053060727e-87	1.03742053076871e-87	7400	tags=52%, list=13%, signal=46%	VRK1/BIRC5/CDC20/CCNA2/SPC25/CDCA8/TPX2/KIFC1/SKA3/KIF2C/FBXO5/NUF2/TUBA1B/RACGAP1/MAD2L1/CDCA5/CCNB1/CENPW/PSRC1/KIF20A/CENPA/ZWINT/ERCC6L/KIF4A/CDK1/PLK4/NCAPG/PLK1/KIF11/SGO1/UBE2S/KIF18B/BUB1/PRC1/NDC80/CDK2/NCAPH/CDT1/CDC25C/SPC24/PIMREG/TACC3/TUBB/CDCA2/SKA1/CCNB2/CENPE/STMN1/AURKB/NEK2/NUSAP1/E2F7/BUB3/TOP2A/KNL1/TUBA1C/FAM83D/SMC2/ESPL1/UBE2C/CKS1B/SPDL1/ASPM/MIS18A/KIF23/BRIP1/CKAP2/INCE…
GO:0006325	chromatin organization	815	0.666926843939928	2.08524935170681	3.22362398806008e-85	6.60842917552317e-84	9.61431715737218e-85	9159	tags=51%, list=16%, signal=43%	CDCA4/VRK1/CCNA2/H2AZ1/CCNB1/CENPW/CENPL/HJURP/CENPA/PHF19/CENPU/CDK1/CENPI/HMGB2/CDK2/ASF1B/MCM2/CHEK1/HNRNPC/AURKB/UHRF1/SNW1/ACTL6A/KNL1/CENPN/PRMT5/CENPK/SUPT16H/MIS18A/EZH2/INCENP/H2AX/CENPO/DEK/CHAF1A/MKI67/SET/CENPH/HASPIN/RBL1/CHAF1B/CENPQ/MTA1/ATAD2/NELFE/CDC45/RUVBL2/HELLS/HAT1/EED/FBL/HMGA1/POLE3/SUV39H2/SSRP1/SUV39H1/NSD2/CENPM/KDM1A/PRMT1/BRCA1/HDAC2/DNMT1/BRCA2/ANP32B/AURKA/WDR5/PTM…
GO:0032446	protein modification by small protein conjugation	957	0.637967267299335	1.99876103046171	1.02682430026449e-79	1.94306752203895e-78	2.82688471327875e-79	9480	tags=50%, list=17%, signal=42%	CDC20/FBXO5/MAD2L1/UBR7/PLK1/DTL/UBE2S/TRAIP/PCNA/UHRF1/LRR1/UBE2C/MTBP/UBE2T/MAD2L2/CDCA3/PRPF19/BAG5/FANCI/NUP205/MTA1/SAE1/FBXO45/HSP90AA1/PSMC3/BARD1/UBA2/SUMO2/PSMD2/TRIM59/UBE2E3/KDM1A/BRCA1/NUP85/ZC3HC1/CCNF/NUP37/SEH1L/SENP1/NDC1/NUP54/RAE1/NEDD8/PSMB7/MASTL/FBXO43/RFWD3/TRIM28/HLTF/U2AF2/NUP62/PSMA7/MED30/RNF26/CCNB1IP1/UBE2N/PSMB5/G2E3/DNAJA1/MED27/DCUN1D5/GLMN/PSMC1/PRMT3/PSME2/RANGAP1…
GO:0045786	negative regulation of cell cycle	618	0.683158913471068	2.13053495580967	2.8316475488559e-72	4.97560926441822e-71	7.23879824519553e-72	8775	tags=53%, list=15%, signal=45%	CDKN3/CDC20/FBXO5/MAD2L1/CCNB1/TTK/PRR11/ZWINT/CDK1/PLK1/DTL/BUB1/NDC80/CDK2/CDT1/CDC25C/PCNA/RRM2/CHEK1/GTSE1/AURKB/NEK2/E2F7/BUB3/TOP2A/ESPL1/SPDL1/MTBP/BRIP1/EZH2/H2AX/BUB1B/CLSPN/GMNN/MAD2L2/WDR76/DDIAS/CDC7/CENPF/E2F1/TIMELESS/RAD51/FOXM1/PTTG1/PRPF19/RBL1/ORC1/TICRR/XRCC3/CDC45/PSMC3/BARD1/KIF20B/EED/TOPBP1/PSMD2/ZWILCH/E2F8/MSH2/TRIP13/EME1/PRMT1/BRCA1/CCNF/AURKA/CDC6/DNA2/FANCD2/RAD21/CNO…
GO:0016567	protein ubiquitination	876	0.626326622413869	1.95995561894947	1.61228174855725e-67	2.64414206763389e-66	3.84684768076817e-67	9480	tags=48%, list=17%, signal=41%	CDC20/FBXO5/MAD2L1/UBR7/PLK1/DTL/UBE2S/TRAIP/PCNA/UHRF1/LRR1/UBE2C/MTBP/UBE2T/MAD2L2/CDCA3/PRPF19/BAG5/FANCI/MTA1/SAE1/FBXO45/HSP90AA1/PSMC3/BARD1/PSMD2/TRIM59/UBE2E3/KDM1A/BRCA1/ZC3HC1/CCNF/NEDD8/PSMB7/MASTL/FBXO43/RFWD3/TRIM28/HLTF/U2AF2/PSMA7/MED30/RNF26/CCNB1IP1/UBE2N/PSMB5/G2E3/DNAJA1/MED27/DCUN1D5/GLMN/PSMC1/PRMT3/PSME2/RNF182/PCGF6/AKT1/PSMB2/UBA6/PSMD14/CDC27/RNF34/SOCS4/UBE2M/RNF31/SUZ12…
GO:0044403	symbiont process	979	0.613086342641765	1.9210441450971	3.59832775518852e-67	5.53242892360236e-66	8.04889103134275e-67	12196	tags=55%, list=21%, signal=44%	CCNA2/ALYREF/CENPA/CENPU/CDK1/BUB1/KPNA2/CDC25C/PCNA/SNW1/TOP2A/SUPT16H/UNG/H2AX/SIVA1/DEK/RAN/E2F1/SET/RBL1/NUP205/HSP90AA1/NELFE/PSMC3/EED/HMGA1/RANBP1/CCNK/MSH6/AHSA1/SSRP1/SUV39H1/BANF1/DENR/NUP85/NUP37/SEH1L/NDC1/PTBP1/XPO1/CCDC86/CFL1/KPNA4/NUP54/RAE1/PSMB7/DYNLL1/PPIH/GAPDH/ABCE1/AP2M1/CGAS/PHB/TCP1/ERCC2/VTA1/TRIM28/ZNF639/XPO5/NUP62/PSMA7/PACS2/PSMB5/CARM1/RTRAF/BICD1/AP2S1/POLA1/HMGB1/T…
GO:0016032	viral process	921	0.617633789612052	1.93414065371359	3.17977215552362e-66	4.6013173544636e-65	6.69425716952342e-66	12196	tags=56%, list=21%, signal=45%	CCNA2/ALYREF/CENPA/CENPU/CDK1/BUB1/KPNA2/CDC25C/PCNA/SNW1/TOP2A/SUPT16H/UNG/H2AX/SIVA1/DEK/RAN/E2F1/SET/RBL1/NUP205/HSP90AA1/NELFE/PSMC3/EED/HMGA1/RANBP1/CCNK/MSH6/AHSA1/SSRP1/SUV39H1/BANF1/DENR/NUP85/NUP37/SEH1L/NDC1/PTBP1/XPO1/CCDC86/CFL1/KPNA4/NUP54/RAE1/PSMB7/DYNLL1/PPIH/ABCE1/AP2M1/CGAS/PHB/ERCC2/VTA1/TRIM28/ZNF639/XPO5/NUP62/PSMA7/PACS2/PSMB5/CARM1/RTRAF/BICD1/AP2S1/POLA1/HMGB1/TAF11/POLR2G…
GO:0033365	protein localization to organelle	976	0.612640997810692	1.91931201534867	3.99031455033144e-66	5.45342988545297e-65	7.93395875504498e-66	11569	tags=52%, list=20%, signal=42%	CDCA5/TTK/CENPA/CDK1/PLK1/NDC80/CDT1/KPNA2/GTSE1/AURKB/STIL/BUB3/KNL1/FAM83D/SPDL1/MTBP/EZH2/CSE1L/RAN/E2F1/HASPIN/CENPQ/SPAG5/CCT7/ESCO2/SAE1/HSP90AA1/CCT4/BARD1/RUVBL2/ECT2/KIF20B/YWHAQ/MCM8/MSH2/DKC1/YBX1/TINF2/NUP85/BRCA2/AURKA/XPO1/NEDD1/KPNA4/TIMM9/TOMM5/RAD21/ELAVL1/PARL/NUP54/MAPRE1/CNTLN/CCT5/TCP1/TRIM28/NUP62/RCC2/HTRA2/ARF6/E2F3/DNAJA1/NABP2/CCT3/INTS13/CARM1/NMD3/POT1/BICD1/MTCH2/RAB2…
GO:0006412	translation	703	0.645280957840214	2.01503735192879	1.31160629524002e-62	1.69818499278445e-61	2.47061573618619e-62	12153	tags=60%, list=21%, signal=48%	EIF2S1/TYMS/MRPL11/HNRNPL/KHDRBS1/YBX1/FARSB/DENR/KHSRP/DARS1/PTBP1/EIF4A3/TACO1/HNRNPLL/MRPL47/MRPL52/ELAVL1/CNOT9/NCBP1/EIF5/HNRNPR/MRPL37/YARS2/HNRNPD/GAPDH/ABCE1/MRPS22/ALKBH1/RPL39L/NGDN/FXR1/MAGOH/EIF2S2/MRPL3/DHFR/MRPS18C/POLR2G/DRG1/FARSA/GADD45GIP1/MRPL51/AKT1/MRPL9/EIF3M/PA2G4/MRPL15/DHX36/MTPN/EIF4E/EIF2B3/MRPL35/UPF3B/HBS1L/IGF2BP2/GATC/TRMT10C/ERAL1/SYNCRIP/TRMT112/METAP1/SHMT2/MRPS7…
GO:0043604	amide biosynthetic process	872	0.614247308348489	1.92236730376929	5.36813367624516e-60	6.60280442178155e-59	9.60613394696502e-60	10196	tags=51%, list=18%, signal=43%	EIF2S1/MTHFD1/TYMS/MRPL11/HNRNPL/KHDRBS1/YBX1/FARSB/DENR/KHSRP/DARS1/PTBP1/EIF4A3/TACO1/HNRNPLL/MRPL47/MRPL52/ELAVL1/CNOT9/NCBP1/EIF5/HNRNPR/MRPL37/YARS2/CHAC2/HNRNPD/GAPDH/ABCE1/MRPS22/ALKBH1/RPL39L/NGDN/FXR1/SMPD4/MAGOH/EIF2S2/MTHFD1L/MRPL3/DHFR/MRPS18C/POLR2G/DRG1/FARSA/GADD45GIP1/MRPL51/AKT1/MRPL9/EIF3M/PA2G4/MRPL15/DHX36/MTPN/EIF4E/EIF2B3/MRPL35/UPF3B/HBS1L/IGF2BP2/GATC/TRMT10C/SPHK1/ERAL1/G…
GO:0043043	peptide biosynthetic process	728	0.633447260768385	1.97893016268455	5.76043859884713e-59	6.74794235864949e-58	9.81728884014047e-59	12153	tags=59%, list=21%, signal=47%	EIF2S1/TYMS/MRPL11/HNRNPL/KHDRBS1/YBX1/FARSB/DENR/KHSRP/DARS1/PTBP1/EIF4A3/TACO1/HNRNPLL/MRPL47/MRPL52/ELAVL1/CNOT9/NCBP1/EIF5/HNRNPR/MRPL37/YARS2/CHAC2/HNRNPD/GAPDH/ABCE1/MRPS22/ALKBH1/RPL39L/NGDN/FXR1/MAGOH/EIF2S2/MRPL3/DHFR/MRPS18C/POLR2G/DRG1/FARSA/GADD45GIP1/MRPL51/AKT1/MRPL9/EIF3M/PA2G4/MRPL15/DHX36/MTPN/EIF4E/EIF2B3/MRPL35/UPF3B/HBS1L/IGF2BP2/GATC/TRMT10C/ERAL1/SYNCRIP/TRMT112/METAP1/SHMT2…
GO:0043632	modification-dependent macromolecule catabolic process	639	0.64018465931627	1.99787176061784	1.78797468907578e-55	1.99928078869382e-54	2.90866695830509e-55	8958	tags=49%, list=16%, signal=42%	CDC20/FBXO5/MAD2L1/CCNB1/CDK1/PLK1/DTL/UBE2S/CDK2/AURKB/UHRF1/BUB3/UBE2C/BUB1B/EXOSC2/PBK/PTTG1/KIF14/BAG5/USP1/MTA1/FBXO45/PSMC3/SUMO2/PSMD2/CCNF/SENP1/AURKA/XPO1/NEDD8/PSMB7/EXOSC3/FAF1/EXOSC9/PSMA7/PSMB5/GLMN/PSMC1/PSME2/COPS3/AKT1/PSMB2/UBA6/PSMD14/CDC27/RNF34/SOCS4/ARMC8/BBS7/UBXN2A/RNF144A/UBE2R2/PSMB1/RNF8/PSMC6/CUL2/ANAPC7/UBE2D2/USP18/AREL1/RAD23A/RNF7/PSMD12/PCBP2/UBE2L6/SNF8/PSMD9/PSMD…
GO:0006518	peptide metabolic process	872	0.601521029828118	1.88253875036138	3.65249951736595e-54	3.90658644031315e-53	5.68352327645045e-54	12316	tags=54%, list=21%, signal=43%	EIF2S1/TYMS/MRPL11/HNRNPL/KHDRBS1/YBX1/FARSB/DENR/KHSRP/DARS1/PTBP1/EIF4A3/TACO1/HNRNPLL/MRPL47/MRPL52/ELAVL1/CNOT9/NCBP1/EIF5/HNRNPR/MRPL37/YARS2/CHAC2/HNRNPD/GAPDH/ABCE1/MRPS22/ALKBH1/RPL39L/NGDN/FXR1/MAGOH/EIF2S2/MRPL3/DHFR/ECE2/MRPS18C/POLR2G/DRG1/FARSA/GADD45GIP1/MRPL51/AKT1/MRPL9/EIF3M/PA2G4/MRPL15/DHX36/MTPN/EIF4E/EIF2B3/MRPL35/UPF3B/HBS1L/IGF2BP2/GATC/TRMT10C/ERAL1/CASP3/THOP1/SYNCRIP/TRM…
GO:0006511	ubiquitin-dependent protein catabolic process	622	0.637963710150612	1.98956513126699	2.35073397292546e-52	2.4095023222486e-51	3.50548048594148e-52	8958	tags=49%, list=16%, signal=42%	CDC20/FBXO5/MAD2L1/CCNB1/CDK1/PLK1/DTL/UBE2S/CDK2/AURKB/UHRF1/BUB3/UBE2C/BUB1B/PBK/PTTG1/KIF14/BAG5/USP1/MTA1/FBXO45/PSMC3/SUMO2/PSMD2/CCNF/SENP1/AURKA/XPO1/NEDD8/PSMB7/FAF1/PSMA7/PSMB5/GLMN/PSMC1/PSME2/COPS3/AKT1/PSMB2/UBA6/PSMD14/CDC27/RNF34/SOCS4/ARMC8/BBS7/UBXN2A/RNF144A/UBE2R2/PSMB1/RNF8/PSMC6/CUL2/ANAPC7/UBE2D2/USP18/AREL1/RAD23A/RNF7/PSMD12/PCBP2/UBE2L6/SNF8/PSMD9/PSMD11/ANAPC10/ADRM1/SKP2…
GO:0019941	modification-dependent protein catabolic process	628	0.637256241564227	1.98750719434213	3.57932267515625e-52	3.52205351235375e-51	5.1240829875921e-52	8958	tags=49%, list=16%, signal=42%	CDC20/FBXO5/MAD2L1/CCNB1/CDK1/PLK1/DTL/UBE2S/CDK2/AURKB/UHRF1/BUB3/UBE2C/BUB1B/PBK/PTTG1/KIF14/BAG5/USP1/MTA1/FBXO45/PSMC3/SUMO2/PSMD2/CCNF/SENP1/AURKA/XPO1/NEDD8/PSMB7/FAF1/PSMA7/PSMB5/GLMN/PSMC1/PSME2/COPS3/AKT1/PSMB2/UBA6/PSMD14/CDC27/RNF34/SOCS4/ARMC8/BBS7/UBXN2A/RNF144A/UBE2R2/PSMB1/RNF8/PSMC6/CUL2/ANAPC7/UBE2D2/USP18/AREL1/RAD23A/RNF7/PSMD12/PCBP2/UBE2L6/SNF8/PSMD9/PSMD11/ANAPC10/ADRM1/SKP2…
GO:0051603	proteolysis involved in cellular protein catabolic process	719	0.614834414900918	1.91986287605925	2.28398092735774e-50	2.16099733896155e-49	3.14394135749648e-50	10258	tags=49%, list=18%, signal=41%	CDC20/FBXO5/MAD2L1/CCNB1/CDK1/PLK1/DTL/UBE2S/CDK2/AURKB/UHRF1/BUB3/UBE2C/BUB1B/PBK/PTTG1/KIF14/PRPF19/BAG5/USP1/MTA1/FBXO45/PSMC3/SUMO2/PSMD2/CCNF/SENP1/AURKA/XPO1/NEDD8/PSMB7/FAF1/PSMA7/PSMB5/GLMN/PSMC1/PSME2/COPS3/AKT1/PSMB2/UBA6/PSMD14/CDC27/RNF34/SOCS4/ARMC8/BBS7/UBXN2A/RNF144A/TOR1A/UBE2R2/PSMB1/RNF8/PMAIP1/PSMC6/CUL2/ANAPC7/UBE2D2/USP18/AREL1/RAD23A/RNF7/PSMD12/PCBP2/UBE2L6/SNF8/PSMD9/PSMD1…
GO:0000226	microtubule cytoskeleton organization	589	0.639889122194903	1.9935405548378	2.58598846036996e-50	2.35612281944819e-49	3.42782096111418e-50	8200	tags=44%, list=14%, signal=39%	DLGAP5/BIRC5/CDC20/SPC25/TPX2/KIFC1/SKA3/KIF2C/FBXO5/NUF2/TUBA1B/RACGAP1/MAD2L1/CCNB1/TTK/CENPW/PSRC1/KIF20A/CENPA/KIF4A/CDK1/PLK4/PLK1/KIF11/SGO1/KIF18B/PRC1/NDC80/CDK2/TACC3/TUBB/SKA1/KIF18A/CENPE/CHEK1/STMN1/AURKB/POC1A/NEK2/NUSAP1/STIL/TUBA1C/ESPL1/SPDL1/ASPM/MYBL2/KIF23/CKAP2/INCENP/RAN/CENPH/GAS2L3/SPAG5/HAUS8/XRCC3/HAUS1/TTL/CCSAP/KATNA1/AUNIP/RANBP1/SASS6/SKA2/TUBG1/KNSTRN/BRCA1/MARK3/CCN…
GO:0044257	cellular protein catabolic process	781	0.607567229626776	1.89813196773308	3.19000525090841e-50	2.80264747044096e-49	4.07745032071e-50	10272	tags=48%, list=18%, signal=40%	CDC20/FBXO5/MAD2L1/CCNB1/CDK1/PLK1/DTL/UBE2S/CDK2/AURKB/UHRF1/BUB3/UBE2C/BUB1B/PBK/PTTG1/KIF14/PRPF19/BAG5/USP1/MTA1/FBXO45/HSP90AA1/PSMC3/SUMO2/PSMD2/CCNF/SENP1/AURKA/XPO1/NEDD8/PSMB7/AP2M1/FAF1/PSMA7/HTRA2/PSMB5/AP2S1/GLMN/PSMC1/PSME2/COPS3/AKT1/PSMB2/UBA6/PSMD14/CDC27/RNF34/SOCS4/ARMC8/BBS7/UBXN2A/RNF144A/TOR1A/UBE2R2/PSMB1/RNF8/PMAIP1/PSMC6/CUL2/ANAPC7/UBE2D2/USP18/AREL1/RAD23A/RNF7/PSMD12/PC…
GO:0007017	microtubule-based process	849	0.596939957773073	1.86845981781745	1.16663588988127e-49	9.89629065209628e-49	1.43976843034349e-49	8200	tags=41%, list=14%, signal=35%	DLGAP5/BIRC5/CDC20/SPC25/TPX2/KIFC1/SKA3/KIF2C/FBXO5/NUF2/TUBA1B/RACGAP1/MAD2L1/CCNB1/TTK/CENPW/PSRC1/KIF15/KIF20A/CENPA/KIF4A/CDK1/PLK4/PLK1/KIF11/SGO1/KIF18B/PRC1/NDC80/CDK2/TACC3/TUBB/SKA1/KIF18A/CENPE/CHEK1/STMN1/GTSE1/AURKB/POC1A/NEK2/NUSAP1/STIL/TUBA1C/ESPL1/SPDL1/ASPM/MYBL2/KIF23/CKAP2/INCENP/RAN/CENPH/KIF14/GAS2L3/SPAG5/HAUS8/XRCC3/HAUS1/TTL/CCSAP/KATNA1/AUNIP/KIF22/KIF20B/RANBP1/SASS6/SK…
GO:0010608	posttranscriptional regulation of gene expression	991	0.573158524810942	1.79594930946172	4.8266598002825e-48	3.95786103623165e-47	5.75812046349492e-48	7857	tags=34%, list=14%, signal=30%	EIF2S1/HNRNPC/TYMS/EXOSC2/RAN/E2F1/SET/HNRNPL/APEX1/NUP205/KHDRBS1/PSMC3/PSMD2/DKC1/YBX1/NUP85/KHSRP/NUP37/SEH1L/NDC1/PTBP1/XPO1/EIF4A3/SERBP1/TACO1/HNRNPLL/ELAVL1/NUP54/RAE1/CNOT9/PSMB7/NCBP1/EIF5/HNRNPR/HNRNPD/EXOSC3/GAPDH/TSN/EXOSC9/ALKBH1/XPO5/NUP62/PSMA7/NGDN/FXR1/MAGOH/HNRNPM/PSMB5/NOCT/DHFR/POLR2G/PSMC1/PSME2/AKT1/PSMB2/PSMD14/POLR2H/PA2G4/NUP153/DHX36/MTPN/TBRG4/EIF4E/NUP188/NUP160/UPF3B/…
GO:0030163	protein catabolic process	934	0.578208569387768	1.81105577082235	2.13202001481324e-47	1.69186104401308e-46	2.46141529723769e-47	10332	tags=45%, list=18%, signal=38%	CDC20/FBXO5/MAD2L1/CCNB1/CDK1/PLK1/DTL/UBE2S/CDK2/AURKB/UHRF1/BUB3/FAM83D/UBE2C/BUB1B/MAD2L2/PBK/PTTG1/KIF14/PRPF19/BAG5/USP1/MTA1/FBXO45/HSP90AA1/PSMC3/BARD1/SUMO2/PSMD2/CCNF/SENP1/AURKA/XPO1/NEDD8/PSMB7/AP2M1/PHB/FAF1/PSMA7/HTRA2/PSMB5/AP2S1/GLMN/PSMC1/PSME2/COPS3/AKT1/PSMB2/UBA6/PSMD14/CDC27/RNF34/SOCS4/ARMC8/BBS7/UBXN2A/RNF144A/TOR1A/AZIN1/UBE2R2/PSMB1/RNF8/PMAIP1/PSMC6/CUL2/ANAPC7/UBE2D2/USP…
GO:0051640	organelle localization	649	0.622152670813268	1.94117338373025	2.82237008242277e-47	2.16969700086251e-46	3.15659811849916e-47	10787	tags=52%, list=19%, signal=42%	DLGAP5/CDCA8/KIFC1/KIF2C/NUF2/MAD2L1/CDCA5/CCNB1/PSRC1/CENPA/CDK1/PLK4/PLK1/NDC80/CDT1/TUBB/KIF18A/CENPE/AURKB/NEK2/NUSAP1/FAM83D/ESPL1/SPDL1/ASPM/KIF23/INCENP/CENPF/RAN/SCLT1/KIF14/CENPQ/SPAG5/HAUS8/HAUS1/TTL/HSP90AA1/KIF22/TUBG1/SEH1L/AURKA/CKAP5/XPO1/CEP78/NEDD1/MAPRE1/SAPCD2/DYNLL1/HAUS6/ABCE1/WASF1/TMEM201/TBCCD1/NUP62/CEP76/PACS2/DYNC1H1/INTS13/CNIH2/NMD3/ACTR3/OPA1/BICD1/CEP135/HAUS5/HAUS2…
GO:0034655	nucleobase-containing compound catabolic process	551	0.639327172397277	1.987739913817	1.41900062218009e-46	1.05780046380697e-45	1.53894804319371e-46	10214	tags=55%, list=18%, signal=46%	RNASEH2A/FEN1/HMGB2/HNRNPC/UNG/HPRT1/EXOSC2/E2F1/SET/NUDT1/APEX1/LSM6/PSMC3/PSMD2/MRTO4/DKC1/YBX1/SLIRP/KHSRP/PPP1R8/XPO1/EIF4A3/SERBP1/DNA2/ELAVL1/CNOT9/PSMB7/NCBP1/HNRNPR/HNRNPD/EXOSC3/PATL1/EXOSC9/PSMA7/LSM2/FXR1/MAGOH/LSM5/HNRNPM/PNP/PSMB5/NOCT/HMGB1/POLR2G/PSMC1/PSME2/NUDT11/AKT1/PSMB2/AHCY/PSMD14/DHX36/TBRG4/RNASEH1/ACOT7/POP1/UPF3B/HBS1L/IGF2BP2/DUT/CASP3/REXO4/PSMB1/KPNB1/SYNCRIP/TDG/PSMC…
GO:0046700	heterocycle catabolic process	598	0.625519690097677	1.94882415341156	3.14875406444324e-46	2.27821617603834e-45	3.31447796257183e-46	10214	tags=52%, list=18%, signal=43%	RNASEH2A/FEN1/HMGB2/HNRNPC/UNG/HPRT1/EXOSC2/E2F1/SET/NUDT1/APEX1/LSM6/PSMC3/PSMD2/MRTO4/DKC1/YBX1/SLIRP/KHSRP/PPP1R8/XPO1/EIF4A3/SERBP1/DNA2/ELAVL1/CNOT9/PSMB7/NCBP1/HNRNPR/HNRNPD/EXOSC3/PATL1/EXOSC9/PSMA7/LSM2/FXR1/MAGOH/LSM5/HNRNPM/PNP/PSMB5/NOCT/HMGB1/POLR2G/PSMC1/PSME2/NUDT11/AKT1/PSMB2/AHCY/PSMD14/DHX36/TBRG4/RNASEH1/ACOT7/POP1/UPF3B/HBS1L/IGF2BP2/DUT/CASP3/REXO4/PSMB1/KPNB1/SYNCRIP/TDG/PSMC…
GO:0044270	cellular nitrogen compound catabolic process	599	0.622116158088688	1.93847784957205	1.00028523939262e-44	7.03057625401674e-44	1.02284806434133e-44	10214	tags=52%, list=18%, signal=43%	RNASEH2A/FEN1/HMGB2/HNRNPC/UNG/HPRT1/EXOSC2/E2F1/SET/NUDT1/APEX1/LSM6/PSMC3/PSMD2/MRTO4/DKC1/YBX1/SLIRP/KHSRP/PPP1R8/XPO1/EIF4A3/SERBP1/DNA2/ELAVL1/CNOT9/PSMB7/NCBP1/HNRNPR/HNRNPD/EXOSC3/PATL1/EXOSC9/PSMA7/LSM2/FXR1/MAGOH/LSM5/HNRNPM/PNP/PSMB5/NOCT/HMGB1/POLR2G/PSMC1/PSME2/NUDT11/AKT1/PSMB2/AHCY/PSMD14/DHX36/TBRG4/RNASEH1/ACOT7/POP1/UPF3B/HBS1L/IGF2BP2/DUT/CASP3/REXO4/PSMB1/KPNB1/SYNCRIP/TDG/PSMC…
GO:0019439	aromatic compound catabolic process	616	0.615512112450796	1.91946630883111	5.75086942072029e-44	3.92976077082553e-43	5.71723860539445e-44	10214	tags=50%, list=18%, signal=42%	RNASEH2A/FEN1/HMGB2/HNRNPC/UNG/HPRT1/EXOSC2/E2F1/SET/NUDT1/APEX1/LSM6/PSMC3/PSMD2/MRTO4/DKC1/YBX1/SLIRP/KHSRP/PPP1R8/XPO1/EIF4A3/SERBP1/DNA2/ELAVL1/CNOT9/PSMB7/NCBP1/HNRNPR/HNRNPD/EXOSC3/PATL1/EXOSC9/PSMA7/LSM2/FXR1/MAGOH/LSM5/HNRNPM/PNP/PSMB5/NOCT/HMGB1/POLR2G/PSMC1/PSME2/NUDT11/AKT1/PSMB2/AHCY/PSMD14/DHX36/TBRG4/RNASEH1/ACOT7/POP1/UPF3B/HBS1L/IGF2BP2/DUT/CASP3/REXO4/PSMB1/KPNB1/SYNCRIP/TDG/PSMC…
GO:0007005	mitochondrion organization	549	0.629052108080304	1.95519104563913	1.29663004079468e-42	8.6208375685268e-42	1.25420828981562e-42	9997	tags=53%, list=17%, signal=44%	FANCG/COA8/STOML2/E2F1/MTFR2/SAE1/HSP90AA1/CHCHD3/YWHAQ/SLIRP/TACO1/DNA2/TIMM9/TOMM5/PARL/PHB/WASF1/MGME1/HTRA2/OPA1/PIF1/SSBP1/NDUFA12/TOMM34/AKT1/TOP3A/RNF31/TOMM40/PARP1/YWHAE/CISD2/PRIMPOL/IMMT/TIMM23/TFRC/PMAIP1/TRIAP1/HSD17B10/TIMM44/TIMM22/PRMT6/CALM3/GABPB1/YWHAZ/PNPT1/TIMM10/AFG3L2/CYRIB/CYCS/MFN1/YWHAB/ATG3/NDUFB6/GDAP1/TOMM70/FAM162A/TFAM/MTFP1/DNAJC11/DNM1L/PSMD10/GSK3B/PDCD5/PPIF/HIF…
GO:0072594	establishment of protein localization to organelle	579	0.619654260136972	1.92899209255934	1.77098350449441e-42	1.1464787950148e-41	1.66796230340193e-42	13174	tags=58%, list=23%, signal=45%	CDK1/KPNA2/CSE1L/RAN/E2F1/CCT7/SAE1/HSP90AA1/CCT4/RUVBL2/ECT2/YWHAQ/DKC1/NUP85/BRCA2/KPNA4/TIMM9/TOMM5/ELAVL1/PARL/NUP54/CCT5/TCP1/TRIM28/NUP62/HTRA2/E2F3/DNAJA1/NABP2/CCT3/POT1/RAB23/TOMM34/AKT1/NUP153/IPO5/CCT8/RNF31/TOMM40/NUP188/NXT1/YWHAE/NUP93/IPO9/TIMM23/KPNB1/PMAIP1/MACROH2A2/PKIA/UBE2D2/ZPR1/TIMM44/TIMM22/NUTF2/HIKESHI/NUP35/SNF8/CALM3/YWHAZ/TIMM10/YWHAB/GDAP1/KPNA3/TOMM70/IPO4/VPS25/VTI…
GO:0080135	regulation of cellular response to stress	753	0.58551452930341	1.82835212641491	4.11170865767728e-41	2.59353930715029e-40	3.77322791797646e-41	9871	tags=45%, list=17%, signal=38%	FBXO5/FANCB/PCNA/CHEK1/H2AX/MAD2L2/WDR76/DEK/DDIAS/PBK/TIMELESS/RAD51AP1/RAD51/FOXM1/RBL1/BAG5/USP1/NUP205/HSP90AA1/AUNIP/HMGA1/YBX1/PARPBP/RMI2/NSD2/KDM1A/PRMT1/BRCA1/NUP85/ENO1/NUP37/POLQ/SEH1L/NDC1/ATAD5/NUP54/RAE1/CDKN2D/RFWD3/CGAS/TRIM28/NUP62/FXR1/HTRA2/PTGES3/UBE2N/DNAJA1/POT1/OPA1/MAP4K4/DHFR/HMGB1/HNRNPK/BCL2L12/RPA3/AKT1/NUP153/FIGNL1/PARP1/NUP188/PDCD10/NUP160/YWHAE/OTUB2/SPHK1/DVL3/RP…
GO:1901361	organic cyclic compound catabolic process	649	0.603970706769719	1.88444398864602	7.98069082758144e-41	4.90812485896259e-40	7.14061810888866e-41	11765	tags=53%, list=20%, signal=42%	RNASEH2A/FEN1/HMGB2/HNRNPC/UNG/HPRT1/EXOSC2/E2F1/SET/NUDT1/APEX1/LSM6/PSMC3/PSMD2/MRTO4/DKC1/YBX1/SLIRP/KHSRP/PPP1R8/XPO1/EIF4A3/SERBP1/DNA2/ELAVL1/CNOT9/PSMB7/NCBP1/HNRNPR/HNRNPD/EXOSC3/PATL1/EXOSC9/PSMA7/LSM2/FXR1/MAGOH/LSM5/HNRNPM/PNP/PSMB5/NOCT/HMGB1/POLR2G/PSMC1/PSME2/NUDT11/AKT1/PSMB2/AHCY/PSMD14/DHX36/TBRG4/RNASEH1/ACOT7/POP1/UPF3B/HBS1L/IGF2BP2/DUT/CASP3/REXO4/PSMB1/KPNB1/SYNCRIP/TDG/PSMC…
GO:0010638	positive regulation of organelle organization	634	0.605531942190684	1.88937335029876	9.49181132054761e-41	5.69508679232857e-40	8.28553491395684e-41	9743	tags=47%, list=17%, signal=40%	DLGAP5/CDCA5/FEN1/CCNB1/PSRC1/PHF19/PLK4/CDT1/AURKB/POC1A/NEK2/NUSAP1/SNW1/ESPL1/UBE2C/E2F1/SPAG5/CCT7/SAE1/NELFE/CCT4/RUVBL2/EED/RANBP1/YWHAQ/DKC1/KDM1A/BRCA1/CFL2/DNMT1/AURKA/CKAP5/WDR5/CFL1/RAD21/MAPRE1/HNRNPD/CCT5/TCP1/TRIM28/WASF1/NUP62/HTRA2/ARF6/PFN2/UBE2N/GMFB/NABP2/CCT3/DYNC1H1/PFN1/ACTR3/POT1/OPA1/SSBP1/ITGB1BP1/ASAP1/DRG1/CEP135/CDC27/CCT8/NBN/CDK5R1/DHX36/RNF31/JARID2/XRCC5/MARK4/YWHA…
GO:0070925	organelle assembly	874	0.56542155856101	1.76951512568566	8.39964901786869e-40	4.91979442475166e-39	7.1575956543242e-40	9048	tags=41%, list=16%, signal=35%	DLGAP5/BIRC5/CDC20/TPX2/KIFC1/EIF2S1/FBXO5/RACGAP1/CENPW/CENPA/KIF4A/CDK1/PLK4/PLK1/KIF11/PRC1/CDK2/TUBB/CENPE/AURKB/POC1A/NEK2/STIL/KNL1/CENPN/CENPK/ASPM/MYBL2/KIF23/INCENP/CENPF/SCLT1/CENPH/MRPL11/SPAG5/HAUS8/HAUS1/HSP90AA1/CCSAP/SASS6/MRTO4/EXOC5/HYLS1/ANLN/TUBG1/BRCA1/CFL2/AURKA/CKAP5/CEP78/NEDD1/MAPRE1/DYNLL1/HAUS6/WDR62/SSX2IP/PATL1/VTA1/NUP62/CEP76/PACS2/DYNC1H1/TBPL1/NOCT/CSRP2/ACTG1/TMEM…
GO:0022411	cellular component disassembly	569	0.609122368891246	1.89472591576994	2.89628670881885e-39	1.65694541946381e-38	2.41061806853956e-39	10731	tags=50%, list=19%, signal=41%	VRK1/TPX2/KIF2C/CCNB1/CDK1/PLK1/KIF18B/HMGB2/CCNB2/KIF18A/STMN1/TOP2A/SUPT16H/CKAP2/SET/MRPL11/CCSAP/HMGA1/DENR/CFL2/CKAP5/CFL1/MRPL47/MRPL52/PARL/MRPL37/ABCE1/MRPS22/VTA1/HTRA2/ARF6/MAP6D1/MAP4K4/MRPL3/MRPS18C/HMGB1/HDGFL3/GADD45GIP1/MRPL51/MRPL9/MRPL15/MTPN/MRPL35/KIF24/CISD2/DVL3/FSCN1/ERAL1/CASP3/KPNB1/TRMT112/SNAI2/MRPS7/SH3GL1/MRPS10/SMARCB1/GRWD1/EIF5A/CAPZA1/MICAL3/TWF1/MRPL21/MRPL2/MRPL4…
GO:0031329	regulation of cellular catabolic process	871	0.559608782275391	1.75124511059095	1.05161766925822e-37	5.87949878721641e-37	8.55382793176542e-38	10349	tags=45%, list=18%, signal=37%	CDC20/PLK1/HNRNPC/EXOSC2/PBK/E2F1/SET/BAG5/APEX1/HSP90AA1/PSMC3/PGAM1/SUMO2/PSMD2/DKC1/YBX1/SLIRP/KHSRP/SENP1/AURKA/XPO1/SERBP1/ELAVL1/PARL/PSMB7/HNRNPR/HNRNPD/EXOSC3/GAPDH/FAF1/GNAI3/EXOSC9/PSMA7/FXR1/HTRA2/HNRNPM/PSMB5/NOCT/HMGB1/GLMN/POLR2G/PSMC1/PSME2/AKT1/PSMB2/PSMD14/SOCS4/CDK5R1/DHX36/TBRG4/BBS7/IGF2BP2/CISD2/SNX6/RNF144A/CASP3/PSMB1/FOXK2/SYNCRIP/PSMC6/LRPPRC/RAD23A/PFKFB4/PSMD12/DDX49/ME…
GO:0000122	negative regulation of transcription by RNA polymerase II	917	0.540785986392252	1.69326686776938	1.00633269068916e-32	5.50128537576742e-32	8.00358163355123e-33	13918	tags=53%, list=24%, signal=41%	PLK1/CDK2/PCNA/AURKB/UHRF1/E2F7/SNW1/EZH2/MAD2L2/E2F1/TIMELESS/FOXM1/YY1/RBL1/SAP30/MTA1/E2F2/KHDRBS1/DRAP1/NELFE/EED/CHCHD3/SUV39H2/E2F8/YBX1/SUV39H1/NSD2/KDM1A/HDAC2/ENO1/DNMT1/LYAR/XPO1/YEATS2/MTA2/PHB/TRIM28/E2F3/PHF6/HMGB1/AKIRIN2/TCF3/NELFB/E2F6/PARP1/JARID2/SUZ12/DPF2/FAM220A/RBBP7/FOXK2/RNF8/HNRNPA2B1/TDG/SNAI2/MACROH2A2/PKIA/TGIF2/STRAP/HDGF/SAP130/RNF2/DDX20/ZFP69B/ERF/PRMT6/MYC/PPID/ZB…
GO:0009792	embryo development ending in birth or egg hatching	662	0.570076078304646	1.77953122147239	6.75980742865853e-32	3.61502745097826e-31	5.25934674083273e-32	12049	tags=50%, list=21%, signal=40%	CCNB1/GINS1/CENPU/PLK4/ASF1B/CCNB2/NEK2/MTHFD1/E2F7/STIL/ACTL6A/NCAPG2/PRPF19/PSMC3/KIF20B/E2F8/MSH2/YBX1/PRMT1/BRCA1/BRCA2/POFUT1/EIF4A3/CFL1/ERCC2/ALKBH1/TRIM28/GINS4/SMPD4/XRCC2/CCNB1IP1/EIF2S2/MTHFD1L/PHF6/PFN1/WDR74/GLMN/AKIRIN2/COPS3/AKT1/DAD1/GNA13/SF3B6/NBN/CDK5R1/DBN1/DHX35/IFT52/RALA/DVL3/NASP/CASP3/FOSL1/ZPR1/TCOF1/PRKDC/DVL2/PSMC4/ADA/CHD8/MMP14/PHGDH/SIX4/SP3/NLE1/RIPPLY3/HIF1A/SOX4/…
GO:0051129	negative regulation of cellular component organization	734	0.563050334047519	1.75894921933809	1.99659314251304e-31	1.04502534693236e-30	1.52036207940523e-31	13287	tags=51%, list=23%, signal=40%	CDC20/TPX2/FBXO5/MAD2L1/CCNB1/TTK/PLK1/BUB1/NDC80/CDT1/MCM2/CHEK1/HNRNPC/STMN1/AURKB/NEK2/BUB3/TOP2A/ESPL1/SPDL1/MTBP/CKAP2/BUB1B/MAD2L2/CENPF/SET/PTTG1/KIF14/BAG5/MNAT1/ATAD2/XRCC3/HMGA1/TRIP13/TINF2/KDM1A/BRCA1/HDAC2/CCNF/DNMT1/WDR5/RAD21/PARL/MAPRE1/FBXO43/TMSB15B/TMSB15A/RCC2/HTRA2/ARF6/PFN2/GMFB/MAP6D1/PFN1/CARM1/POT1/OPA1/PIF1/ITGB1BP1/HMGB1/ASAP1/HDGFL3/GEN1/AKT1/PAK2/NBN/CDK5R1/MTPN/PARP1…
GO:0051960	regulation of nervous system development	948	0.530992278954623	1.66353923996382	3.30056437807503e-31	1.69153924376345e-30	2.46094712400331e-31	13827	tags=49%, list=24%, signal=38%	CDC20/CDK1/HMGB2/SNW1/PRMT5/ASPM/EZH2/E2F1/KIF14/PRPF19/BAG5/TTL/ECT2/KIF20B/KDM1A/HDAC2/CFL1/XRCC2/ARF6/NCS1/CARM1/OPA1/LINGO2/ASAP1/AKT1/PAK2/ZNF804A/TCF3/RAC3/CDK5R1/DHX36/EIF4E/PPP1CC/XRCC5/DBN1/NME1/DVL3/SPOCK1/TGIF2/DOCK7/CCDC88A/ZPR1/TPBG/TWF1/YWHAZ/NEPRO/EIF4G1/DVL2/MAP1B/SEMA3A/DGUOK/SIX4/MTMR2/RYK/SLITRK1/DNM1L/RIMS2/BEND6/GSK3B/PACSIN1/SRRT/MMD/CLSTN1/HIF1A/GPR173/LGALS1/JAG1/TAFA3/YWH…
GO:0043009	chordate embryonic development	644	0.571767945874574	1.78417054791376	4.10788411304038e-31	2.06232549348558e-30	3.00038796656011e-31	12049	tags=50%, list=21%, signal=40%	CCNB1/GINS1/CENPU/PLK4/ASF1B/CCNB2/NEK2/MTHFD1/E2F7/STIL/ACTL6A/NCAPG2/PRPF19/PSMC3/KIF20B/E2F8/MSH2/YBX1/PRMT1/BRCA1/BRCA2/POFUT1/EIF4A3/CFL1/ERCC2/ALKBH1/TRIM28/GINS4/SMPD4/XRCC2/CCNB1IP1/EIF2S2/MTHFD1L/PHF6/PFN1/WDR74/GLMN/COPS3/AKT1/DAD1/GNA13/SF3B6/NBN/DBN1/DHX35/IFT52/RALA/DVL3/NASP/CASP3/FOSL1/ZPR1/TCOF1/PRKDC/DVL2/PSMC4/ADA/CHD8/MMP14/PHGDH/SIX4/SP3/NLE1/RIPPLY3/HIF1A/SOX4/GPR161/TET1/JAG…
GO:0044087	regulation of cellular component biogenesis	970	0.529264682170167	1.65845582645108	1.83207675254701e-30	9.0138176225313e-30	1.3113812544547e-30	12450	tags=48%, list=22%, signal=38%	PSRC1/HJURP/PLK4/PLK1/CDT1/STMN1/STIL/KIF14/BAG5/SPAG5/HSP90AA1/CCSAP/PSMC3/ECT2/ANLN/BRCA1/DNMT1/CKAP5/MAPRE1/TMSB15B/WDR43/WDR75/FAF1/ERCC2/TRIM28/WASF1/TMSB15A/NUP62/RCC2/CEP76/FXR1/ARF6/PFN2/GMFB/DYNC1H1/ACTG1/PFN1/ACTR3/MAP4K4/ITGB1BP1/LINGO2/HMGB1/GTF2H3/ASAP1/DRG1/RIOK1/CEP135/STMP1/RPA3/PAK2/CDK5R1/MTPN/PLEK2/PARP1/XRCC5/MARK4/DBN1/RALA/RCC1/SPHK1/RPA1/FSCN1/TFRC/SEPTIN7/TRMT112/SNAI2/PSM…
GO:0016055	Wnt signaling pathway	509	0.587803738611281	1.82439315579922	4.37293967468088e-29	2.1093003136696e-28	3.06872959626728e-29	13840	tags=54%, list=24%, signal=42%	DEPDC1B/ASPM/MAD2L2/PSMC3/RUVBL2/PSMD2/PSMB7/AP2M1/C12orf43/RUVBL1/PSMA7/PSMB5/PFN1/TMEM237/AP2S1/PSMC1/PSME2/PSMB2/PSMD14/RAC3/HMGXB4/DVL3/RNF138/PSMB1/SNAI2/VANGL1/PSMC6/GSKIP/PSMD12/PSMD9/PSMD11/PSME1/SPIN1/FERMT2/DVL2/PSMC4/CHD8/PSMA3/PSME3/PSMA5/PSMC2/RYK/G3BP1/NLE1/PSMD10/PSMB4/GSK3B/PSMD13/SOX4/PSMD8/PPP1CA/GNB1/RNF220/CSNK2B/PSMD7/GPC6/PSMA2/CCNE1/PSMB6/PPP2CA/SIAH2/SENP2/VPS26A/VPS29/CSN…
GO:0198738	cell-cell signaling by wnt	511	0.586745618964783	1.82101866515683	1.33441051235401e-28	6.31278819305934e-28	9.18420190688993e-29	13840	tags=54%, list=24%, signal=42%	DEPDC1B/ASPM/MAD2L2/PSMC3/RUVBL2/PSMD2/PSMB7/AP2M1/C12orf43/RUVBL1/PSMA7/PSMB5/PFN1/TMEM237/AP2S1/PSMC1/PSME2/PSMB2/PSMD14/RAC3/HMGXB4/DVL3/RNF138/PSMB1/SNAI2/VANGL1/PSMC6/GSKIP/PSMD12/PSMD9/PSMD11/PSME1/SPIN1/FERMT2/DVL2/PSMC4/CHD8/PSMA3/PSME3/PSMA5/PSMC2/RYK/G3BP1/NLE1/PSMD10/PSMB4/GSK3B/PSMD13/SOX4/PSMD8/PPP1CA/GNB1/RNF220/CSNK2B/PSMD7/GPC6/PSMA2/CCNE1/PSMB6/PPP2CA/SIAH2/SENP2/VPS26A/VPS29/CSN…
GO:0006091	generation of precursor metabolites and energy	527	0.577722938041703	1.79447438331221	7.85464867144155e-28	3.64574259089551e-27	5.30403286651465e-28	11416	tags=52%, list=20%, signal=42%	GLRX5/CCNB1/CDK1/COA8/STOML2/MTFR2/NUP205/PGAM1/TPI1/MSH2/NUP85/ENO1/NUP37/SEH1L/NDC1/TACO1/NUP54/RAE1/GAPDH/NUP62/PYGL/PGK1/NDUFA12/MDH1/AKT1/NUP153/PPP1CC/NUP188/GPI/NUP160/RPE/LDHA/NUP93/RPIA/FOXK2/TEFM/SHMT2/GBE1/COX8A/PFKFB4/NUP35/PKM/ADSL/MYC/NUP43/PNPT1/SDHB/CYCS/NDUFB6/GNPDA1/PHGDH/AK4/GSK3B/OXCT1/CYC1/PPIF/HIF1A/NUP155/GLRX3/PPP1CA/NDUFS3/EIF6/PPP1R2/PGM2/OGDHL/ATP5F1B/PFKM/NDUFA9/UQCC2/…
GO:0060322	head development	797	0.533434786340532	1.66810176031264	2.0326830149241e-27	9.26000040132089e-27	1.34719731983274e-27	11251	tags=44%, list=20%, signal=36%	TACC3/STMN1/STIL/ASPM/HPRT1/EZH2/H2AX/SNRPB/RRM1/CENPF/E2F1/KIF14/MNAT1/TRA2B/FBXO45/YWHAQ/CCDC85C/KDM1A/BRCA2/ANP32B/FANCD2/DYNLL1/WDR62/HNRNPD/FANCC/GNAI3/HTRA2/B3GNT5/UBA6/RAC3/MAST1/CDK5R1/MTPN/CASP2/EIF2B3/BBS7/XRCC5/YWHAE/NME1/SLC2A1/SPHK1/CASP3/GART/DHX37/DDX10/MACROH2A2/DOCK7/CORO1C/PSMG1/CNTNAP2/CCIN/PAFAH1B3/XRN2/PRKDC/CALM3/CHD8/SEMA3A/MMP14/PHGDH/RYK/LHX8/AK4/EIF2B5/GSK3B/OXCT1/HIF1A/…
GO:0060284	regulation of cell development	966	0.516931056346742	1.62005290470456	2.55082572396692e-27	1.14091477835611e-26	1.65986745674402e-27	13966	tags=47%, list=24%, signal=36%	CDC20/CDK1/HMGB2/SNW1/PRMT5/PARP2/ASPM/EZH2/E2F1/KIF14/YY1/PRPF19/BAG5/TTL/ECT2/KIF20B/KDM1A/HDAC2/AURKA/CFL1/RCC2/XRCC2/ARF6/NCS1/CARM1/OPA1/ITGB1BP1/ASAP1/AKT1/PAK2/ZNF804A/TCF3/RAC3/CDK5R1/DHX36/EIF4E/PPP1CC/XRCC5/DBN1/NME1/DVL3/SPOCK1/TGIF2/DOCK7/CORO1C/CCDC88A/TWF1/PRKDC/NEPRO/EIF4G1/DVL2/MAP1B/SEMA3A/DGUOK/RYK/GBP1/SLITRK1/DNM1L/RIMS2/BEND6/GSK3B/PACSIN1/SRRT/MMD/HIF1A/GPR173/LGALS1/JAG1/TA…
GO:1905114	cell surface receptor signaling pathway involved in cell-cell signaling	615	0.560797341382624	1.74873992043075	3.00706168641899e-27	1.32095924081977e-26	1.92180634094447e-27	13840	tags=51%, list=24%, signal=39%	DEPDC1B/ASPM/MAD2L2/PSMC3/RUVBL2/PSMD2/EIF4A3/PSMB7/AP2M1/C12orf43/RUVBL1/PSMA7/PSMB5/MPP2/PFN1/TMEM237/AP2S1/PSMC1/PSME2/AKT1/PSMB2/PSMD14/RAC3/HMGXB4/DVL3/RNF138/PSMB1/SNAI2/VANGL1/PSMC6/SH3GL1/GSKIP/PSMD12/PSMD9/PSMD11/PSME1/SPIN1/FERMT2/DVL2/PSMC4/CHD8/PSMA3/PSME3/PSMA5/PSMC2/MTMR2/RYK/G3BP1/RIMS2/NLE1/PSMD10/PSMB4/GSK3B/PSMD13/SOX4/PSMD8/PPP1CA/GNB1/RNF220/NLGN1/CSNK2B/PSMD7/GPC6/PSMA2/CCNE1…
GO:0007420	brain development	754	0.539513502571348	1.68459224851715	1.23148812279628e-26	5.31484347733131e-26	7.73233539705882e-27	11251	tags=44%, list=20%, signal=36%	TACC3/STMN1/STIL/ASPM/HPRT1/EZH2/H2AX/SNRPB/RRM1/CENPF/E2F1/KIF14/MNAT1/TRA2B/FBXO45/YWHAQ/CCDC85C/KDM1A/BRCA2/ANP32B/FANCD2/DYNLL1/WDR62/HNRNPD/FANCC/GNAI3/HTRA2/B3GNT5/UBA6/RAC3/MAST1/CDK5R1/MTPN/CASP2/EIF2B3/BBS7/XRCC5/YWHAE/NME1/SLC2A1/SPHK1/CASP3/GART/DHX37/MACROH2A2/DOCK7/CORO1C/PSMG1/CNTNAP2/CCIN/PAFAH1B3/XRN2/PRKDC/CALM3/CHD8/SEMA3A/PHGDH/RYK/LHX8/AK4/EIF2B5/GSK3B/OXCT1/HIF1A/NDUFS3/KLHL1…
GO:0040007	growth	970	0.514792746090078	1.61310787953416	5.98995791258944e-26	2.54056835602931e-25	3.69616277727842e-26	13994	tags=49%, list=24%, signal=38%	CCNB1/PSRC1/GINS1/CDK1/CCNB2/POC1A/STIL/ACTL6A/PARP2/ASPM/TYMS/EZH2/NCAPG2/MAD2L2/EXOSC2/KIF14/YY1/PRPF19/TTL/HSP90AA1/RUVBL2/UBE2E3/ENO1/BRCA2/AURKA/TMEM38B/NCBP1/CDKN2D/MRGBP/RMI1/PHB/ERCC2/EXOSC9/ALKBH1/TRIM28/ZNF639/RUVBL1/WASF1/GINS4/XRCC2/HTRA2/CARM1/CDKN2C/AKT1/PAK2/NBN/SOCS4/CDK5R1/MTPN/MORF4L2/JARID2/DBN1/SPHK1/SPOCK1/RBBP7/DCBLD2/ZPR1/DDX49/CCDC85B/CDKN2A/PKM/PRKDC/ADNP2/STC2/EIF4G1/PNP…
GO:0061024	membrane organization	925	0.517070906843882	1.61905376877574	7.68602214487622e-26	3.20468041972805e-25	4.6623506320391e-26	11269	tags=41%, list=20%, signal=34%	VRK1/CCNB1/KIF20A/CDK1/PLK1/CCNB2/AURKB/CEP55/SCLT1/E2F1/HSP90AA1/CHCHD3/YWHAQ/BANF1/TIMM9/AP2M1/GNAI3/ACTG1/CNIH2/ACTR3/OPA1/AP2S1/ASAP1/AKT1/UBXN2A/YWHAE/REEP2/RALA/TOR1A/SPHK1/NUP93/ARL6IP1/IMMT/TFRC/PMAIP1/CORO1C/CCDC88A/TRIAP1/CNTNAP2/TIMM22/PPIA/PRELID3A/REPS1/CNIH1/CALM3/MTCH1/YWHAZ/PLSCR1/DNAJC6/DVL2/UBL4A/SEC23A/TIMM10/AFG3L2/MFN1/YWHAB/ATP11C/DNAJC11/DNM1L/CLTA/GSK3B/PACSIN1/VTI1B/GET3/…
GO:0050767	regulation of neurogenesis	836	0.526666045281688	1.64726070000407	1.98224937631638e-25	8.12722244289714e-25	1.18239436482029e-25	13772	tags=48%, list=24%, signal=37%	CDC20/CDK1/HMGB2/SNW1/PRMT5/ASPM/EZH2/E2F1/PRPF19/BAG5/TTL/ECT2/KIF20B/KDM1A/HDAC2/CFL1/XRCC2/ARF6/NCS1/CARM1/OPA1/ASAP1/AKT1/PAK2/ZNF804A/TCF3/RAC3/CDK5R1/DHX36/EIF4E/PPP1CC/XRCC5/DBN1/NME1/DVL3/SPOCK1/TGIF2/DOCK7/CCDC88A/TWF1/NEPRO/EIF4G1/DVL2/MAP1B/SEMA3A/DGUOK/RYK/SLITRK1/DNM1L/RIMS2/BEND6/GSK3B/PACSIN1/SRRT/MMD/HIF1A/GPR173/LGALS1/JAG1/TAFA3/YWHAG/ARHGAP33/RELA/NLGN1/TUBB2B/SYT1/ADNP/DLX2/ZN…
GO:0002009	morphogenesis of an epithelium	551	0.56603674356628	1.75987174712877	3.76426850466288e-25	1.51804926581487e-24	2.20854407521205e-25	9851	tags=44%, list=17%, signal=37%	MTHFD1/STIL/TIMELESS/PSMC3/KIF20B/PSMD2/EXOC5/CFL1/SAPCD2/PSMB7/AP2M1/TRIM28/PSMA7/PSMB5/MTHFD1L/ACTG1/PFN1/AP2S1/GLMN/PSMC1/PSME2/PSMB2/GNA13/PSMD14/PDCD10/BBS7/IFT52/RALA/TOR1A/DVL3/CASP3/FKBPL/PSMB1/SNAI2/VANGL1/PSMC6/PSMD12/ITGA5/PSMD9/PSMD11/PSME1/MYC/DVL2/PSMC4/PSMA3/SEMA3A/PSME3/PSMA5/MMP14/SIX4/PSMC2/RYK/PSMD10/PSMB4/PSMD13/HIF1A/JAG1/SOX4/PSMD8/PPP1CA/JAG2/CSNK2B/PSMD7/GPC6/CLIC4/PSMA2/A…
GO:1903827	regulation of cellular protein localization	557	0.56644342663844	1.76151095699266	4.91825973784607e-25	1.95143854114538e-24	2.83906334612507e-25	10374	tags=44%, list=18%, signal=37%	CDCA5/CDK1/PLK1/NDC80/CDT1/GTSE1/RAN/E2F1/CCNE2/CENPQ/CCT7/SAE1/HSP90AA1/CCT4/BARD1/ECT2/KIF20B/YWHAQ/DKC1/KDM1A/ANP32B/XPO1/PARL/NUP54/SAPCD2/CCT5/AP2M1/TCP1/TRIM28/XPO5/NUP62/HTRA2/ARF6/DNAJA1/CCT3/NMD3/BICD1/ITGB1BP1/RAB23/RANGAP1/AKT1/IPO5/CCT8/CDK5R1/RNF31/PARP1/PDCD10/MARK4/YWHAE/TOR1A/DVL3/TFRC/PMAIP1/PKIA/CCDC88A/GPSM2/CTDSPL2/ZPR1/NUTF2/YWHAZ/CEP250/YWHAB/MMP14/GBP1/SUMO3/GSK3B/VTI1B/PDC…
GO:0048729	tissue morphogenesis	656	0.543859762489762	1.69728828544962	1.14324383573969e-24	4.46409497765021e-24	6.49461828156213e-25	9851	tags=42%, list=17%, signal=35%	MTHFD1/STIL/TIMELESS/PSMC3/KIF20B/PSMD2/EXOC5/CFL1/SAPCD2/PSMB7/AP2M1/TRIM28/PSMA7/PSMB5/MTHFD1L/ACTG1/PFN1/AP2S1/GLMN/PSMC1/PSME2/PSMB2/GNA13/PSMD14/PDCD10/BBS7/IFT52/RALA/TOR1A/DVL3/CASP3/FKBPL/PSMB1/SNAI2/VANGL1/PSMC6/PSMD12/ITGA5/EXT2/PSMD9/PSMD11/PSME1/MYC/DVL2/PSMC4/PSMA3/SEMA3A/PSME3/PSMA5/MMP14/SIX4/PSMC2/RYK/HMGA2/PSMD10/PSMB4/PSMD13/HIF1A/PKP2/JAG1/SOX4/PSMD8/PPP1CA/JAG2/CSNK2B/PSMD7/GP…
GO:0055086	nucleobase-containing small molecule metabolic process	616	0.543630864532476	1.69530559643411	6.95307317392643e-23	2.67258750122797e-22	3.88823170910359e-23	8801	tags=39%, list=15%, signal=34%	RRM2/MTHFD1/UNG/TYMS/HPRT1/STOML2/ERH/RRM1/RAN/NUDT1/DTYMK/NUP205/TK1/PRTFDC1/PGAM1/GMPS/TPI1/PPAT/KDM1A/NUP85/ENO1/NUP37/SEH1L/NDC1/PAICS/NUP54/RAE1/GAPDH/GNAI3/NUP62/PNP/GNPNAT1/CTPS1/TBPL1/DCK/OPA1/PGK1/RAB23/NUDT11/UMPS/PRPSAP1/AHCY/PRPS1/NUP153/PARP1/UCK2/NUP188/ACOT7/GPI/NUP160/NME1/DUT/LDHA/NUP93/NME7/GART/FOXK2/SHMT2/TDG/PFKFB4/CAD/NUP35/PKM/ADSL/PDK1/NUP43/ADA/DGUOK/MFN1/PDK3/GNPDA1/NUDT…
GO:0097190	apoptotic signaling pathway	607	0.54447142022355	1.69716113264665	9.43854028493281e-23	3.57212447706688e-22	5.19692906376867e-23	12202	tags=47%, list=21%, signal=37%	MELK/HMGB2/SNW1/PARP2/COA8/SIVA1/DDIAS/E2F1/BAG5/E2F2/YWHAQ/MSH6/MSH2/KDM1A/BRCA1/ENO1/ZC3HC1/SENP1/BRCA2/ATAD5/PARL/CDKN2D/FAF1/GNAI3/HTRA2/DNAJA1/OPA1/MAZ/HNRNPK/BCL2L12/AKT1/DIABLO/PAK2/FIGNL1/RNF34/NBN/PARP1/CASP2/PDCD10/DPF2/YWHAE/CASP3/IFI27L1/NONO/SNAI2/PMAIP1/CUL2/TRIAP1/FADD/GSKIP/CASP8AP2/DAXX/PRKDC/YWHAZ/PDK1/PSME3/YWHAB/FAM162A/PAK5/SFPQ/DNM1L/NOC2L/NLE1/PSMD10/GSK3B/PDCD5/PPIF/HIF1A/…
GO:0003006	developmental process involved in reproduction	993	0.501615916985946	1.57203186184889	1.04628584778236e-22	3.89979270537063e-22	5.67363936596498e-23	10521	tags=36%, list=18%, signal=30%	KIFC1/FBXO5/RACGAP1/CCNB1/PLK4/CENPI/HMGB2/ASF1B/KIF18A/CIP2A/POC1A/FANCG/E2F7/KNL1/ASPM/BRIP1/H2AX/RRM1/E2F1/PTTG1/YY1/NUDT1/KHDRBS1/E2F8/MSH2/TRIP13/SLIRP/CCNF/BRCA2/AURKA/NDC1/FANCA/CNOT9/FANCC/ALKBH1/TRIM28/RUVBL1/NUP62/RPL39L/RAD51C/CCNB1IP1/EIF2S2/VIPAS39/TBPL1/AKT1/DHX36/SNRPA1/CASP2/NASP/TBP/HSF2/CASP3/DHX37/SEPTIN7/RNF8/TESMIN/PANX1/FOSL1/MEA1/RNF2/DDX20/CCIN/PAFAH1B3/SRPK1/XRN2/PRKDC/EI…
GO:0032880	regulation of protein localization	936	0.501578022970467	1.57115434825875	3.45812409590272e-22	1.26969929491354e-21	1.84723046756783e-22	12606	tags=43%, list=22%, signal=34%	CDCA5/CDK1/PLK1/NDC80/CDT1/GTSE1/RAN/E2F1/CCNE2/CENPQ/CCT7/SAE1/HSP90AA1/CCT4/BARD1/ECT2/KIF20B/YWHAQ/DKC1/NSD2/KDM1A/ANP32B/XPO1/BORA/PARL/NUP54/SAPCD2/CCT5/GAPDH/AP2M1/TCP1/TRIM28/XPO5/NUP62/HTRA2/ARF6/DNAJA1/CCT3/CNIH2/NMD3/BICD1/ITGB1BP1/GLMN/CEP135/RAB23/RANGAP1/AKT1/IPO5/CCT8/CDK5R1/RNF31/PARP1/LLGL1/PDCD10/GPI/MARK4/DBN1/YWHAE/SLC2A1/TOR1A/DVL3/ENY2/KIAA0586/SLC16A1/TFRC/PANX1/PMAIP1/PKIA/…
GO:0044089	positive regulation of cellular component biogenesis	546	0.549653985335345	1.7083297973754	4.64036362480959e-22	1.67871978191641e-21	2.44229664463663e-22	10786	tags=45%, list=19%, signal=37%	PSRC1/PLK4/CDT1/SPAG5/HSP90AA1/PSMC3/ANLN/DNMT1/CKAP5/MAPRE1/WDR43/WDR75/FAF1/ERCC2/TRIM28/WASF1/NUP62/ARF6/PFN2/GMFB/DYNC1H1/PFN1/ACTR3/MAP4K4/ITGB1BP1/LINGO2/GTF2H3/ASAP1/DRG1/RIOK1/CEP135/STMP1/RPA3/CDK5R1/PLEK2/PARP1/MARK4/RALA/RPA1/FSCN1/TFRC/SEPTIN7/TRMT112/PSMC6/CCDC88A/GPSM2/TPBG/PPHLN1/SNF8/EIF4G1/PSMC4/MAP1B/PSMC2/CUL4B/G3BP1/SLITRK1/ERCC1/GSK3B/CLSTN1/CDC34/ARL2/NLGN1/CEP295/HSF1/ADNP/…
GO:0032990	cell part morphogenesis	704	0.52751890648456	1.64721386834089	4.75858787080261e-22	1.69654002350354e-21	2.46822254168251e-22	13806	tags=51%, list=24%, signal=39%	STMN1/HPRT1/FBXO45/TTL/HSP90AA1/KIF20B/SLIRP/AURKA/CFL1/WASF1/OPA1/MAP4K4/SSBP1/PAK2/CDK5R1/DHX36/LLGL1/DBN1/DVL3/IMMT/DOCK7/CORO1C/CNTNAP2/DVL2/PNPT1/MAP1B/AFG3L2/SEMA3A/RYK/SLITRK1/DNM1L/RIMS2/USP33/GSK3B/PACSIN1/B4GALT5/ARHGAP33/NLGN1/TUBB2B/SYT1/SUPV3L1/ADNP/B4GALT6/RNF157/DICER1/RAP2A/EPHB2/PLAA/GDI1/BTBD3/ANKRD27/ACTB/POU4F2/LHX2/NUMBL/MDK/RAB8A/ARHGDIA/SRF/IFRD1/BAX/PDLIM7/CRMP1/WDR36/ZNF3…
GO:0072657	protein localization to membrane	651	0.530815916005533	1.6563219024834	1.44470238478118e-21	5.07709695223099e-21	7.38644828309173e-22	13174	tags=51%, list=23%, signal=40%	E2F1/HSP90AA1/YWHAQ/EXOC5/TIMM9/NUP54/AP2M1/TTC7B/ARF6/PACS2/ITGB1BP1/AKT1/CDK5R1/YWHAE/REEP2/ARL6IP1/PMAIP1/CCDC88A/YIF1B/TIMM22/ATP1B3/CALM3/YWHAZ/PDZD11/FERMT2/UBL4A/SEC23A/TIMM10/YWHAB/ATG3/MMP14/GBP1/PACSIN1/VTI1B/GET3/CLSTN1/PDCD5/SGTA/PKP2/NUP155/PIGW/YWHAG/MICALL1/SRP72/NLGN1/GPC6/TM9SF1/GOLGA7/HRAS/SHISA7/GPC2/CNPY4/RAP2A/EPHB2/GDI1/BAG4/RAB32/PPP3R1/TSPAN5/SGTB/ACTB/RAB8A/ARL5B/SAV1/BAX…
GO:0019953	sexual reproduction	869	0.502800497939792	1.57347618989635	3.9595333389734e-21	1.37189464984149e-20	1.99591005967525e-21	10530	tags=34%, list=18%, signal=28%	KIFC1/FBXO5/RACGAP1/CCNB1/TTK/CDK1/PLK1/HMGB2/NCAPH/ASF1B/KIF18A/CIP2A/POC1A/FANCG/TOP2A/KNL1/ASPM/BRIP1/H2AX/E2F1/PTTG1/YY1/CCT7/KHDRBS1/CCT4/MCM8/MSH2/TRIP13/HDAC2/SLIRP/BRCA2/AURKA/NDC1/FANCA/FANCD2/MASTL/CCT5/FANCC/SPIN4/TCP1/RUVBL1/NUP62/RPL39L/HROB/RAD51C/CCNB1IP1/CCT3/EIF2S2/VIPAS39/INTS13/TBPL1/AKT1/FIGNL1/CCT8/DHX36/SNRPA1/TBP/HSF2/SEPTIN7/RNF8/TESMIN/PANX1/FOSL1/MEA1/FANCL/RNF2/DDX20/CC…
GO:0045664	regulation of neuron differentiation	668	0.52803883605864	1.64837936353991	4.77542804267092e-21	1.6316045812459e-20	2.37375078144461e-21	14013	tags=49%, list=24%, signal=38%	CDC20/ASPM/EZH2/PRPF19/BAG5/TTL/ECT2/KDM1A/HDAC2/CFL1/ARF6/NCS1/CARM1/OPA1/ASAP1/AKT1/PAK2/ZNF804A/TCF3/RAC3/CDK5R1/DHX36/EIF4E/DBN1/NME1/DVL3/SPOCK1/TGIF2/CCDC88A/TWF1/NEPRO/EIF4G1/DVL2/MAP1B/SEMA3A/DGUOK/RYK/SLITRK1/DNM1L/RIMS2/BEND6/GSK3B/PACSIN1/MMD/LGALS1/JAG1/YWHAG/ARHGAP33/NLGN1/TUBB2B/SYT1/ADNP/DLX2/SF3A2/GPC2/RNF157/RAP2A/EPHB2/PLAA/GDI1/DDX56/GSK3A/ANKRD27/POU4F2/MDK/ARHGDIA/SRF/IFRD1/P…
GO:0032989	cellular component morphogenesis	797	0.50850212682347	1.59013494169737	4.96787630313068e-21	1.674106261055e-20	2.43558463311382e-21	13806	tags=48%, list=24%, signal=37%	STMN1/KNL1/HPRT1/FBXO45/TTL/HSP90AA1/KIF20B/CFL2/SLIRP/AURKA/CFL1/ERCC2/WASF1/TBPL1/CSRP2/ACTG1/OPA1/MAP4K4/SSBP1/PAK2/CDK5R1/DHX36/LLGL1/DBN1/DVL3/IMMT/DOCK7/CORO1C/CNTNAP2/DVL2/PNPT1/MAP1B/AFG3L2/SEMA3A/SIX4/MTMR2/RYK/SLITRK1/DNM1L/RIMS2/USP33/GSK3B/PACSIN1/B4GALT5/ARHGAP33/NLGN1/TUBB2B/SYT1/SUPV3L1/ADNP/FHOD3/TNNT1/B4GALT6/RNF157/DICER1/RAP2A/EPHB2/PLAA/GDI1/BTBD3/ANKRD27/ACTB/POU4F2/LHX2/NUMB…
GO:0009117	nucleotide metabolic process	529	0.546501664922021	1.69771028957555	1.23113098173329e-20	4.09267866900525e-20	5.95426079358915e-21	9539	tags=42%, list=17%, signal=35%	RRM2/MTHFD1/UNG/TYMS/HPRT1/STOML2/RRM1/RAN/NUDT1/DTYMK/NUP205/PGAM1/GMPS/TPI1/PPAT/NUP85/ENO1/NUP37/SEH1L/NDC1/PAICS/NUP54/RAE1/GAPDH/GNAI3/NUP62/PNP/CTPS1/TBPL1/DCK/OPA1/PGK1/RAB23/NUDT11/UMPS/PRPSAP1/PRPS1/NUP153/PARP1/UCK2/NUP188/ACOT7/GPI/NUP160/NME1/DUT/LDHA/NUP93/NME7/GART/FOXK2/TDG/PFKFB4/CAD/NUP35/PKM/ADSL/PDK1/NUP43/ADA/DGUOK/MFN1/PDK3/NUDT15/AK4/ACLY/PRPSAP2/CYC1/PRPS2/HIF1A/NUP155/PPT2…
GO:0006753	nucleoside phosphate metabolic process	536	0.546308259444832	1.69679878634216	1.38623107163662e-20	4.54683791496813e-20	6.61499739447652e-21	8801	tags=40%, list=15%, signal=34%	RRM2/MTHFD1/UNG/TYMS/HPRT1/STOML2/RRM1/RAN/NUDT1/DTYMK/NUP205/TK1/PGAM1/GMPS/TPI1/PPAT/NUP85/ENO1/NUP37/SEH1L/NDC1/PAICS/NUP54/RAE1/GAPDH/GNAI3/NUP62/PNP/CTPS1/TBPL1/DCK/OPA1/PGK1/RAB23/NUDT11/UMPS/PRPSAP1/PRPS1/NUP153/PARP1/UCK2/NUP188/ACOT7/GPI/NUP160/NME1/DUT/LDHA/NUP93/NME7/GART/FOXK2/TDG/PFKFB4/CAD/NUP35/PKM/ADSL/PDK1/NUP43/ADA/DGUOK/MFN1/PDK3/NUDT15/AK4/ACLY/PRPSAP2/CYC1/PRPS2/HIF1A/NUP155/…
GO:0048858	cell projection morphogenesis	684	0.521013610447317	1.62695754386695	3.13685212433348e-20	1.01534950340268e-19	1.47718798098806e-20	13806	tags=50%, list=24%, signal=38%	STMN1/HPRT1/FBXO45/TTL/HSP90AA1/KIF20B/AURKA/CFL1/WASF1/OPA1/MAP4K4/PAK2/CDK5R1/DHX36/LLGL1/DBN1/DVL3/DOCK7/CORO1C/CNTNAP2/DVL2/MAP1B/AFG3L2/SEMA3A/RYK/SLITRK1/DNM1L/RIMS2/USP33/GSK3B/PACSIN1/B4GALT5/ARHGAP33/NLGN1/TUBB2B/SYT1/ADNP/B4GALT6/RNF157/DICER1/RAP2A/EPHB2/PLAA/GDI1/BTBD3/ANKRD27/ACTB/POU4F2/LHX2/NUMBL/MDK/RAB8A/ARHGDIA/SRF/IFRD1/PDLIM7/CRMP1/WDR36/ZNF365/PLEKHO1/CHN1/CDH2/CNP/RTN4/FOXD1…
GO:0120039	plasma membrane bounded cell projection morphogenesis	680	0.520852243597793	1.62677360895985	5.28655120289833e-20	1.68895012456232e-19	2.45718032670599e-20	13806	tags=50%, list=24%, signal=38%	STMN1/HPRT1/FBXO45/TTL/HSP90AA1/KIF20B/AURKA/CFL1/WASF1/OPA1/MAP4K4/PAK2/CDK5R1/DHX36/LLGL1/DBN1/DVL3/DOCK7/CORO1C/CNTNAP2/DVL2/MAP1B/AFG3L2/SEMA3A/RYK/SLITRK1/DNM1L/RIMS2/USP33/GSK3B/PACSIN1/B4GALT5/ARHGAP33/NLGN1/TUBB2B/SYT1/ADNP/B4GALT6/RNF157/DICER1/RAP2A/EPHB2/PLAA/GDI1/BTBD3/ANKRD27/ACTB/POU4F2/LHX2/NUMBL/RAB8A/ARHGDIA/SRF/IFRD1/PDLIM7/CRMP1/WDR36/ZNF365/PLEKHO1/CHN1/CDH2/CNP/RTN4/FOXD1/TUB…
GO:0051493	regulation of cytoskeleton organization	549	0.543658371157445	1.68977413082303	6.38300275136923e-20	2.01310086773953e-19	2.92877319226119e-20	10708	tags=43%, list=19%, signal=36%	TPX2/SKA3/PSRC1/PLK4/PLK1/KIF11/TACC3/SKA1/KIF18A/CHEK1/STMN1/POC1A/NEK2/STIL/CKAP2/SPAG5/XRCC3/IQGAP3/CCSAP/ECT2/RANBP1/SKA2/BRCA1/CFL2/CCNF/AURKA/CKAP5/XPO1/CFL1/BORA/RAE1/MAPRE1/TMSB15B/WASF1/TMSB15A/NUP62/CEP76/ARF6/PFN2/GMFB/DYNC1H1/MAP6D1/ACTG1/PFN1/ACTR3/BICD1/ITGB1BP1/HDGFL3/DRG1/GEN1/FSD1/PAK2/RAC3/CDK5R1/MTPN/CEP85/MARK4/DBN1/RCC1/FSCN1/CCDC88A/GPSM2/PFDN2/CAPZA1/TWF1/MAP1B/CEP250/PDXP/…
GO:0048812	neuron projection morphogenesis	666	0.523672774259516	1.63442405621581	7.32282034345956e-20	2.28027063859627e-19	3.31746691109427e-20	13806	tags=50%, list=24%, signal=39%	STMN1/HPRT1/FBXO45/TTL/HSP90AA1/KIF20B/AURKA/CFL1/WASF1/OPA1/MAP4K4/PAK2/CDK5R1/DHX36/LLGL1/DBN1/DVL3/DOCK7/CNTNAP2/DVL2/MAP1B/AFG3L2/SEMA3A/RYK/SLITRK1/DNM1L/RIMS2/USP33/GSK3B/PACSIN1/B4GALT5/ARHGAP33/NLGN1/TUBB2B/SYT1/ADNP/B4GALT6/RNF157/DICER1/RAP2A/EPHB2/PLAA/GDI1/BTBD3/ANKRD27/ACTB/POU4F2/LHX2/NUMBL/RAB8A/ARHGDIA/SRF/IFRD1/PDLIM7/CRMP1/WDR36/ZNF365/CHN1/CDH2/CNP/RTN4/FOXD1/TUBB3/BRSK1/NRXN1/…
GO:0000904	cell morphogenesis involved in differentiation	753	0.5117407868056	1.59798315652798	1.03104956118912e-19	3.17047740065654e-19	4.61259014216185e-20	12010	tags=45%, list=21%, signal=36%	STMN1/HPRT1/KIF14/FBXO45/TTL/HSP90AA1/ACTN1/CFL1/RCC2/OPA1/ITGB1BP1/PAK2/RAC3/CDK5R1/DHX36/LLGL1/DBN1/CASP3/FRMD6/DOCK7/CORO1C/PRKDC/FERMT2/MAP1B/AFG3L2/SEMA3A/RYK/GBP1/SLITRK1/DNM1L/USP33/GSK3B/B4GALT5/ARHGAP33/NLGN1/CLIC4/TUBB2B/ADNP/MELTF/B4GALT6/ARPC2/AP1AR/RAP2A/EPHB2/GDI1/BTBD3/ANKRD27/ACTB/POU4F2/LHX2/NUMBL/MDK/RAB8A/ARHGDIA/SRF/IFRD1/PDLIM7/ACTN4/CRMP1/WDR36/ZNF365/CHN1/PLOD3/VPS33A/CDH2/…
GO:0007276	gamete generation	708	0.517306563233225	1.61521229466172	1.34586845514837e-19	4.08745234526543e-19	5.9466572417212e-20	10221	tags=35%, list=18%, signal=29%	KIFC1/FBXO5/RACGAP1/CCNB1/TTK/PLK1/HMGB2/NCAPH/ASF1B/KIF18A/CIP2A/POC1A/FANCG/TOP2A/KNL1/ASPM/BRIP1/H2AX/E2F1/PTTG1/YY1/KHDRBS1/MCM8/MSH2/TRIP13/SLIRP/BRCA2/AURKA/NDC1/FANCA/FANCD2/MASTL/FANCC/SPIN4/RUVBL1/NUP62/RPL39L/HROB/RAD51C/CCNB1IP1/EIF2S2/VIPAS39/TBPL1/AKT1/FIGNL1/DHX36/SNRPA1/TBP/HSF2/SEPTIN7/RNF8/TESMIN/PANX1/FOSL1/MEA1/FANCL/RNF2/DDX20/CCIN/PAFAH1B3/SRPK1/XRN2/TEX15/SPIN1/TMEM203/EIF5A…
GO:0048609	multicellular organismal reproductive process	847	0.500088409604353	1.56531051620381	2.48356735521874e-19	7.45070206565622e-19	1.08397034759226e-19	10221	tags=34%, list=18%, signal=28%	KIFC1/FBXO5/RACGAP1/CCNB1/TTK/PLK1/HMGB2/NCAPH/ASF1B/PCNA/KIF18A/CIP2A/POC1A/FANCG/TOP2A/KNL1/ASPM/BRIP1/H2AX/E2F1/PTTG1/YY1/KHDRBS1/MCM8/MSH2/PPAT/TRIP13/HDAC2/SLIRP/BRCA2/AURKA/NDC1/FANCA/FANCD2/MASTL/FANCC/SPIN4/RUVBL1/NUP62/RPL39L/HROB/RAD51C/CCNB1IP1/EIF2S2/VIPAS39/TBPL1/AKT1/FIGNL1/DHX36/SNRPA1/CASP2/TBP/HSF2/CASP3/SEPTIN7/RNF8/TESMIN/PANX1/FOSL1/MEA1/FANCL/RNF2/DDX20/CCIN/PAFAH1B3/SRPK1/XR…
GO:0032504	multicellular organism reproduction	867	0.494750721617427	1.54853273276043	4.61014010536095e-19	1.36637887460096e-18	1.98788539736554e-19	10221	tags=33%, list=18%, signal=28%	KIFC1/FBXO5/RACGAP1/CCNB1/TTK/PLK1/HMGB2/NCAPH/ASF1B/PCNA/KIF18A/CIP2A/POC1A/FANCG/TOP2A/KNL1/ASPM/BRIP1/H2AX/E2F1/PTTG1/YY1/KHDRBS1/MCM8/MSH2/PPAT/TRIP13/HDAC2/SLIRP/BRCA2/AURKA/NDC1/FANCA/FANCD2/MASTL/FANCC/SPIN4/RUVBL1/NUP62/RPL39L/HROB/RAD51C/CCNB1IP1/EIF2S2/VIPAS39/TBPL1/AKT1/FIGNL1/DHX36/SNRPA1/CASP2/TBP/HSF2/CASP3/SEPTIN7/RNF8/TESMIN/PANX1/FOSL1/MEA1/FANCL/RNF2/DDX20/CCIN/PAFAH1B3/SRPK1/XR…
GO:0043069	negative regulation of programmed cell death	917	0.489334532519639	1.53216609161527	9.01020678207981e-19	2.63870341475194e-18	3.83893522043501e-19	10728	tags=36%, list=19%, signal=30%	BIRC5/MAD2L1/CDK1/PLK1/HMGB2/AURKB/STIL/UNG/DDIAS/SET/KIF14/BAG5/MNAT1/BARD1/MSH2/KDM1A/BRCA1/HDAC2/ENO1/ZC3HC1/DNMT1/AURKA/PTMA/CFL1/ATAD5/PARL/CDKN2D/NAA15/GNAI3/ALKBH1/NUP62/XRCC2/HTRA2/DNAJA1/OPA1/MAP4K4/MAZ/HNRNPK/BCL2L12/AKT1/DAD1/PAK2/PA2G4/FIGNL1/RNF34/CASP2/PDCD10/YWHAE/SNX6/SPHK1/CASP3/ARL6IP1/TFRC/NONO/SNAI2/SNCB/TRIAP1/AREL1/ZPR1/FADD/ITGA5/PRKDC/UBE2O/YWHAZ/MYC/RIPK2/ADA/CHD8/PSME3/S…
GO:0043066	negative regulation of apoptotic process	898	0.491434972313113	1.53844291330966	1.02882302012606e-18	2.97753485824718e-18	4.33188640053078e-19	10728	tags=36%, list=19%, signal=30%	BIRC5/MAD2L1/CDK1/PLK1/HMGB2/AURKB/STIL/UNG/DDIAS/SET/KIF14/BAG5/MNAT1/BARD1/MSH2/KDM1A/BRCA1/HDAC2/ENO1/ZC3HC1/DNMT1/AURKA/PTMA/CFL1/ATAD5/PARL/CDKN2D/NAA15/GNAI3/ALKBH1/NUP62/XRCC2/HTRA2/DNAJA1/OPA1/MAP4K4/MAZ/HNRNPK/BCL2L12/AKT1/DAD1/PAK2/PA2G4/FIGNL1/RNF34/CASP2/PDCD10/YWHAE/SNX6/SPHK1/CASP3/ARL6IP1/TFRC/NONO/SNAI2/SNCB/TRIAP1/AREL1/ZPR1/FADD/ITGA5/PRKDC/UBE2O/YWHAZ/MYC/RIPK2/ADA/CHD8/PSME3/S…
GO:0045859	regulation of protein kinase activity	794	0.498346376334439	1.55798683013418	2.71048195032211e-18	7.75323906720044e-18	1.12798514456489e-18	12463	tags=42%, list=22%, signal=33%	CDKN3/CCNA2/TPX2/CCNB1/PSRC1/CDK1/PLK1/CDC25C/CCNB2/CENPE/PKMYT1/CKS1B/DBF4/EZH2/INCENP/NCAPG2/CLSPN/PBK/CDC25A/CCNE2/KIF14/MNAT1/IQGAP3/CKS2/HSP90AA1/ECT2/DBF4B/CCNK/CCNF/COPS8/CDC6/BORA/CDKN2D/PHB/FAF1/NUP62/UBE2N/GMFB/BLM/DNAJA1/RTRAF/MAP4K4/ITGB1BP1/CDKN2C/AKT1/PAK2/IPO5/SOCS4/CDK5R1/CEP85/PDCD10/XRCC5/SNX6/DVL3/GPS1/CASP3/PKIA/BCCIP/ELP4/CORO1C/CCDC88A/UBE2V1/GSKIP/CDKN2A/DAXX/CALM3/RIPK2/DU…
GO:0010942	positive regulation of cell death	722	0.50613613647189	1.58071923209394	2.96861562394125e-18	8.39401659183387e-18	1.22120908909864e-18	11854	tags=42%, list=21%, signal=34%	EIF2S1/MELK/PNMA1/TOP2A/MYBL2/E2F1/BARD1/ECT2/YWHAQ/SENP1/ANP32B/UTP11/GAPDH/PHB/FAF1/CTNNBL1/HTRA2/E2F3/DNAJA1/MTCH2/HMGB1/AKT1/DIABLO/PAK2/GNA13/CDK5R1/UBE2M/FGD1/PARP1/CASP2/MARK4/YWHAE/LDHA/CASP3/FOSL1/PMAIP1/AIMP2/ITGB3BP/DDX20/FADD/ELK1/CASP8AP2/CDKN2A/SRPK2/DAXX/PRKDC/RRP1B/MTCH1/YWHAZ/MYC/PPID/RIPK2/EIF4G1/CYCS/YWHAB/FAM162A/HMGA2/SFPQ/EIF2B5/DNM1L/GSK3B/SAP30BP/PDCD5/PPIF/KHDC1/DFFA/CDC3…
GO:0043549	regulation of kinase activity	904	0.489261179143448	1.53163757768162	4.0011549146425e-18	1.11850466932052e-17	1.62726396050054e-18	12634	tags=41%, list=22%, signal=33%	CDKN3/CCNA2/TPX2/CCNB1/PSRC1/CDK1/PLK1/CDC25C/CCNB2/CENPE/PKMYT1/CKS1B/DBF4/EZH2/INCENP/NCAPG2/CLSPN/PBK/CDC25A/CCNE2/KIF14/RBL1/MNAT1/IQGAP3/CKS2/HSP90AA1/ECT2/DBF4B/CCNK/CCNF/COPS8/CDC6/BORA/CDKN2D/PHB/FAF1/NUP62/UBE2N/GMFB/BLM/DNAJA1/RTRAF/MAP4K4/ITGB1BP1/CDKN2C/AKT1/PAK2/IPO5/NBN/SOCS4/CDK5R1/CEP85/PDCD10/XRCC5/SNX6/DVL3/GPS1/CASP3/PKIA/BCCIP/ELP4/CORO1C/CCDC88A/UBE2V1/GSKIP/CDKN2A/DAXX/CALM3…
GO:0040008	regulation of growth	677	0.511829047048729	1.59851573556951	5.9665501357764e-18	1.64918127348426e-17	2.39932234909991e-18	13354	tags=48%, list=23%, signal=37%	CCNB1/PSRC1/CDK1/CCNB2/ACTL6A/PARP2/MAD2L2/EXOSC2/KIF14/YY1/TTL/RUVBL2/UBE2E3/ENO1/NCBP1/CDKN2D/MRGBP/PHB/EXOSC9/ZNF639/RUVBL1/HTRA2/CARM1/CDKN2C/AKT1/PAK2/SOCS4/CDK5R1/MTPN/MORF4L2/JARID2/DBN1/SPHK1/SPOCK1/RBBP7/DCBLD2/ZPR1/DDX49/CCDC85B/CDKN2A/PRKDC/ADNP2/STC2/EIF4G1/PNPT1/MAP1B/AFG3L2/SEMA3A/MMP14/SIX4/RYK/HMGA2/PAK5/RIMS2/PSMD10/GSK3B/CLSTN1/HIF1A/NDUFS3/CSH2/HSF1/NAIF1/ADAM17/PPP2CA/SYT1/SUP…
GO:0031344	regulation of cell projection organization	698	0.506155958856968	1.58109980446515	1.44946540030681e-17	3.96187209417194e-17	5.76395597782824e-18	13277	tags=46%, list=23%, signal=36%	CDC20/EZH2/BAG5/TTL/ANLN/KDM1A/HDAC2/CFL1/RCC2/FXR1/ARF6/NCS1/PFN2/PFN1/CARM1/ACTR3/OPA1/ASAP1/CEP135/AKT1/PAK2/ZNF804A/CDK5R1/DHX36/PLEK2/MARK4/DBN1/NME1/RALA/DVL3/FSCN1/SPOCK1/SEPTIN7/CORO1C/CCDC88A/VDAC3/TWF1/DVL2/MAP1B/SEMA3A/DGUOK/ATG3/RYK/SLITRK1/CEP97/DNM1L/RIMS2/GSK3B/PACSIN1/LGALS1/ARHGAP33/HOMER1/NLGN1/TUBB2B/SYT1/ADNP/HRAS/SF3A2/GPC2/RNF157/ARPC2/RAP2A/EPHB2/PLAA/GDI1/CAPZB/AKIRIN1/DDX…
GO:0031400	negative regulation of protein modification process	624	0.517739541648009	1.61445984940796	1.63716290329408e-17	4.42573707923454e-17	6.43881303782517e-18	12479	tags=44%, list=22%, signal=35%	FBXO5/MAD2L1/CCNB1/PLK1/MAD2L2/PBK/SET/FOXM1/BAG5/TINF2/KDM1A/BRCA1/HDAC2/DNMT1/PPP1R8/WDR5/PWP1/MASTL/CDKN2D/PHB/U2AF2/NUP62/GMFB/DNAJA1/RTRAF/ITGB1BP1/CDKN2C/GLMN/PRMT3/PPP2R5D/AKT1/PAK2/IPO5/PPP1R14B/SOCS4/CEP85/JARID2/YWHAE/SNX6/OTUB2/GPS1/CASP3/PKIA/CORO1C/STRAP/SMARCB1/OTUB1/GSKIP/CDKN2A/PRMT6/CD109/PRKDC/BOD1/CALM3/MYC/SVBP/DUSP14/EIF4G1/YWHAB/GBP1/MTF2/NOC2L/VPS25/PSMD10/GSK3B/PKN1/SOX4/Y…
GO:0120035	regulation of plasma membrane bounded cell projection organization	689	0.508769482784994	1.5884147679235	2.41024918758462e-17	6.44479674071538e-17	9.37625542080972e-18	13277	tags=46%, list=23%, signal=36%	CDC20/EZH2/BAG5/TTL/ANLN/KDM1A/HDAC2/CFL1/RCC2/FXR1/ARF6/NCS1/PFN2/PFN1/CARM1/ACTR3/OPA1/ASAP1/CEP135/AKT1/PAK2/ZNF804A/CDK5R1/DHX36/PLEK2/MARK4/DBN1/NME1/RALA/DVL3/FSCN1/SPOCK1/SEPTIN7/CORO1C/CCDC88A/VDAC3/TWF1/DVL2/MAP1B/SEMA3A/DGUOK/ATG3/RYK/SLITRK1/CEP97/DNM1L/RIMS2/GSK3B/PACSIN1/LGALS1/ARHGAP33/HOMER1/NLGN1/TUBB2B/SYT1/ADNP/HRAS/SF3A2/GPC2/RNF157/ARPC2/RAP2A/EPHB2/PLAA/GDI1/CAPZB/AKIRIN1/DDX…
GO:0048598	embryonic morphogenesis	598	0.514085950931663	1.60164921099243	2.87132964892245e-17	7.59513003908518e-17	1.10498254740649e-17	13918	tags=51%, list=24%, signal=39%	MTHFD1/STIL/KIF20B/YBX1/HDAC2/EIF4A3/CFL1/TRIM28/MTHFD1L/PFN1/GLMN/BBS7/LMBR1/IFT52/RALA/DVL3/CASP3/TGIF2/RNF2/ITGA5/HOXD12/EXT2/DVL2/MMP14/SIX4/HMGA2/SP3/HIF1A/SOX4/MFAP2/JAG2/MACROH2A1/DLX2/MSX1/DNAJB6/EPHB2/HOXD13/LNPK/C2orf49/TWSG1/HMX2/LHX2/GNA12/SRF/BAX/MKKS/HDAC1/VEGFC/FZD6/TWIST1/ZIC1/TFAP2A/HOXA6/PAX2/ADM/CDC73/LHFPL5/HOXD10/KDM2B/PRKRA/PSEN1/GLI3/BCL10/DUSP5/DLG1/NDRG4/CTHRC1/PHLDB2/C2C…
GO:0051347	positive regulation of transferase activity	690	0.504366401133595	1.57483385601377	2.99707912606695e-17	7.84341984055818e-17	1.14110515438159e-17	12077	tags=41%, list=21%, signal=33%	CDC20/TPX2/CCNB1/PSRC1/CDK1/PLK1/UBE2S/PCNA/CENPE/AURKB/NEK2/DSCC1/UBE2C/CKS1B/DBF4/RFC4/EZH2/INCENP/NCAPG2/CLSPN/RFC3/RFC5/RFC2/PBK/KIF14/MNAT1/IQGAP3/CKS2/HSP90AA1/CCT4/ECT2/DBF4B/CCNK/DKC1/COPS8/CDC6/BORA/MASTL/HNRNPD/PHB/TCP1/PTGES3/UBE2N/POT1/MAP4K4/ITGB1BP1/DCUN1D5/AKT1/PAK2/NBN/CDK5R1/PDCD10/XRCC5/DVL3/HNRNPA2B1/CCDC88A/UBE2V1/DCUN1D1/DAXX/CALM3/MYC/RIPK2/DVL2/RYK/HMGA2/PAK5/PSMD10/MMD/ZFP…
GO:0043065	positive regulation of apoptotic process	660	0.509536609249827	1.59001387679254	3.24857832878133e-17	8.41210809347587e-17	1.2238411432528e-17	11854	tags=43%, list=21%, signal=34%	EIF2S1/MELK/PNMA1/TOP2A/MYBL2/E2F1/BARD1/ECT2/YWHAQ/SENP1/ANP32B/UTP11/GAPDH/FAF1/CTNNBL1/HTRA2/E2F3/DNAJA1/MTCH2/HMGB1/AKT1/DIABLO/PAK2/GNA13/CDK5R1/UBE2M/FGD1/CASP2/YWHAE/LDHA/CASP3/FOSL1/PMAIP1/ITGB3BP/DDX20/FADD/CASP8AP2/CDKN2A/SRPK2/PRKDC/RRP1B/MTCH1/YWHAZ/MYC/PPID/RIPK2/CYCS/YWHAB/FAM162A/HMGA2/SFPQ/EIF2B5/DNM1L/GSK3B/PDCD5/PPIF/KHDC1/DFFA/CDC34/SOX4/YWHAG/PPP1CA/PDCD2/ZC3H8/HSF1/C3orf38/UB…
GO:1901137	carbohydrate derivative biosynthetic process	667	0.505520350723923	1.57801776050195	4.00307736249108e-17	1.02578857413834e-16	1.49237533250764e-17	11418	tags=41%, list=20%, signal=34%	RRM2/TYMS/HPRT1/STOML2/RRM1/DTYMK/TK1/PRTFDC1/GMPS/TPI1/PPAT/XXYLT1/ENO1/POFUT1/PAICS/PYGL/GNPNAT1/CTPS1/TBPL1/B3GNT5/DCK/DAD1/UMPS/PRPSAP1/PRPS1/PARP1/UCK2/ACOT7/NME1/DUT/B3GALNT1/POGLUT2/NME7/GART/DPY19L4/DPM1/CAD/ALG10/PKM/EXT2/ADSL/MGAT5B/PDK1/ADA/TMTC3/DGUOK/PDK3/GNPDA1/PIGX/AK4/ACLY/HS2ST1/PRPSAP2/CYC1/PRPS2/B4GALT5/PIGW/RXYLT1/TET1/PPT2/C1GALT1C1L/NUDT2/GPC6/NANP/ELOVL4/ATP5F1B/POGLUT3/GPC…
GO:0048667	cell morphogenesis involved in neuron differentiation	604	0.515985772485803	1.60815935402206	5.43402981738485e-17	1.37811477842956e-16	2.00495945513928e-17	13806	tags=50%, list=24%, signal=38%	STMN1/HPRT1/FBXO45/TTL/HSP90AA1/CFL1/OPA1/PAK2/CDK5R1/DHX36/LLGL1/DBN1/DOCK7/MAP1B/AFG3L2/SEMA3A/RYK/SLITRK1/DNM1L/USP33/GSK3B/B4GALT5/ARHGAP33/NLGN1/TUBB2B/ADNP/B4GALT6/RAP2A/EPHB2/GDI1/BTBD3/ANKRD27/ACTB/POU4F2/LHX2/NUMBL/RAB8A/ARHGDIA/SRF/IFRD1/PDLIM7/CRMP1/WDR36/ZNF365/CHN1/CDH2/CNP/RTN4/FOXD1/TUBB3/BRSK1/NRXN1/DRAXIN/EPHB1/PAX2/NIN/STK25/CHODL/NKX6-1/PIK3CA/LHFPL5/HSP90AB1/GAP43/TIAM1/UNK/VC…
GO:0043068	positive regulation of programmed cell death	669	0.50748429984734	1.58432125254583	5.93951126939767e-17	1.49093854313452e-16	2.16910185993041e-17	11854	tags=42%, list=21%, signal=34%	EIF2S1/MELK/PNMA1/TOP2A/MYBL2/E2F1/BARD1/ECT2/YWHAQ/SENP1/ANP32B/UTP11/GAPDH/FAF1/CTNNBL1/HTRA2/E2F3/DNAJA1/MTCH2/HMGB1/AKT1/DIABLO/PAK2/GNA13/CDK5R1/UBE2M/FGD1/CASP2/MARK4/YWHAE/LDHA/CASP3/FOSL1/PMAIP1/ITGB3BP/DDX20/FADD/CASP8AP2/CDKN2A/SRPK2/PRKDC/RRP1B/MTCH1/YWHAZ/MYC/PPID/RIPK2/CYCS/YWHAB/FAM162A/HMGA2/SFPQ/EIF2B5/DNM1L/GSK3B/PDCD5/PPIF/KHDC1/DFFA/CDC34/SOX4/YWHAG/PPP1CA/PDCD2/ZC3H8/HSF1/C3or…
GO:0006914	autophagy	531	0.523312511482033	1.62603586102161	1.17683568574743e-16	2.89501578693869e-16	4.21183298056976e-17	13537	tags=50%, list=24%, signal=38%	HSP90AA1/TOMM5/PARL/DYNLL1/GAPDH/GNAI3/VTA1/HTRA2/PACS2/MTERF3/HMGB1/RAB23/PGAM5/AKT1/CDK5R1/TOMM40/UBXN2A/CISD2/SNX6/CASP3/FOXK2/SNF8/ATP6V1D/RIPK2/EIF4G1/MFN1/ATG3/TOMM70/TLK2/RAB39B/DNM1L/USP10/RRAGC/USP33/VPS25/GSK3B/HIF1A/CSNK2B/TM9SF1/SCFD1/VPS26A/SYT11/CSNK2A1/PLAA/TECPR2/TMEM74/GSK3A/MAP3K7/RAB39A/RAB8A/HSPA8/ATG4C/SRPX/VPS37D/PAFAH1B2/PHB2/VPS33A/ATP6V0A2/NRBF2/ATG5/ATG101/VPS16/EIF4G2/V…
GO:0061919	process utilizing autophagic mechanism	531	0.523312511482033	1.62603586102161	1.17683568574743e-16	2.89501578693869e-16	4.21183298056976e-17	13537	tags=50%, list=24%, signal=38%	HSP90AA1/TOMM5/PARL/DYNLL1/GAPDH/GNAI3/VTA1/HTRA2/PACS2/MTERF3/HMGB1/RAB23/PGAM5/AKT1/CDK5R1/TOMM40/UBXN2A/CISD2/SNX6/CASP3/FOXK2/SNF8/ATP6V1D/RIPK2/EIF4G1/MFN1/ATG3/TOMM70/TLK2/RAB39B/DNM1L/USP10/RRAGC/USP33/VPS25/GSK3B/HIF1A/CSNK2B/TM9SF1/SCFD1/VPS26A/SYT11/CSNK2A1/PLAA/TECPR2/TMEM74/GSK3A/MAP3K7/RAB39A/RAB8A/HSPA8/ATG4C/SRPX/VPS37D/PAFAH1B2/PHB2/VPS33A/ATP6V0A2/NRBF2/ATG5/ATG101/VPS16/EIF4G2/V…
GO:0051962	positive regulation of nervous system development	545	0.524039990926236	1.6289281448662	1.43082500640976e-16	3.48497971858219e-16	5.07014593204085e-17	13480	tags=47%, list=23%, signal=36%	CDC20/SNW1/PRMT5/ASPM/EZH2/E2F1/PRPF19/ECT2/KIF20B/KDM1A/HDAC2/XRCC2/OPA1/LINGO2/ZNF804A/TCF3/DHX36/PPP1CC/XRCC5/DBN1/NME1/DVL3/TGIF2/TPBG/TWF1/EIF4G1/DVL2/MAP1B/SEMA3A/SLITRK1/DNM1L/RIMS2/BEND6/PACSIN1/SRRT/MMD/CLSTN1/HIF1A/RELA/NLGN1/TUBB2B/SYT1/ADNP/DLX2/ZNF488/SF3A2/GPC2/RNF157/DICER1/EPHB2/PLAA/GDI1/DDX56/ANKRD27/POU4F2/NUMBL/NAP1L1/MDK/ARHGDIA/SRF/DLX1/HDAC1/VEGFC/ZNF365/AP2A1/NRXN1/CPNE1/E…
GO:0048589	developmental growth	658	0.503968086203583	1.57278518203303	3.31820431026328e-16	8.00272804239967e-16	1.16428221412747e-16	13966	tags=48%, list=24%, signal=36%	CCNB1/GINS1/CDK1/POC1A/STIL/PARP2/ASPM/TYMS/EZH2/NCAPG2/YY1/PRPF19/TTL/HSP90AA1/BRCA2/AURKA/TMEM38B/RMI1/ERCC2/ALKBH1/TRIM28/WASF1/GINS4/XRCC2/HTRA2/CARM1/AKT1/NBN/CDK5R1/MTPN/JARID2/DBN1/ZPR1/PKM/PRKDC/STC2/MAP1B/AFG3L2/SEMA3A/MEX3C/SIX4/RYK/SLITRK1/ERCC1/RIMS2/GSK3B/HSF1/CLIC4/PALB2/SYT1/ADNP/UNC79/EIF4H/RNF157/PLAA/GDI1/HOXD13/AKIRIN1/PIN1/GSK3A/POU4F2/LHX2/MDK/SAV1/SRF/IFRD1/MKKS/WDR36/TARBP2…
GO:0010975	regulation of neuron projection development	512	0.523706858237432	1.62531859031524	8.31755292572101e-16	1.98652234924987e-15	2.89010525778758e-16	13565	tags=48%, list=24%, signal=37%	CDC20/EZH2/BAG5/TTL/KDM1A/HDAC2/CFL1/ARF6/NCS1/CARM1/OPA1/ASAP1/AKT1/PAK2/ZNF804A/CDK5R1/DHX36/DBN1/NME1/DVL3/SPOCK1/CCDC88A/TWF1/DVL2/MAP1B/SEMA3A/DGUOK/RYK/SLITRK1/DNM1L/RIMS2/GSK3B/PACSIN1/LGALS1/ARHGAP33/NLGN1/TUBB2B/SYT1/ADNP/SF3A2/GPC2/RNF157/RAP2A/EPHB2/PLAA/GDI1/DDX56/GSK3A/ANKRD27/POU4F2/MDK/ARHGDIA/SRF/IFRD1/PAQR3/CRMP1/WDR36/ZNF365/CHN1/CDH2/AP2A1/RTN4/BRSK1/DRAXIN/NIN/STK25/SRGAP2C/CH…
GO:0010720	positive regulation of cell development	558	0.512474391205374	1.59352812929336	3.80424373003248e-15	8.9984995921922e-15	1.30915270061846e-15	13476	tags=45%, list=23%, signal=35%	SNW1/PRMT5/PARP2/ASPM/EZH2/E2F1/PRPF19/ECT2/KIF20B/KDM1A/HDAC2/AURKA/XRCC2/OPA1/ZNF804A/TCF3/RAC3/DHX36/PPP1CC/XRCC5/DBN1/NME1/DVL3/TGIF2/TWF1/PRKDC/EIF4G1/DVL2/MAP1B/SEMA3A/SLITRK1/DNM1L/RIMS2/BEND6/PACSIN1/SRRT/MMD/HIF1A/RELA/NLGN1/TUBB2B/SYT1/ADNP/DLX2/ZNF488/SF3A2/GPC2/RNF157/DICER1/ARPC2/EPHB2/PLAA/GDI1/PIN1/DDX56/ANKRD27/POU4F2/NUMBL/NAP1L1/MDK/ARHGDIA/SRF/DLX1/HDAC1/VEGFC/ZNF365/AP2A1/CPNE…
GO:0048232	male gamete generation	567	0.507743111198438	1.57932584922134	5.97177360515887e-15	0.0000000000000139910124463722	2.03549175514187e-15	10400	tags=34%, list=18%, signal=28%	KIFC1/RACGAP1/CCNB1/HMGB2/ASF1B/KIF18A/CIP2A/POC1A/FANCG/KNL1/ASPM/BRIP1/H2AX/E2F1/PTTG1/YY1/KHDRBS1/MCM8/TRIP13/SLIRP/BRCA2/NDC1/FANCA/RUVBL1/NUP62/RPL39L/HROB/RAD51C/CCNB1IP1/VIPAS39/TBPL1/FIGNL1/DHX36/SNRPA1/TBP/HSF2/SEPTIN7/RNF8/TESMIN/MEA1/CCIN/PAFAH1B3/SRPK1/XRN2/TEX15/TMEM203/EIF5A2/ERCC1/MYBL1/DNMT3A/JAG2/RAD23B/HSF1/USP42/KDM3A/CEP131/CEP57/SSTR2/TNP1/HSF2BP/PSME4/B4GALNT1/MAST2/POU4F2/B…
GO:0061564	axon development	527	0.510479391868053	1.58560813773659	0.0000000000000207518301505279	0.0000000000000481599077078289	7.0065762176559e-15	12258	tags=45%, list=21%, signal=36%	STMN1/FBXO45/TTL/HSP90AA1/DHFR/PAK2/CDK5R1/LLGL1/DBN1/CASP3/DOCK7/ZPR1/SVBP/MAP1B/AFG3L2/SEMA3A/RYK/SLITRK1/USP33/GSK3B/B4GALT5/TUBB2B/ADNP/B4GALT6/EPHB2/GDI1/ACTB/POU4F2/LHX2/NUMBL/RAB8A/ARHGDIA/SRF/IFRD1/PDLIM7/CRMP1/WDR36/CHN1/CDH2/CNP/RTN4/FOXD1/TUBB3/BRSK1/NRXN1/NREP/DRAXIN/EPHB1/PAX2/NIN/STK25/CHODL/NKX6-1/PIK3CA/HSP90AB1/GAP43/TIAM1/VCL/RAB10/PSEN1/B3GNT2/GLI3/ADCY1/SPAST/PLP1/LHX1/EPHA8/L…
GO:0030162	regulation of proteolysis	735	0.485798655213312	1.51777711120893	0.0000000000000227709083457695	0.0000000000000523518079725169	7.61643761688307e-15	10919	tags=36%, list=19%, signal=30%	BIRC5/CDC20/PLK1/PBK/PTTG1/BAG5/SUMO2/HDAC2/ENO1/SENP1/ANP32B/AURKA/XPO1/PARL/NEDD8/CDKN2D/GAPDH/LDLRAD3/HTRA2/HMGB1/GLMN/PSMC1/PSME2/AKIRIN2/BCL2L12/AKT1/DIABLO/PAK2/PSMD14/RNF34/SOCS4/CASP2/BBS7/YWHAE/IFT52/RNF144A/SPOCK1/ARL6IP1/PMAIP1/TRIAP1/RAD23A/FADD/CASP8AP2/CD109/UBE2O/ADRM1/PSME1/MTCH1/SART3/MYC/SVBP/RIPK2/PSMC4/TMTC3/PSMA3/PSME3/CYCS/MMP14/PSMC2/FAM162A/NUDT15/OVOS2/ANKIB1/TLK2/NLE1/PS…
GO:0034330	cell junction organization	710	0.488014614405318	1.52375705707637	0.0000000000000236726975949211	0.0000000000000539211445217648	7.84475358896022e-15	13480	tags=46%, list=23%, signal=36%	CDC20/TUBB/FBXO45/ECT2/CDH24/ACTN1/CFL1/WASF1/RCC2/ARF6/PFN2/ACTG1/PFN1/OPA1/MAP4K4/ITGB1BP1/LINGO2/PAK2/ZNF804A/CDK5R1/DHX36/DBN1/FSCN1/SNAI2/SNCB/CORO1C/PVR/GJC1/TPBG/CAPZA1/ITGA5/PARD6G/YWHAZ/TUBA1A/FERMT2/EIF4G1/MAP1B/AFG3L2/MMP14/SIX4/MTMR2/RYK/RAB39B/C1QL1/SLITRK1/DNM1L/CDH18/CLSTN1/PKP2/ARL2/ARHGAP33/CAMKV/LRFN4/HOMER1/NLGN1/GPC6/ADNP/CDH12/SHISA7/EPHB2/CDH3/PIN1/PPFIBP1/ADD2/ACTB/PKN2/NUM…
GO:0030097	hemopoiesis	919	0.468508969345061	1.46710620466745	0.0000000000000241235926167248	0.0000000000000544440714102228	7.92083195527418e-15	11153	tags=36%, list=19%, signal=29%	GLRX5/MELK/HMGB2/TOP2A/NCAPG2/ESCO2/PSMC3/PSMD2/MSH2/ANLN/PRMT1/LYAR/SENP1/BRCA2/ACTN1/FANCA/WDR5/FANCD2/PSMB7/ERCC2/PSMA7/PNP/PSMB5/CDIN1/HMGB1/PSMC1/PSME2/PSMB2/PSMD14/TCF3/DHX36/C12orf29/PARP1/DPF2/XRCC5/NME1/CASP3/PSMB1/TFRC/SART1/PSMC6/ARMC6/FADD/PSMD12/PUS7/PRMT6/CD109/PSMD9/PRKDC/PSMD11/PSME1/SART3/MYC/RIPK2/PSMC4/ADA/PSMA3/PSME3/PSMA5/MMP14/PSMC2/ATP11C/SP3/ERCC1/PSMD10/PSMB4/PSMD13/HIF1A…
GO:0097435	supramolecular fiber organization	710	0.487878986493052	1.52333357797891	0.0000000000000259271750298018	0.0000000000000579825914302841	8.43563589486375e-15	13261	tags=45%, list=23%, signal=35%	TPX2/KIF2C/FBXO5/PSRC1/KIF18B/KIF18A/STMN1/CKAP2/MAD2L2/DIAPH3/GAS2L3/CCSAP/KATNA1/TUBG1/CFL2/ACTN1/CKAP5/CFL1/MAPRE1/TMSB15B/WASF1/TMSB15A/ARF6/PFN2/GMFB/MAP7D3/DYNC1H1/VIPAS39/MAP6D1/CSRP2/ACTG1/PFN1/ACTR3/ITGB1BP1/HDGFL3/DRG1/FSD1/TPM3/RAP1GDS1/PAK2/FIGNL1/RAC3/CDK5R1/MTPN/KIF24/DBN1/MZT1/COLGALT1/FSCN1/KPNB1/MARCKS/CORO1C/CCDC88A/CAPZA1/MICAL3/TWF1/KIF2A/MAP1B/PDXP/CYRIB/SIX4/PACSIN1/TPM4/PKP…
GO:0048534	hematopoietic or lymphoid organ development	960	0.463967609751984	1.45380531943986	0.0000000000000602666351790399	0.000000000000133563894180575	0.0000000000000194316320160015	11153	tags=35%, list=19%, signal=29%	GLRX5/MELK/HMGB2/CCNB2/TOP2A/NCAPG2/ESCO2/PSMC3/PSMD2/MSH2/ANLN/PRMT1/LYAR/SENP1/BRCA2/ACTN1/FANCA/WDR5/FANCD2/PSMB7/ERCC2/PSMA7/PNP/PSMB5/CDIN1/HMGB1/PSMC1/PSME2/PSMB2/PSMD14/TCF3/DHX36/C12orf29/PARP1/JARID2/DPF2/XRCC5/NME1/CASP3/PSMB1/TFRC/SART1/PSMC6/ARMC6/FADD/PSMD12/PUS7/PRMT6/CD109/PSMD9/PRKDC/PSMD11/PSME1/SART3/MYC/RIPK2/PSMC4/ADA/PSMA3/PSME3/PSMA5/MMP14/SIX4/PSMC2/ATP11C/SP3/ERCC1/PSMD10/…
GO:0030031	cell projection assembly	586	0.49748888784998	1.54959049317594	0.000000000000132057168768045	0.000000000000290054138544098	0.0000000000000421987193431722	9858	tags=38%, list=17%, signal=32%	CDK1/PLK4/PLK1/TUBB/POC1A/NEK2/SCLT1/HAUS8/HAUS1/HSP90AA1/EXOC5/HYLS1/ANLN/TUBG1/NUP85/CKAP5/CEP78/NEDD1/MAPRE1/DYNLL1/HAUS6/SSX2IP/RCC2/CEP76/FXR1/ARF6/PFN2/DYNC1H1/PFN1/TMEM237/ACTR3/ASAP1/CEP135/RAB23/HAUS5/RAC3/HAUS2/PLEK2/DCTN3/FGD1/BBS7/MARK4/KIF24/YWHAE/IFT52/RALA/FSCN1/KIAA0586/SEPTIN7/DNAAF2/CORO1C/FAM161A/CCDC88A/TMEM216/CEP152/VDAC3/TWF1/KIF3C/ATP6V1D/TUBA1A/CEP250/ATG3/CEP97/DYNC2I2/Y…
GO:0071900	regulation of protein serine/threonine kinase activity	518	0.506168978780695	1.57176158003979	0.000000000000298366590327696	0.00000000000064954142673109	0.0000000000000944989666617761	12093	tags=41%, list=21%, signal=32%	CDKN3/CCNA2/CCNB1/PSRC1/CDK1/PLK1/CDC25C/CCNB2/PKMYT1/CKS1B/DBF4/EZH2/INCENP/PBK/CDC25A/CCNE2/MNAT1/IQGAP3/CKS2/DBF4B/CCNK/CCNF/CDC6/CDKN2D/NUP62/UBE2N/BLM/DNAJA1/CDKN2C/AKT1/IPO5/CDK5R1/PDCD10/DVL3/GPS1/CASP3/PKIA/BCCIP/UBE2V1/CDKN2A/DAXX/CALM3/RIPK2/DUSP14/DVL2/HMGA2/PSMD10/PKN1/YWHAG/IRAK1/CCNE1/ADAM17/PPP2CA/MACROH2A1/HRAS/EPHB2/CCNQ/CXCL10/MAP3K7/ACTB/GTF2H1/PAQR3/EIF2AK2/MEN1/HSP90AB1/TIAM1…
GO:0120031	plasma membrane bounded cell projection assembly	571	0.499637366537575	1.55456305209325	0.000000000000680617374436982	0.00000000000146870065010086	0.000000000000213674891328323	9858	tags=38%, list=17%, signal=32%	CDK1/PLK4/PLK1/TUBB/POC1A/NEK2/SCLT1/HAUS8/HAUS1/HSP90AA1/EXOC5/HYLS1/ANLN/TUBG1/NUP85/CKAP5/CEP78/NEDD1/MAPRE1/DYNLL1/HAUS6/SSX2IP/RCC2/CEP76/FXR1/ARF6/PFN2/DYNC1H1/PFN1/TMEM237/ACTR3/ASAP1/CEP135/RAB23/HAUS5/HAUS2/PLEK2/DCTN3/FGD1/BBS7/MARK4/KIF24/YWHAE/IFT52/RALA/FSCN1/KIAA0586/SEPTIN7/DNAAF2/CORO1C/FAM161A/CCDC88A/TMEM216/CEP152/VDAC3/TWF1/KIF3C/ATP6V1D/TUBA1A/CEP250/ATG3/CEP97/DYNC2I2/YWHAG/…
GO:0005975	carbohydrate metabolic process	629	0.487373720644333	1.51986214428	0.000000000000717407153669853	0.00000000000153462747654595	0.000000000000223266299540275	11416	tags=40%, list=20%, signal=32%	NUP205/PGAM1/TPI1/NUP85/ENO1/NUP37/SEH1L/NDC1/POFUT1/WDR5/NUP54/RAE1/GAPDH/NUP62/PYGL/PGK1/MDH1/AKT1/NUP153/PPP1CC/NUP188/GPI/NUP160/RPE/LDHA/SLC2A1/B3GALNT1/NUP93/RPIA/FOXK2/PMAIP1/GBE1/PFKFB4/GANAB/COQ3/NUP35/PKM/EXT2/ABHD10/PDK1/NUP43/PDXP/OTOG/PDK3/GNPDA1/MTMR2/HS2ST1/GSK3B/HIF1A/NUP155/B4GALT5/PPP1CA/DUSP12/EIF6/PPP1R2/PGM2/OGDHL/NANP/GLO1/PFKM/NUP210/B4GALT6/MGAT2/B4GALNT1/ST6GALNAC3/SYNJ2/…
GO:0007283	spermatogenesis	548	0.499328669917621	1.55197421398493	0.000000000000746838989111935	0.0000000000015838137182891	0.000000000000230422192647965	10400	tags=34%, list=18%, signal=28%	KIFC1/RACGAP1/CCNB1/HMGB2/ASF1B/CIP2A/POC1A/FANCG/KNL1/ASPM/BRIP1/H2AX/E2F1/PTTG1/YY1/KHDRBS1/TRIP13/SLIRP/BRCA2/NDC1/RUVBL1/NUP62/RPL39L/RAD51C/CCNB1IP1/VIPAS39/TBPL1/DHX36/SNRPA1/TBP/HSF2/SEPTIN7/RNF8/TESMIN/MEA1/CCIN/PAFAH1B3/SRPK1/XRN2/TEX15/TMEM203/EIF5A2/ERCC1/MYBL1/DNMT3A/JAG2/RAD23B/HSF1/USP42/KDM3A/CEP131/CEP57/SSTR2/TNP1/HSF2BP/PSME4/B4GALNT1/MAST2/POU4F2/BAX/MKKS/PAFAH1B2/TARBP2/CHD5/H…
GO:0009991	response to extracellular stimulus	505	0.504487792476909	1.56550493354664	0.000000000000879934987144418	0.00000000000185011971656006	0.000000000000269165898001891	11147	tags=39%, list=19%, signal=32%	EIF2S1/SNW1/TYMS/BRIP1/HNRNPL/NUDT1/HAT1/SEH1L/CDKN2D/RMI1/NOCT/OPA1/SRSF2/AKT1/DAD1/AHCY/LDHA/SLC2A1/FADS1/SLC16A1/FOXK2/FOSL1/SNAI2/PMAIP1/GSS/CAD/PKM/SKP2/ADSL/STC2/EIF4G1/MAP1B/ADA/GDAP1/NUDT15/DNM1L/ERCC1/RRAGC/USP33/OXCT1/HNRNPA1/DNMT3A/CSH2/RELA/EHMT2/HSF1/DCTPP1/ADNP/SSTR2/EIF4EBP1/CHSY1/STAT1/MAX/CXCL10/CSH1/HSPA8/MARS1/SRF/MKKS/SLC38A2/KPTN/GLRX2/PIM1/EIF2AK2/TBL1XR1/BRSK1/ATG5/PAX2/ADM…
GO:0008284	positive regulation of cell proliferation	959	0.458269546380542	1.43579351982551	0.00000000000150105397140397	0.00000000000310301913416283	0.000000000000451444803429766	11109	tags=33%, list=19%, signal=27%	BIRC5/CDC20/CCNA2/FBXO5/CCNB1/TTK/CDK1/PRC1/HMGB2/CDK2/CIP2A/ASPM/EZH2/CDC7/E2F1/FOXM1/KIF14/MNAT1/IQGAP3/KIF20B/DBF4B/KDM1A/PRMT1/HDAC2/DNMT1/CDC6/ATAD5/SAPCD2/TIPIN/NRAS/SINHCAF/PHB/GNAI3/PNP/E2F3/CARM1/ITGB1BP1/MAZ/HMGB1/AKIRIN2/AKT1/TBRG4/PPP1CC/SUZ12/PDCD10/NME1/SLC7A1/SPHK1/RPRD1B/TFRC/SHMT2/FOSL1/FADD/EIF5A/SRPK2/PRKDC/SKP2/MYC/CDC123/RIPK2/EIF5A2/ADA/CNBP/HMGA2/CD276/STAMBP/PDCL3/HIF1A/MA…
GO:0070201	regulation of establishment of protein localization	646	0.484727328819083	1.51248722629204	0.00000000000150105397140397	0.00000000000310301913416283	0.000000000000451444803429766	10320	tags=36%, list=18%, signal=30%	CDK1/GTSE1/RAN/E2F1/CCT7/SAE1/CCT4/BARD1/ECT2/KIF20B/YWHAQ/DKC1/NSD2/ANP32B/XPO1/PARL/NUP54/CCT5/GAPDH/TCP1/TRIM28/XPO5/NUP62/HTRA2/ARF6/DNAJA1/CCT3/ITGB1BP1/GLMN/CEP135/RAB23/RANGAP1/IPO5/CCT8/CDK5R1/RNF31/LLGL1/PDCD10/GPI/YWHAE/SLC2A1/ENY2/KIAA0586/SLC16A1/PANX1/PMAIP1/PKIA/CTDSPL2/ZPR1/PPIA/NUTF2/PSMD9/YWHAZ/PPID/YWHAB/DNM1L/GSK3B/OXCT1/PDCD5/HIF1A/SOX4/YWHAG/EIPR1/TARDBP/ARL2/CEP295/SCFD1/WRA…
GO:0090407	organophosphate biosynthetic process	588	0.48935117804024	1.52443131853178	0.00000000000397276519254264	0.00000000000814416864471242	0.0000000000011848597942671	11385	tags=39%, list=20%, signal=32%	RRM2/MTHFD1/TYMS/HPRT1/STOML2/RRM1/DTYMK/TK1/GMPS/TPI1/PPAT/ENO1/PAICS/TMEM38B/PYGL/PNP/CTPS1/TBPL1/DCK/PTDSS1/UMPS/PRPSAP1/PRPS1/PARP1/UCK2/ACOT7/NME1/DUT/NME7/GART/FADS1/DPM1/CAD/PKM/HDHD5/ADSL/PDK1/PLSCR1/ADA/DGUOK/PDK3/MTMR2/PIGX/AK4/ACLY/PRPSAP2/CYC1/PRPS2/PIGW/DGKZ/PPT2/NUDT2/CSNK2B/ELOVL4/ATP5F1B/MOCS3/CSNK2A1/DOLPP1/SYNJ2/UQCC3/ELOVL2/PIGK/ATP5MC3/SELENOI/STARD7/LCLAT1/UCK1/CPNE1/VCP/FDPS…
GO:0045596	negative regulation of cell differentiation	749	0.47235742708203	1.474951463762	0.00000000000451042313491431	0.00000000000916995116685058	0.0000000000013340964470386	13949	tags=43%, list=24%, signal=33%	PRMT5/ASPM/EZH2/NCAPG2/MAD2L2/E2F1/YY1/BAG5/YBX1/PRMT1/HDAC2/DNMT1/ANP32B/PTBP1/SINHCAF/RCC2/ARF6/NOCT/CARM1/ITGB1BP1/HMGB1/ASAP1/NELFB/CDK5R1/EIF4E/SUZ12/DPF2/NME1/SPOCK1/RIOX1/SNAI2/CORO1C/STRAP/CCDC85B/MYC/NEPRO/SEMA3A/DGUOK/SIX4/RYK/GBP1/GSK3B/PKP2/GPR173/LGALS1/JAG1/ZC3H8/NLGN1/C1QL4/MED28/PPP2CA/DLX2/MELTF/MSX1/DICER1/AP1AR/EPHB2/GDI1/STAT1/AKIRIN1/LOXL3/CXCL10/TWSG1/GSK3A/POU4F2/LHX2/MDK/A…
GO:0043086	negative regulation of catalytic activity	817	0.464489517440663	1.45205612347313	0.00000000000600392161179386	0.0000000000121062681680434	0.00000000000176128847973245	12634	tags=38%, list=22%, signal=30%	BIRC5/FBXO5/MAD2L1/PLK1/MCM2/KNL1/PKMYT1/MAD2L2/SET/PTTG1/BAG5/MNAT1/PPP1R8/MASTL/HNRNPR/CDKN2D/GAPDH/ABCE1/GNAI3/NUP62/RCC2/GMFB/DNAJA1/RTRAF/POT1/PIF1/BICD1/ITGB1BP1/CDKN2C/BCL2L12/AKT1/PDE6D/PAK2/PRPSAP1/IPO5/PPP1R14B/RNF34/SOCS4/CEP85/YWHAE/SNX6/SPOCK1/GPS1/CASP3/ARL6IP1/SNCB/PKIA/CORO1C/TRIAP1/GSKIP/PPP1R12A/CDKN2A/CD109/UBE2O/RRP1B/BOD1/PCIF1/PDK1/DUSP14/PDK3/OVOS2/NLE1/VPS25/GSK3B/PRPSAP2/…
GO:0051345	positive regulation of hydrolase activity	763	0.466142003706158	1.45619546954796	0.00000000000870518358871113	0.0000000000174103671774223	0.00000000000253295885336909	9414	tags=33%, list=16%, signal=28%	RACGAP1/DEPDC1/DEPDC1B/HMGB2/NCAPH/PCNA/DNAJC9/UHRF1/EZH2/ARHGAP11A/ECT2/RANBP1/MSH6/MSH2/AHSA1/SENP1/ANP32B/EIF5/DYNLL1/PHB/RCC2/HTRA2/PFN2/DNAJA1/PFN1/POT1/MAP4K4/SSBP1/HMGB1/ASAP1/RAP1GDS1/PSME2/RANGAP1/AKIRIN2/PGAM5/AKT1/DIABLO/GNA13/PSMD14/CASP2/LLGL1/DVL3/DDX11/PMAIP1/ZC3H15/DOCK7/CORO1C/RGS20/BCAR3/FADD/CASP8AP2/PPP1R12A/ATP1B3/ADRM1/PSME1/CALM3/MTCH1/MYC/RIPK2/PLSCR1/DVL2/SEC23A/PSME3/CYC…
GO:0023014	signal transduction by protein phosphorylation	938	0.451129515797238	1.41335177657471	0.0000000000141177980242143	0.0000000000280078896286833	0.00000000000407474645860176	11292	tags=34%, list=20%, signal=28%	CDK1/FAM83D/PRMT5/EZH2/PBK/FOXM1/IQGAP3/NELFE/PSMC3/PSMD2/PRMT1/MARK3/PSMB7/NRAS/PHB/NUP62/PSMA7/UBE2N/PSMB5/DNAJA1/MAP4K4/ITGB1BP1/HMGB1/PSMC1/PSME2/AKT1/PSMB2/PAK2/PSMD14/PDCD10/YWHAE/SPHK1/DVL3/GPS1/PSMB1/PSMC6/BCAR3/UBE2V1/SRPK1/PSMD12/SRPK2/DAXX/PSMD9/WDR54/PSMD11/PSME1/YWHAZ/MYC/VRK2/RIPK2/DUSP14/DVL2/PSMC4/PSMA3/SEMA3A/PSME3/PSMA5/YWHAB/PSMC2/RYK/GBP1/PAK5/PSMD10/PSMB4/PSMD13/PKN1/STYX/PSM…
GO:0099536	synaptic signaling	746	0.46466432016095	1.45133898138646	0.0000000000160483928901812	0.0000000000315832372078765	0.00000000000459490828013608	13971	tags=42%, list=24%, signal=32%	CDC20/KPNA2/EIF4A3/SV2A/NCS1/PFN2/MPP2/CNIH2/AKT1/RAC3/CDK5R1/EIF4E/DBN1/TOR1A/SNCB/SH3GL1/GJC1/VDAC3/CALM3/PDZD11/MAP1B/MTMR2/GABRQ/DNM1L/RIMS2/GSK3B/CLSTN1/KCMF1/YWHAG/CHRFAM7A/GNB1/USP14/DGKZ/RELA/ATXN3/HOMER1/NLGN1/DNM1/GIT1/TUBB2B/SYT1/ADNP/HRAS/MYLK2/SHISA7/SYT11/CEP89/EPHB2/DLGAP4/GRIA2/GSK3A/RAB8A/HSPA8/SRF/GPR176/KPNA1/GRIK5/STAU1/CDH2/CNP/BRSK1/NRXN1/EPHB1/DLGAP3/CTBP2/AKAP5/PSMC5/PLEKH…
GO:0070848	response to growth factor	733	0.467582447193546	1.46075352792588	0.0000000000259498732057762	0.0000000000506640381636582	0.00000000000737089130322798	13604	tags=42%, list=24%, signal=32%	CCNA2/SNW1/E2F1/DTYMK/SHCBP1/KNSTRN/HDAC2/MCM7/PTBP1/EIF4A3/NCBP1/WASF1/HTRA2/HNRNPM/ARF6/ITGB1BP1/POLR2G/AKT1/POLR2H/PARP1/SNX6/SPHK1/CDC5L/FIBP/CASP3/SNAI2/STRAP/CTDSPL2/ZPR1/HNRNPF/ELK1/ITGA5/CAD/NCBP2/NCL/CD109/UBE2O/MYC/POLR2D/FERMT2/MAP1B/PDCD5/HIF1A/YES1/CDC34/HNRNPA1/MICALL1/RELA/UBE2D1/GTF2F2/ADAM17/MSX1/CEP57/RAB35/BAG4/PIN1/TWSG1/MAP3K7/UBE2D3/MARS1/TBC1D7/IL17RD/DLX1/VEGFC/TWIST1/POLR…
GO:0007423	sensory organ development	575	0.482417507140749	1.50114900598067	0.0000000000371056175119191	0.000000000071873873290804	0.0000000000104566182793639	13918	tags=45%, list=24%, signal=35%	CCNA2/MCM2/ACTL6A/RRM1/YY1/HDAC2/ANP32B/FJX1/OPA1/CASP2/BBS7/TTLL5/TGIF2/BCAR3/XRN2/DVL2/SIX4/SP3/HIF1A/JAG1/MFAP2/GNB1/JAG2/JMJD6/CLIC4/DLX2/MSX1/EPHB2/PDS5B/MAX/TWSG1/MYH15/HMX2/POU4F2/LHX2/SRF/OLFM3/BAX/HMGN1/DLX1/HDAC1/FZD6/TWIST1/ZIC1/TFAP2A/ATG5/EPHB1/PAX2/CLCN2/LHFPL5/KDM2B/PRKRA/PSEN1/GLI3/DLG1/CTHRC1/CDK4/SMCHD1/PKNOX1/LHX1/SPRED3/SOX2/SIX2/AGTPBP1/VAX2/FZR1/ABI2/PRRX1/EYA1/TDRD7/HMX3/PT…
GO:0010035	response to inorganic substance	556	0.486929898065167	1.51413560566134	0.0000000000390457535799824	0.0000000000750410576615287	0.0000000000109173982049293	10582	tags=37%, list=18%, signal=30%	CCNA2/EIF2S1/CCNB1/CDK1/CDK2/PCNA/EZH2/TIMELESS/RAD51/MNAT1/NUDT1/APEX1/DTYMK/ECT2/HDAC2/EIF4A3/KPNA4/HNRNPD/FANCC/BLM/DHFR/CACYBP/AKT1/SIGMAR1/DHX36/PARP1/PDCD10/LDHA/SPHK1/CASP3/DDX11/GART/TESMIN/FOSL1/OSER1/SNCB/GSS/TRPA1/DAXX/CALM3/MAP1B/ADA/TRPC1/EIF2B5/ERCC1/APTX/PPIF/HIF1A/HNRNPA1/SLC25A24/PPP1CA/DNMT3A/RELA/HOMER1/NLGN1/PPP5C/HSF1/CLIC4/PPP2CA/SYT1/ADNP/SYT11/RTF2/GDI1/STAT1/SUMO1/MT2A/GS…
GO:0019221	cytokine-mediated signaling pathway	790	0.455111845809676	1.42269416880427	0.0000000000814017108309058	0.000000000155231169491495	0.0000000000225839099816466	10769	tags=34%, list=19%, signal=28%	BIRC5/LMNB1/TRAIP/HSP90AA1/PSMC3/PSMD2/CFL1/CNOT9/PSMB7/ABCE1/TCP1/PSMA7/UBE2N/PSMB5/PSMC1/PSME2/AKT1/PSMB2/PAK2/PSMD14/RNF31/SNRPA1/RALA/SPHK1/FSCN1/CASP3/PSMB1/HNRNPA2B1/PSMC6/ZC3H15/USP18/UBE2V1/HNRNPF/FADD/PSMD12/PPIA/CAPZA1/PSMD9/PSMD11/PSME1/YWHAZ/MYC/VRK2/RIPK2/PSMC4/PSMA3/PSME3/PSMA5/PSMC2/RPS6KA4/GBP1/PSMD10/PSMB4/NMI/PSMD13/HIF1A/PSMD8/LSM14A/RELA/CSNK2B/IRAK1/PSMD7/PSMA2/ADAM17/PSMB6/C…
GO:0000165	MAPK cascade	929	0.446940700414012	1.39957360158355	0.000000000102867848254697	0.000000000194657620543504	0.0000000000283198934466372	11292	tags=34%, list=20%, signal=28%	CDK1/FAM83D/PRMT5/EZH2/PBK/FOXM1/IQGAP3/NELFE/PSMC3/PSMD2/PRMT1/MARK3/PSMB7/NRAS/PHB/NUP62/PSMA7/UBE2N/PSMB5/DNAJA1/MAP4K4/ITGB1BP1/HMGB1/PSMC1/PSME2/AKT1/PSMB2/PSMD14/PDCD10/YWHAE/SPHK1/DVL3/GPS1/PSMB1/PSMC6/BCAR3/UBE2V1/SRPK1/PSMD12/SRPK2/DAXX/PSMD9/WDR54/PSMD11/PSME1/YWHAZ/MYC/VRK2/RIPK2/DUSP14/DVL2/PSMC4/PSMA3/SEMA3A/PSME3/PSMA5/YWHAB/PSMC2/RYK/GBP1/PSMD10/PSMB4/PSMD13/PKN1/STYX/PSMD8/C1QL4/P…
GO:0071363	cellular response to growth factor stimulus	704	0.462755526904514	1.44498578571955	0.000000000161648021874058	0.000000000303552773900903	0.000000000044162577289819	13604	tags=42%, list=24%, signal=32%	CCNA2/SNW1/E2F1/DTYMK/SHCBP1/KNSTRN/HDAC2/MCM7/PTBP1/EIF4A3/NCBP1/WASF1/HTRA2/HNRNPM/ARF6/ITGB1BP1/POLR2G/AKT1/POLR2H/PARP1/SNX6/SPHK1/CDC5L/FIBP/CASP3/SNAI2/STRAP/CTDSPL2/ZPR1/HNRNPF/ITGA5/CAD/NCBP2/NCL/CD109/UBE2O/POLR2D/FERMT2/MAP1B/PDCD5/HIF1A/YES1/HNRNPA1/MICALL1/RELA/UBE2D1/GTF2F2/ADAM17/MSX1/CEP57/RAB35/BAG4/PIN1/TWSG1/MAP3K7/UBE2D3/MARS1/IL17RD/DLX1/VEGFC/TWIST1/POLR2B/DAND5/FOXD1/EID2/NR…
GO:0045936	negative regulation of phosphate metabolic process	584	0.472371115744102	1.47137492076592	0.000000000261883930108106	0.000000000488056415201471	0.0000000000710052123100129	12479	tags=41%, list=22%, signal=32%	CCNB1/PLK1/KNL1/PKMYT1/PBK/SET/FOXM1/PPP1R8/PWP1/MASTL/DYNLL1/CDKN2D/PHB/NUP62/GMFB/DNAJA1/RTRAF/ITGB1BP1/CDKN2C/PPP2R5D/AKT1/PAK2/IPO5/PPP1R14B/SOCS4/CEP85/PARP1/YWHAE/SNX6/GPS1/CASP3/PKIA/CORO1C/STRAP/GSKIP/CDKN2A/CD109/PRKDC/RRP1B/BOD1/PCIF1/CALM3/MYC/DUSP14/EIF4G1/YWHAB/GBP1/VPS25/PSMD10/GSK3B/PPIF/PKN1/YWHAG/TARDBP/C1QL4/PPP5C/PPP1R2/PPP2CA/MACROH2A1/WARS1/EPHB2/BAG4/PPM1E/MPHOSPH10/ITCH/PIN…
GO:0010563	negative regulation of phosphorus metabolic process	585	0.473500570955425	1.47480220739501	0.00000000036821102957136	0.00000000068105197950793	0.0000000000990833003990997	12479	tags=41%, list=22%, signal=32%	CCNB1/PLK1/KNL1/PKMYT1/PBK/SET/FOXM1/PPP1R8/PWP1/MASTL/DYNLL1/CDKN2D/PHB/NUP62/GMFB/DNAJA1/RTRAF/ITGB1BP1/CDKN2C/PPP2R5D/AKT1/PAK2/IPO5/PPP1R14B/SOCS4/CEP85/PARP1/YWHAE/SNX6/GPS1/CASP3/PKIA/CORO1C/STRAP/GSKIP/CDKN2A/CD109/PRKDC/RRP1B/BOD1/PCIF1/CALM3/MYC/DUSP14/EIF4G1/YWHAB/GBP1/VPS25/PSMD10/GSK3B/PPIF/PKN1/YWHAG/TARDBP/C1QL4/PPP5C/PPP1R2/PPP2CA/MACROH2A1/WARS1/EPHB2/BAG4/PPM1E/MPHOSPH10/ITCH/PIN…
GO:0051050	positive regulation of transport	915	0.440233903500853	1.37834676095945	0.000000000510524398406589	0.000000000937231358268812	0.000000000136353727775523	12463	tags=37%, list=22%, signal=30%	CDK1/GTSE1/COA8/RAN/E2F1/SPAG5/SAE1/KHDRBS1/ECT2/KIF20B/YWHAQ/LYAR/ANP32B/GAPDH/TRIM28/HTRA2/ARF6/NCS1/DYNC1H1/BICD1/ITGB1BP1/GLMN/HNRNPK/AKT1/IPO5/CDK5R1/RNF31/PDCD10/GPI/YWHAE/TOR1A/AZIN1/ARL6IP1/PANX1/PMAIP1/SH3GL1/TRIAP1/CTDSPL2/ZPR1/PPIA/NUTF2/NCBP2/SNF8/PSMD9/ATP1B3/CALM3/YWHAZ/PPID/YWHAB/TRPC1/MTMR2/DNM1L/GSK3B/OXCT1/PDCD5/HIF1A/PKP2/CBLL1/SOX4/YWHAG/EIPR1/DHX9/TARDBP/HOMER1/NLGN1/DNM1/SYT…
GO:0090087	regulation of peptide transport	652	0.463130277282553	1.44530867734422	0.000000000652993781214427	0.00000000118989977910184	0.00000000017311336110168	13230	tags=41%, list=23%, signal=32%	CDK1/GTSE1/RAN/E2F1/SAE1/BARD1/ECT2/KIF20B/YWHAQ/ANP32B/XPO1/PARL/NUP54/GAPDH/TRIM28/XPO5/NUP62/HTRA2/ARF6/DNAJA1/ITGB1BP1/GLMN/RAB23/RANGAP1/IPO5/CDK5R1/RNF31/LLGL1/PDCD10/GPI/YWHAE/SLC2A1/ENY2/SLC16A1/PANX1/PMAIP1/PKIA/CTDSPL2/ZPR1/PPIA/NUTF2/PSMD9/YWHAZ/PPID/YWHAB/DNM1L/GSK3B/OXCT1/PDCD5/HIF1A/SOX4/YWHAG/EIPR1/TARDBP/ARL2/SCFD1/HRAS/CEP131/SLC25A5/UQCC2/SYT11/SNX12/GDI1/BAG4/PPP3R1/GSK3A/NOLC1…
GO:0099537	trans-synaptic signaling	725	0.456603436397556	1.42624626236025	0.00000000113744745915366	0.00000000205744172758677	0.000000000299328278724648	13971	tags=41%, list=24%, signal=32%	CDC20/EIF4A3/SV2A/NCS1/PFN2/MPP2/CNIH2/AKT1/RAC3/EIF4E/DBN1/TOR1A/SNCB/SH3GL1/GJC1/VDAC3/CALM3/PDZD11/MAP1B/MTMR2/GABRQ/DNM1L/RIMS2/GSK3B/CLSTN1/YWHAG/CHRFAM7A/USP14/DGKZ/ATXN3/HOMER1/NLGN1/DNM1/GIT1/TUBB2B/SYT1/ADNP/HRAS/MYLK2/SHISA7/SYT11/CEP89/EPHB2/DLGAP4/GRIA2/GSK3A/RAB8A/HSPA8/SRF/GPR176/GRIK5/STAU1/CDH2/CNP/BRSK1/NRXN1/EPHB1/DLGAP3/CTBP2/AKAP5/PSMC5/PLEKHG5/SEZ6/PSEN1/DLG1/GRM8/ADCY1/PLP1/…
GO:0051223	regulation of protein transport	621	0.464495239767789	1.44861489245903	0.00000000250994197876708	0.00000000450690311515841	0.0000000006556897985254	11031	tags=36%, list=19%, signal=30%	CDK1/GTSE1/RAN/E2F1/SAE1/BARD1/ECT2/KIF20B/YWHAQ/ANP32B/XPO1/PARL/NUP54/GAPDH/TRIM28/XPO5/NUP62/HTRA2/ARF6/DNAJA1/ITGB1BP1/GLMN/RAB23/RANGAP1/IPO5/CDK5R1/RNF31/LLGL1/PDCD10/GPI/YWHAE/SLC2A1/ENY2/SLC16A1/PANX1/PMAIP1/PKIA/CTDSPL2/ZPR1/PPIA/NUTF2/PSMD9/YWHAZ/PPID/YWHAB/DNM1L/GSK3B/OXCT1/PDCD5/HIF1A/SOX4/YWHAG/EIPR1/TARDBP/ARL2/SCFD1/HRAS/CEP131/SLC25A5/UQCC2/SYT11/SNX12/GDI1/BAG4/PPP3R1/GSK3A/NOLC1…
GO:0007169	transmembrane receptor protein tyrosine kinase signaling pathway	741	0.44788983265176	1.39923834098754	0.00000000266980879751467	0.00000000475922437817832	0.000000000692398925366123	12272	tags=37%, list=21%, signal=30%	STMN1/SHCBP1/POLR1G/HSP90AA1/PTBP1/CNOT9/NCBP1/AP2M1/WASF1/NUP62/HNRNPM/ACTG1/ACTR3/OPA1/AP2S1/POLR2G/AKT1/PAK2/POLR2H/SOCS4/CDK5R1/SNX6/FIBP/CASP3/CCDC88A/BCAR3/HNRNPF/ITGA5/NCBP2/WDR54/ATP6V1D/POLR2D/RYK/VPS25/GSK3B/HIF1A/YES1/HNRNPA1/CSH2/RELA/DNM1/GTF2F2/GIT1/ADAM17/HRAS/APH1A/CEP57/EIF4EBP1/ARPC2/EPHB2/CDH3/PHF14/ATP6V1F/GSK3A/ACTB/CSH1/VEGFC/CHN1/POLR2B/ATP6V0A2/NUCKS1/AP2A1/RTN4/PXN/ARPC5/…
GO:0007268	chemical synaptic transmission	717	0.454590627645667	1.4193956510346	0.00000000279770233612305	0.0000000049159626763305	0.000000000715202100963788	13971	tags=41%, list=24%, signal=32%	CDC20/EIF4A3/SV2A/NCS1/PFN2/MPP2/CNIH2/AKT1/RAC3/EIF4E/DBN1/TOR1A/SNCB/SH3GL1/GJC1/VDAC3/CALM3/PDZD11/MAP1B/MTMR2/GABRQ/DNM1L/RIMS2/GSK3B/CLSTN1/YWHAG/CHRFAM7A/USP14/DGKZ/ATXN3/HOMER1/NLGN1/DNM1/GIT1/TUBB2B/SYT1/ADNP/HRAS/MYLK2/SHISA7/SYT11/CEP89/EPHB2/DLGAP4/GRIA2/GSK3A/RAB8A/HSPA8/SRF/GPR176/GRIK5/STAU1/CDH2/CNP/BRSK1/NRXN1/EPHB1/DLGAP3/CTBP2/AKAP5/PSMC5/PLEKHG5/SEZ6/PSEN1/DLG1/GRM8/ADCY1/PLP1/…
GO:0098916	anterograde trans-synaptic signaling	717	0.454590627645667	1.4193956510346	0.00000000279770233612305	0.0000000049159626763305	0.000000000715202100963788	13971	tags=41%, list=24%, signal=32%	CDC20/EIF4A3/SV2A/NCS1/PFN2/MPP2/CNIH2/AKT1/RAC3/EIF4E/DBN1/TOR1A/SNCB/SH3GL1/GJC1/VDAC3/CALM3/PDZD11/MAP1B/MTMR2/GABRQ/DNM1L/RIMS2/GSK3B/CLSTN1/YWHAG/CHRFAM7A/USP14/DGKZ/ATXN3/HOMER1/NLGN1/DNM1/GIT1/TUBB2B/SYT1/ADNP/HRAS/MYLK2/SHISA7/SYT11/CEP89/EPHB2/DLGAP4/GRIA2/GSK3A/RAB8A/HSPA8/SRF/GPR176/GRIK5/STAU1/CDH2/CNP/BRSK1/NRXN1/EPHB1/DLGAP3/CTBP2/AKAP5/PSMC5/PLEKHG5/SEZ6/PSEN1/DLG1/GRM8/ADCY1/PLP1/…
GO:0033674	positive regulation of kinase activity	609	0.462857517477001	1.44284156445257	0.00000000295756934807949	0.00000000516001460728762	0.000000000750708158527082	12077	tags=38%, list=21%, signal=31%	TPX2/CCNB1/PSRC1/CDK1/CENPE/CKS1B/DBF4/EZH2/INCENP/NCAPG2/CLSPN/PBK/KIF14/MNAT1/IQGAP3/CKS2/HSP90AA1/ECT2/DBF4B/CCNK/COPS8/CDC6/BORA/PHB/UBE2N/MAP4K4/ITGB1BP1/AKT1/PAK2/NBN/CDK5R1/PDCD10/XRCC5/DVL3/CCDC88A/UBE2V1/DAXX/CALM3/RIPK2/DVL2/RYK/HMGA2/PAK5/PSMD10/MMD/ZFP91/PKN1/DUSP12/DGKZ/IRAK1/ADAM17/PPP2CA/ADNP/HRAS/MAPKAP1/EPHB2/MAP3K7/VEGFC/PHB2/CACUL1/EIF2AK2/EPHB1/PPP2R3C/PAK4/IL23A/CDC25B/PIK3CA…
GO:0030036	actin cytoskeleton organization	696	0.451399213177727	1.40975685243566	0.00000000555877301194134	0.00000000962998704885612	0.00000000140102507343221	11234	tags=37%, list=20%, signal=30%	RACGAP1/STMN1/KIF23/MAD2L2/DIAPH3/GAS2L3/IQGAP3/ECT2/ANLN/CFL2/ACTN1/CFL1/TMSB15B/WASF1/TMSB15A/ARF6/PFN2/GMFB/CSRP2/ACTG1/PFN1/ACTR3/ITGB1BP1/TPM3/RAP1GDS1/PAK2/RAC3/CDK5R1/MTPN/PLEK2/FGD1/LLGL1/DBN1/RALA/FSCN1/MARCKS/FRMD6/CORO1C/CCDC88A/CCIN/CAPZA1/MICAL3/TWF1/CDC42BPB/PDXP/CYRIB/SIX4/PACSIN1/PDCL3/TPM4/MARCKSL1/ALKBH4/RND3/MYO19/EHBP1/ATXN3/TMSB10/ATP2C1/KLHL1/SETD3/FHOD3/TNNT1/HRAS/MAPKAP1/D…
GO:0014070	response to organic cyclic compound	939	0.433207555823095	1.35714759194531	0.00000000755598162890711	0.000000012998401963015	0.00000000189108115850454	12173	tags=35%, list=21%, signal=28%	CCNA2/H2AZ1/CCNB1/CDK1/HMGB2/PCNA/KIF18A/SNW1/PRMT5/TYMS/EZH2/RAD51/APEX1/RUVBL2/KDM1A/BRCA1/HDAC2/EIF4A3/RAE1/TMEM38B/CNOT9/NEDD8/CDKN2D/HNRNPD/CGAS/PHB/GNAI3/EFTUD2/BLM/CARM1/OPA1/DHFR/SRSF2/AKT1/PSMB2/PAK2/TAF2/CBX3/DHX36/EIF4E/PARP1/NME1/LDHA/CDC5L/NASP/CASP3/RBBP7/SLC16A1/PANX1/SHMT2/FOSL1/SNAI2/PMAIP1/TRPA1/FADD/ELK1/CAD/DAXX/STRN3/SKP2/CALM3/STC2/RIPK2/PNPT1/MAP1B/ADA/PDXP/DDX18/MMP14/GDAP…
GO:0006887	exocytosis	907	0.434114302878698	1.35900377948933	0.0000000102683279703439	0.0000000175417269493374	0.00000000255206981719073	13417	tags=41%, list=23%, signal=32%	TUBB/DSN1/HSP90AA1/PSMC3/PGAM1/PSMD2/EXOC5/ILF2/OLA1/ACTN1/PSMB7/DYNLL1/SV2A/NRAS/PYGL/PNP/NCS1/PFN2/DYNC1H1/HMGB1/PSMD14/PA2G4/CCT8/ARMC8/LLGL1/XRCC5/GPI/RALA/PSMB1/KPNB1/PSMD12/PPIA/ACTR10/MICAL3/PKM/CD109/SNF8/C6orf120/PSMD11/CALM3/ATP6V1D/PSMA5/CYRIB/PSMC2/ACLY/DNM1L/RIMS2/GSK3B/VTI1B/PSMD13/KCMF1/YKT6/NLGN1/CSNK2B/PGM2/PSMD7/PSMA2/GIT1/SCFD1/GOLGA7/C12orf4/SYT1/TUBB4B/SYT11/PLAU/RABEPK/DYNC1…
GO:0044283	small molecule biosynthetic process	720	0.447109270776821	1.39606362498853	0.0000000110432862600331	0.0000000187355063446079	0.00000000272574760683212	11362	tags=35%, list=20%, signal=29%	MTHFD1/UNG/HPRT1/RAN/NUDT1/DTYMK/TK1/PRTFDC1/PGAM1/GMPS/TPI1/BRCA1/ENO1/WDR5/SEPHS1/GAPDH/PTGES3/PNP/ENOPH1/MTHFD1L/DCK/PDSS1/PGK1/DHFR/RBP1/MDH1/NUDT11/UMPS/PRPS1/PLOD2/UCK2/ACOT7/GPI/NME1/DUT/SPHK1/NME7/GART/FADS1/KPNB1/SHMT2/TDG/SNAI2/COQ5/COQ3/CAD/PSAT1/PKM/ERLIN1/ADA/PDXP/CNBP/PHGDH/NUDT15/ACAT2/ACLY/EIF6/FADS2/AASDHPPT/DCTPP1/NANP/ELOVL4/LBR/KDM3A/NDUFA9/MTAP/NCAN/PGP/ELOVL2/NLN/DDB1/PLOD3/…
GO:0016458	gene silencing	633	0.455960393877683	1.42243998479626	0.0000000167441509066453	0.0000000282127474180462	0.00000000410455033039611	9735	tags=23%, list=17%, signal=19%	H2AZ1/CDK2/EZH2/H2AX/RAN/NUP205/ATAD2/CDC45/HAT1/EED/HMGA1/HDAC2/NUP85/DNMT1/NUP37/SEH1L/NDC1/ELAVL1/NUP54/RAE1/CNOT9/NCBP1/TSN/XPO5/NUP62/H2AZ2/FXR1/HMGB1/POLR2G/POLR2H/NUP153/MORF4L2/NUP188/NUP160/NUP93/HNRNPA2B1/MACROH2A2/H1-10/NCBP2/NUP35/MRPL44/POLR2D/NUP43/EIF4G1/SRRT/CNOT10/NUP155/DHX9/RIF1/EIF6/MACROH2A1/HENMT1/NUP210/DICER1/CLP1/AGO2/TNP1/MSL3P1/TARBP2/POLR2B/HOXA10-AS/PRKRA/H1-0/SMCHD1/…
GO:0030029	actin filament-based process	794	0.435918756890135	1.36281854247399	0.000000024791592283566	0.0000000414879707602533	0.00000000603590503144465	11234	tags=36%, list=20%, signal=29%	RACGAP1/STMN1/KIF23/MAD2L2/DIAPH3/GAS2L3/IQGAP3/ECT2/ANLN/CFL2/ACTN1/CFL1/MYL6B/TMSB15B/WASF1/TMSB15A/ARF6/PFN2/GMFB/CSRP2/ACTG1/PFN1/ACTR3/ITGB1BP1/TPM3/RAP1GDS1/PAK2/RAC3/CDK5R1/MTPN/PLEK2/FGD1/LLGL1/DBN1/RALA/FSCN1/MARCKS/FRMD6/CORO1C/CCDC88A/CCIN/GJC1/CAPZA1/MICAL3/TWF1/CDC42BPB/PDXP/CYRIB/SIX4/PACSIN1/PDCL3/TPM4/PKP2/MARCKSL1/ALKBH4/RND3/NUP155/MYO19/ABRACL/EHBP1/ATXN3/TMSB10/ATP2C1/KLHL1/SE…
GO:1901699	cellular response to nitrogen compound	710	0.445409355816152	1.3907281240742	0.0000000373059386855808	0.0000000620085197071141	0.00000000902135074900248	15821	tags=46%, list=28%, signal=34%	CCNA2/CDK2/PRMT5/BRIP1/EZH2/TIMELESS/RAD51/APEX1/PPAT/KDM1A/BRCA1/HDAC2/DNMT1/CDC6/TMEM38B/HNRNPD/CGAS/GNAI3/BLM/OPA1/RANGAP1/AKT1/IPO5/CDK5R1/PARP1/SNX6/CDC5L/CASP3/DDX11/SHMT2/BCAR3/DAXX/PKM/PRKDC/ATP6V1D/RIPK2/MAP1B/PDXP/RRAGC/GSK3B/GPR173/YWHAG/DNMT3A/GNB1/DHX9/CSH2/RELA/HSF1/KLF1/EIF4EBP1/RTF2/STAT1/ATP6V1F/MAX/SLC25A33/GSK3A/ACTB/CSH1/POU4F2/RAB8A/MARS1/ATP6V0A2/NUCKS1/CIB2/PXN/NCOA5/MEN1/N…
GO:0071407	cellular response to organic cyclic compound	575	0.457855636764598	1.42471930192885	0.0000000378276916199418	0.0000000624537727416489	0.00000000908612868299557	13715	tags=42%, list=24%, signal=32%	CCNA2/H2AZ1/CCNB1/KIF18A/SNW1/PRMT5/EZH2/RAD51/APEX1/RUVBL2/KDM1A/BRCA1/HDAC2/RAE1/TMEM38B/CNOT9/HNRNPD/CGAS/PHB/GNAI3/BLM/CARM1/AKT1/PAK2/CBX3/EIF4E/PARP1/CDC5L/CASP3/SLC16A1/SHMT2/SNAI2/ELK1/DAXX/STRN3/SKP2/PDXP/DDX18/GDAP1/DNM1L/GSK3B/LGALS1/GNB1/DHX9/PPP5C/HSF1/KDM3A/HCFC1/SSTR2/EIF4EBP1/TRERF1/STAT1/GSK3A/ACTB/POU4F2/CHEK2/HDAC1/PHB2/PIM1/CIB2/PAK4/DNMT3B/FKBP4/HSP90AB1/RALB/CRY1/NRIP1/CDK4/…
GO:0090066	regulation of anatomical structure size	516	0.465177590236116	1.44423367415872	0.0000000388711978263647	0.0000000637487644352382	0.00000000927453141120282	10841	tags=38%, list=19%, signal=31%	IQGAP3/TTL/KDM1A/CFL2/CFL1/TMSB15B/AP2M1/WASF1/TMSB15A/ARF6/PFN2/GMFB/PFN1/ACTR3/ITGB1BP1/RAP1GDS1/AKT1/CDK5R1/MTPN/DBN1/CLNS1A/CAPZA1/TWF1/SNF8/MAP1B/PDXP/SEMA3A/CYRIB/RYK/GSK3B/PPP1CA/TMSB10/ADNP/FHOD3/ARPC2/AP1AR/GDI1/BAG4/CAPZB/ADD2/POU4F2/E2F4/KCNMA1/ASXL1/SRF/IFRD1/MKKS/WDR36/PLOD3/RTN4/ATG5/DRAXIN/ARPC5/PAX2/ADM/NKX6-1/HSP90AB1/ACTR3B/NCK2/CDC42EP2/DLG1/CDK4/TMSB15B/SH3BP1/CHGA/LRRC8A/HAX1…
GO:0032103	positive regulation of response to external stimulus	517	0.461691234678194	1.43366860595736	0.0000000602991282790668	0.0000000982356659380823	0.000000014291881223341	11796	tags=36%, list=21%, signal=29%	HMGB2/SNW1/PSMC3/PSMD2/POLR3G/PSMB7/NRAS/CGAS/PSMA7/PSMB5/POLR3F/HMGB1/PSMC1/PSME2/PSMB2/PAK2/PSMD14/XRCC5/PSMB1/NONO/PSMC6/PVR/FADD/PSMD12/PSMD9/PRKDC/PSMD11/PSME1/POLR3C/RIPK2/PLSCR1/PSMC4/PSMA3/RBM14/PSPC1/PSME3/PSMA5/PSMC2/SFPQ/DNM1L/PSMD10/PSMB4/PSMD13/TAFA3/PSMD8/DHX9/LSM14A/RELA/PSMD7/PSMA2/TUBB2B/ADAM17/PSMB6/HRAS/PSMA1/AKIRIN1/PSME4/PSMB9/CXCL10/MAP3K7/CUL1/PSMA4/MDK/PSMD1/HSPD1/VEGFC/PS…
GO:0007264	small GTPase mediated signal transduction	508	0.46171344347885	1.433144085923	0.0000000833695981007992	0.000000134927112715767	0.0000000196299607716563	9492	tags=33%, list=17%, signal=28%	CCNA2/RACGAP1/DEPDC1B/CDK2/STMN1/ARHGAP11A/FOXM1/KIF14/RHEBL1/IQGAP3/ECT2/YWHAQ/DNMT1/CFL1/NRAS/SSX2IP/TRIM28/WASF1/NUP62/ARF6/MAP4K4/GNA13/RAC3/FGD1/RALA/RCC1/KPNB1/DOCK7/CCDC88A/BCAR3/GPSM2/CTNNAL1/CDKN2A/CYRIB/G3BP1/RAB39B/RRAGC/STAMBP/RND3/GNB1/ARHGAP33/SIAH2/HRAS/MAPKAP1/RAB35/SRGAP1/RAP2A/EPHB2/GDI1/RAB39A/ARHGDIA/GNA12/RAP2C/ARHGAP22/CHN1/HACE1/PLEKHG5/RHEB/TIAM1/RALB/CHN2/DENND1A/LRRC59/C…
GO:0007507	heart development	574	0.45277272268524	1.40878826718709	0.000000106440159066738	0.000000171139079283776	0.0000000248982828226289	13685	tags=43%, list=24%, signal=33%	CCNB1/CDK1/PCNA/MTHFD1/STIL/PARP2/YY1/MNAT1/NSD2/POFUT1/CACYBP/DHX36/JARID2/BBS7/IFT52/CASP3/SNAI2/GJC1/CAD/PRKDC/DVL2/OXCT1/RIPPLY3/HIF1A/PKP2/JAG1/SOX4/SGCB/JMJD6/FHOD3/MYLK2/MSX1/SENP2/SMYD2/PIN1/GSK3A/POU4F2/ADAMTS6/SAV1/ASXL1/SRF/MKKS/FKBP1A/PDLIM7/SNX17/TWIST1/PIM1/DAND5/RTN4/HSPB11/ATG5/ADM/RBM15/LOX/POPDC3/DSP/HAS2/PSEN1/GLI3/NDRG4/C2CD3/NEDD4/SNAI1/NCOA6/TMEM65/SMO/DSG2/LEMD2/CREB1/MIB1/…
GO:0035239	tube morphogenesis	910	0.423247764111955	1.32501706628485	0.00000011908612335117	0.000000190228482755766	0.0000000276755173885153	12202	tags=36%, list=21%, signal=29%	MTHFD1/E2F7/STIL/TIMELESS/FOXM1/E2F2/KIF20B/E2F8/BRCA1/POFUT1/CFL1/NAA15/MTHFD1L/ACTG1/PFN1/PGK1/ITGB1BP1/GLMN/AKT1/GNA13/PDCD10/BBS7/IFT52/RALA/SPHK1/DVL3/CASP3/FKBPL/GJC1/ITGA5/SRPK2/NCL/PKM/YWHAZ/MYC/DVL2/MMP14/SIX4/HMGA2/PDCL3/HIF1A/JAG1/SOX4/PPP1CA/PAXIP1/CSNK2B/JMJD6/CLIC4/ATP5F1B/WARS1/DICER1/EPHB2/AGO2/HOXD13/STAT1/CXCL10/LHX2/MDK/SRF/BAX/MKKS/ARHGAP22/VEGFC/PHB2/FZD6/TWIST1/CDH2/FOXD1/HO…
GO:0045860	positive regulation of protein kinase activity	535	0.456462740124559	1.41784053805259	0.000000142270476451423	0.000000225797014239032	0.0000000328502288580534	12077	tags=38%, list=21%, signal=30%	TPX2/CCNB1/PSRC1/CDK1/CENPE/CKS1B/DBF4/EZH2/INCENP/NCAPG2/CLSPN/PBK/KIF14/MNAT1/IQGAP3/CKS2/HSP90AA1/ECT2/DBF4B/CCNK/COPS8/CDC6/BORA/PHB/UBE2N/MAP4K4/ITGB1BP1/AKT1/PAK2/CDK5R1/PDCD10/XRCC5/DVL3/CCDC88A/UBE2V1/DAXX/CALM3/RIPK2/DVL2/HMGA2/PAK5/PSMD10/MMD/ZFP91/PKN1/IRAK1/ADAM17/PPP2CA/ADNP/HRAS/MAPKAP1/MAP3K7/VEGFC/PHB2/CACUL1/EIF2AK2/PPP2R3C/PAK4/IL23A/CDC25B/PIK3CA/HSP90AB1/TIAM1/RALB/PIH1D1/PSEN…
GO:0001501	skeletal system development	516	0.459004135480934	1.42506699151865	0.00000016334722347137	0.000000257586006243315	0.0000000374750715116504	15442	tags=47%, list=27%, signal=34%	POC1A/MTHFD1/TYMS/USP1/NSD2/EIF4A3/WDR5/TMEM38B/MTHFD1L/CARM1/TEAD4/RAB23/SNAI2/TCOF1/HOXD12/MMP14/MEX3C/SIX4/RYK/HMGA2/SP3/NLE1/PRPSAP2/HIF1A/SOX4/UFD1/NAB1/RELA/JAG2/DLX2/MSX1/HOXD13/CHSY1/LNPK/NCAN/MDK/ASXL1/SRF/MKKS/DLX1/HAPLN3/TWIST1/SERPINH1/HSPB11/TFAP2A/HOXA6/LOXL2/P3H1/LOX/HOXD10/HAS2/PRKRA/PSEN1/GLI3/DLG1/LHX1/TGFBI/SNAI1/SGPL1/EXT1/SIX2/HOXC8/BBX/TRPS1/MMP16/PCGF2/PRRX1/EYA1/ALX1/PTPN1…
GO:0045087	innate immune response	960	0.422367548786188	1.32345486253312	0.000000171777933812535	0.00000026915523387187	0.0000000391582282911578	11025	tags=30%, list=19%, signal=25%	HMGB2/TUBB/PSMC3/PSMD2/TRIM59/LYAR/POLR3G/PSMB7/GAPDH/ABCE1/NRAS/CGAS/TRIM28/PSMA7/TTC4/PSMB5/POLR3F/ACTG1/ACTR3/HMGB1/STMP1/PSMC1/PSME2/AKIRIN2/PSMB2/PAK2/PSMD14/PPP1R14B/DHX36/XRCC5/PSMB1/SYNCRIP/NONO/SHMT2/PSMC6/USP18/PVR/WRNIP1/FADD/SRPK1/PSMD12/PCBP2/CAPZA1/SRPK2/PSMD9/PRKDC/PSMD11/SKP2/PSME1/POLR3C/RIPK2/PLSCR1/PSMC4/ULBP2/PSMA3/RBM14/PSPC1/PSME3/PSMA5/PSMC2/GBP1/G3BP1/SFPQ/DDX1/PSMD10/PSMB…
GO:0009725	response to hormone	902	0.425810669523523	1.33301573637012	0.000000209716185676806	0.000000326520137193002	0.0000000475039994204624	13261	tags=38%, list=23%, signal=30%	CCNA2/HMGB2/PCNA/TYMS/BRIP1/YY1/APEX1/DTYMK/PPAT/BRCA1/CDC6/CNOT9/PHB/CARM1/OPA1/CACYBP/RANGAP1/AKT1/CBX3/EIF4E/PARP1/EIF2B3/LDHA/SLC2A1/CDC5L/CASP3/RBBP7/FOSL1/BCAR3/CAD/DAXX/STRN3/PKM/PRKDC/SKP2/EIF2B2/CALM3/ATP6V1D/STC2/EIF2B1/PNPT1/MAP1B/RBM14/MMP14/CGB2/SFR1/EIF2B5/GSK3B/OXCT1/CYC1/GPR173/YWHAG/GNB1/CSH2/RELA/EIF6/PPP5C/CSNK2B/HSF1/RBBP4/KDM3A/SSTR2/EIF4EBP1/TRERF1/CGB1/STAT1/ATP6V1F/MAX/SLC…
GO:1901652	response to peptide	534	0.452181628616138	1.40484816211093	0.000000239348374952859	0.000000370312580115744	0.0000000538751721178233	13604	tags=41%, list=24%, signal=31%	CCNA2/BRIP1/TIMELESS/HNRNPL/APEX1/PPAT/CDC6/OPA1/CACYBP/RANGAP1/AKT1/PARP1/EIF2B3/SNX6/SLC2A1/CDC5L/DDX11/BCAR3/CAD/PKM/PRKDC/EIF2B2/ATP6V1D/STC2/RIPK2/EIF2B1/PNPT1/MAP1B/EIF2B5/GSK3B/CYC1/GPR173/JAG1/YWHAG/CSH2/RELA/EIF6/DNM1/HSF1/RBBP4/KLF1/EIF4EBP1/STAT1/ATP6V1F/MAX/SLC25A33/GSK3A/CSH1/POU4F2/RAB8A/MARS1/ATP6V0A2/NUCKS1/MMP12/PXN/ADM/NCOA5/MEN1/KBTBD2/NKX6-1/PIK3CA/MEAK7/KHK/RAB10/PSEN1/CRY1/S…
GO:1902532	negative regulation of intracellular signal transduction	532	0.450310013406837	1.39930518469752	0.000000374905617751323	0.000000576417387292659	0.0000000838604671285854	13428	tags=42%, list=23%, signal=32%	STMN1/DDIAS/PBK/FOXM1/BAG5/TRIM59/KDM1A/MARK3/ENO1/ATAD5/PARL/CDKN2D/PHB/NUP62/HTRA2/DNAJA1/OPA1/ITGB1BP1/BCL2L12/AKT1/FIGNL1/RNF34/GPS1/NONO/SNAI2/TRIAP1/CALM3/MYC/DUSP14/CYRIB/GBP1/USP10/NOC2L/PSMD10/GSK3B/STAMBP/PPIF/HIF1A/CDC34/UFD1/NDUFS3/RELA/HOMER3/C1QL4/TAF9/PPP2CA/VDAC2/MAPKAP1/RNF157/MARCHF7/EPHB2/STAT1/ITCH/PIN1/GSK3A/TBC1D7/PAQR3/HDAC1/KPTN/TWIST1/CPNE1/MEN1/TRDN/MAGEA3/CASTOR2/DUSP5/…
GO:0061061	muscle structure development	661	0.439866534346231	1.37288866632344	0.000000429975951058692	0.000000656981887953033	0.0000000955814471134066	11197	tags=36%, list=20%, signal=29%	CCNB1/CDK1/PARP2/EZH2/CENPF/YY1/DTYMK/SAP30/YBX1/KDM1A/CFL2/DNMT1/PTBP1/MYL6B/FXR1/CSRP2/ACTG1/TEAD4/GLMN/CACYBP/AKT1/TCF3/MTPN/MORF4L2/GTF3C5/JARID2/COPRS/CASP3/AFG3L2/MMP14/SIX4/PKP2/LGALS1/JAG1/SGCB/HOMER1/MED28/SETD3/FHOD3/TNNT1/FRG1/MYLK2/MSX1/UQCC2/AKIRIN1/PIN1/CXCL10/MYH15/GSK3A/RBM38/SAV1/NLN/SRF/IFRD1/FKBP1A/PDLIM7/PLEKHO1/TWIST1/TARBP2/PIM1/CDH2/EID2/ATG5/EPHB1/ADM/CHODL/LOX/POPDC3/HOXD…
GO:0031347	regulation of defense response	721	0.435546914418663	1.36007942203816	0.00000064282952944041	0.000000976148544705808	0.000000142015620539142	11025	tags=32%, list=19%, signal=27%	HMGB2/PBK/PSMC3/PSMD2/FANCA/FANCD2/POLR3G/PSMB7/ABCE1/NRAS/CGAS/PSMA7/RNF26/PSMB5/POLR3F/HMGB1/PSMC1/PSME2/PSMB2/PAK2/PSMD14/XRCC5/SPHK1/PSMB1/NONO/PSMC6/USP18/AREL1/PVR/FADD/PSMD12/PCBP2/MICB/PSMD9/PRKDC/PSMD11/PSME1/POLR3C/RIPK2/PLSCR1/PSMC4/ADA/PSMA3/RBM14/PSPC1/PSME3/PSMA5/PSMC2/SFPQ/PSMD10/PSMB4/NMI/PSMD13/TAFA3/UFD1/PSMD8/DHX9/LSM14A/RELA/PSMD7/PSMA2/PSMB6/HRAS/SYT11/BRD4/PSMA1/STAT1/PSME4/…
GO:0071396	cellular response to lipid	576	0.444890721762312	1.38443229517368	0.000000685400418456495	0.00000103440799349876	0.00000015049153521163	13261	tags=38%, list=23%, signal=30%	CCNA2/H2AZ1/CCNB1/HMGB2/KIF18A/SNW1/E2F1/RUVBL2/BRCA1/HDAC2/CNOT9/HNRNPD/PHB/HTRA2/CARM1/HMGB1/AKT1/CBX3/EIF4E/PARP1/XRCC5/NME1/SNAI2/ELK1/DAXX/STRN3/ADNP2/SKP2/RIPK2/DDX18/PDK3/GDAP1/DNM1L/SMARCD1/YES1/GNB1/RELA/PPP5C/HSF1/IRAK1/KDM3A/SSTR2/EIF4EBP1/TRERF1/PLAA/CXCL10/POU4F2/CXCL5/HDAC1/PHB2/PIM1/PAX2/CDC73/MYB/DNMT3B/FKBP4/CRY1/NRIP1/BCL10/CDK4/BRINP2/ADCY1/MIF/TNIP2/MYOD1/PAF1/NEDD4/ABL1/SMO/A…
GO:0007610	behavior	606	0.4406061540563	1.3732591699956	0.000000702428783966729	0.00000105364317595009	0.000000153289978529325	15291	tags=43%, list=27%, signal=32%	FEN1/HPRT1/MTA1/HDAC2/EIF4A3/TACO1/RMI1/HTRA2/GMFB/UBA6/AHCY/EIF4E/CASP3/SLC16A1/FOSL1/CNTNAP2/VDAC3/FADD/ITGA5/EIF4G1/ADA/CHD8/OTOG/LHX8/C1QL1/PAK5/SLITRK1/HIF1A/ATXN3/HOMER1/NLGN1/KLHL1/ADNP/CIART/UNC79/SHISA7/SYT11/EPHB2/MDK/GNB1L/NTAN1/SRF/MKKS/GPR176/CNP/B4GALT2/ZIC1/BRSK1/NRXN1/CFAP20/HOXD10/SEZ6/PSEN1/STRBP/GLI3/NDRG4/ADCY1/SLC4A10/RIC8A/MYG1/ACTR2/ADCY3/VDAC1/CDK5/CREB1/GRP/BHLHB9/ITGB1/S…
GO:0071417	cellular response to organonitrogen compound	659	0.435884446021698	1.36016038162264	0.00000100109702648729	0.00000149254465767196	0.000000217143852635202	16031	tags=46%, list=28%, signal=33%	CCNA2/PRMT5/BRIP1/EZH2/TIMELESS/RAD51/APEX1/PPAT/KDM1A/BRCA1/HDAC2/DNMT1/CDC6/TMEM38B/HNRNPD/GNAI3/BLM/OPA1/RANGAP1/AKT1/IPO5/PARP1/SNX6/CDC5L/CASP3/DDX11/SHMT2/BCAR3/PKM/PRKDC/ATP6V1D/RIPK2/MAP1B/PDXP/RRAGC/GSK3B/GPR173/YWHAG/DNMT3A/GNB1/CSH2/RELA/HSF1/KLF1/EIF4EBP1/STAT1/ATP6V1F/MAX/SLC25A33/GSK3A/ACTB/CSH1/POU4F2/RAB8A/MARS1/ATP6V0A2/NUCKS1/CIB2/PXN/NCOA5/MEN1/NKX6-1/PIK3CA/RAB10/PSEN1/CASTOR2…
GO:0033993	response to lipid	896	0.419957279523247	1.31454071556091	0.00000110377126088063	0.00000163570921793154	0.000000237972243943827	13261	tags=36%, list=23%, signal=28%	CCNA2/H2AZ1/CCNB1/HMGB2/PCNA/KIF18A/SNW1/TYMS/EZH2/E2F1/YY1/RUVBL2/BRCA1/HDAC2/CNOT9/CDKN2D/HNRNPD/PHB/HTRA2/NOCT/CARM1/HMGB1/AKIRIN2/AKT1/CBX3/EIF4E/PARP1/XRCC5/NME1/NASP/CASP3/RBBP7/DNAAF2/FOSL1/SNAI2/ELK1/CAD/DAXX/MICB/STRN3/ADNP2/SKP2/CALM3/STC2/RIPK2/MAP1B/DDX18/PDK3/GDAP1/DNM1L/SMARCD1/YES1/DNMT3A/GNB1/RELA/PPP5C/CSNK2B/HSF1/IRAK1/ADAM17/RBBP8/KDM3A/SSTR2/EIF4EBP1/TRERF1/MTAP/HNRNPA0/PLAA/H…
GO:0008285	negative regulation of cell proliferation	750	0.429288254530299	1.34052149510753	0.00000118933327238412	0.0000017519520060269	0.000000254883903315852	13354	tags=38%, list=23%, signal=29%	CDKN3/E2F7/MTBP/BRIP1/E2F1/C18orf54/HMGA1/TINF2/BRCA2/COPS8/CDC6/CDKN2D/PHB/NUP62/E2F3/ITGB1BP1/CDKN2C/GLMN/JARID2/PDCD10/IFT52/NME1/CASP3/THAP12/FOSL1/SNAI2/STRAP/AIMP2/DDX20/CDKN2A/CD109/MYC/CHERP/RIPPLY3/PDCD5/PKN1/SOX4/C1QL4/CSNK2B/HSF1/RBBP4/HRAS/MSX1/SSTR2/SMYD2/WARS1/DICER1/MARCHF7/CGRRF1/STAT1/AKIRIN1/PHF14/PDS5B/TWSG1/EEF1E1/SAV1/SRF/BAX/SRPX/SF1/CCL8/PHB2/CHD5/EIF2AK2/CTCF/TFAP2A/EPHB1/…
GO:0036230	granulocyte activation	505	0.444637864644216	1.37978119812289	0.00000318147262720494	0.00000465858491840724	0.000000677757326597544	10731	tags=36%, list=19%, signal=29%	TUBB/DSN1/HSP90AA1/PSMC3/PGAM1/PSMD2/ILF2/PSMB7/DYNLL1/NRAS/PYGL/PNP/DYNC1H1/HMGB1/PSMD14/PA2G4/CCT8/ARMC8/XRCC5/GPI/PSMB1/KPNB1/PSMD12/PPIA/ACTR10/PKM/C6orf120/PSMD11/ATP6V1D/PSMA5/PSMC2/ACLY/PSMD13/KCMF1/CSNK2B/PGM2/PSMD7/PSMA2/GOLGA7/TUBB4B/PLAU/DYNC1LI1/DDOST/HSPA8/GYG1/PSMD1/RAP2C/PAFAH1B2/PSMD6/PTGES2/CPNE1/ARPC5/VCP/RAB7A/HSP90AB1/ALDOA/DSP/SLC15A4/VCL/RAB10/PSEN1/MIF/DNAJC13/GDI2/SLC2A3/D…
GO:0019725	cellular homeostasis	959	0.413132338427137	1.29437519693154	0.00000328465453409961	0.00000478121310880772	0.000000695597970472667	12463	tags=34%, list=22%, signal=27%	FEN1/UBE2S/PCNA/PRIM1/POLE2/UBE2C/RFC4/RFC3/RFC5/STOML2/POLA2/RFC2/PRIM2/APEX1/TRA2B/POLE3/CFL2/DNA2/TMEM38B/NEDD8/POLD2/SV2A/TMX1/POLD1/PACS2/NCS1/POLD3/OPA1/POLA1/HMGB1/POLE4/RAP1GDS1/RPA3/GNA13/POLE/YWHAE/NME1/RPA1/ENY2/IMMT/FOXK2/CLNS1A/TFRC/ATP13A3/TESMIN/SMARCB1/TRPA1/ATP1B3/CALM3/ATP6V1D/MYC/STC2/TMEM203/AFG3L2/PDK3/MCUB/TRPC1/CHERP/OXCT1/HIF1A/LGALS1/GLRX3/SOX4/GNB1/ATP2C1/CLIC4/ATP5F1B/P…
GO:0050778	positive regulation of immune response	742	0.424676848656841	1.32657998895853	0.00000480443386596657	0.00000695229841781044	0.00000101145976125612	10720	tags=31%, list=19%, signal=25%	HMGB2/MAD2L2/STOML2/KHDRBS1/HSP90AA1/PSMC3/PSMD2/MSH2/NSD2/ATAD5/POLR3G/PSMB7/EXOSC3/NRAS/CGAS/PHB/PSMA7/UBE2N/PSMB5/POLR3F/ACTG1/ACTR3/HMGB1/PSMC1/PSME2/PSMB2/PAK2/PSMD14/DHX36/RNF31/EIF2B3/XRCC5/HMCES/PSMB1/TFRC/NONO/PSMC6/PVR/FADD/PSMD12/MICB/PSMD9/PRKDC/PSMD11/PSME1/EIF2B2/POLR3C/RIPK2/PLSCR1/EIF2B1/PSMC4/ADA/PSMA3/RBM14/PSPC1/PSME3/PSMA5/CYRIB/PSMC2/GBP1/SFPQ/EIF2B5/CD276/DDX1/PSMD10/PSMB4/P…
GO:0045055	regulated exocytosis	792	0.415854791775623	1.30012320445694	0.0000054957081387931	0.0000079061064452813	0.00000115022515678033	10769	tags=33%, list=19%, signal=27%	TUBB/DSN1/HSP90AA1/PSMC3/PGAM1/PSMD2/ILF2/OLA1/ACTN1/PSMB7/DYNLL1/SV2A/NRAS/PYGL/PNP/NCS1/PFN2/DYNC1H1/HMGB1/PSMD14/PA2G4/CCT8/ARMC8/XRCC5/GPI/PSMB1/KPNB1/PSMD12/PPIA/ACTR10/PKM/CD109/C6orf120/PSMD11/CALM3/ATP6V1D/PSMA5/CYRIB/PSMC2/ACLY/DNM1L/RIMS2/GSK3B/VTI1B/PSMD13/KCMF1/NLGN1/CSNK2B/PGM2/PSMD7/PSMA2/GIT1/GOLGA7/C12orf4/SYT1/TUBB4B/SYT11/PLAU/DYNC1LI1/DDOST/HSPA8/GYG1/PSMD1/RAP2C/PAFAH1B2/ACTN4…
GO:0060627	regulation of vesicle-mediated transport	551	0.438058870016393	1.36197417867932	0.00000556483563729839	0.00000795900910915933	0.00000115792173603516	13476	tags=42%, list=23%, signal=32%	LYAR/ARF6/NCS1/PFN2/BICD1/AP2S1/HMGB1/HNRNPK/CDK5R1/RALA/TOR1A/SPHK1/SH3GL1/SNF8/WDR54/CALM3/DNAJC6/ATG3/MTMR2/DNM1L/RIMS2/GSK3B/PACSIN1/CBLL1/EIPR1/NLGN1/DNM1/GIT1/SCFD1/C12orf4/SYT1/SYT11/SNX12/PLAA/RINT1/ANKRD27/RAB8A/PREB/ACTN4/SNX17/GRIK5/CDH2/AP2A1/BRSK1/ATG5/NRXN1/VPS16/SNAP91/RAB2B/RAB7A/AKAP5/RALB/STXBP5/RAB10/CBL/GOPC/NDRG4/ADCY1/DNAJC13/SEPTIN8/HGS/ABL1/STXBP5L/CDK5/AKT2/SERPINE1/MIB1/…
GO:0002444	myeloid leukocyte mediated immunity	552	0.435641940464632	1.35471295235046	0.0000104899428068214	0.0000149163348582547	0.00000217011290192837	10731	tags=35%, list=19%, signal=29%	TUBB/DSN1/HSP90AA1/PSMC3/PGAM1/PSMD2/ILF2/PSMB7/DYNLL1/NRAS/PYGL/PNP/DYNC1H1/HMGB1/PSMD14/PA2G4/CCT8/DHX36/ARMC8/XRCC5/GPI/PSMB1/KPNB1/PSMD12/PPIA/ACTR10/PKM/C6orf120/PSMD11/ATP6V1D/PSMA5/PSMC2/ACLY/DDX1/PSMD13/KCMF1/CSNK2B/PGM2/PSMD7/PSMA2/ADAM17/GOLGA7/C12orf4/TUBB4B/PLAU/DYNC1LI1/DDOST/DDX21/HSPA8/GYG1/PSMD1/RAP2C/PAFAH1B2/PSMD6/PTGES2/CPNE1/ARPC5/VCP/RAB7A/HSP90AB1/ALDOA/DSP/SLC15A4/VCL/RAB10…
GO:0032870	cellular response to hormone stimulus	630	0.424495098008159	1.32391054058067	0.0000146608175131601	0.0000207273626910195	0.00000301553415273711	13791	tags=40%, list=24%, signal=30%	CCNA2/BRIP1/APEX1/PPAT/BRCA1/CDC6/CNOT9/PHB/CARM1/OPA1/RANGAP1/AKT1/CBX3/EIF4E/PARP1/CDC5L/BCAR3/DAXX/STRN3/PKM/PRKDC/SKP2/ATP6V1D/MAP1B/CGB2/SFR1/GSK3B/GPR173/YWHAG/GNB1/CSH2/RELA/PPP5C/CSNK2B/HSF1/KDM3A/SSTR2/EIF4EBP1/TRERF1/CGB1/STAT1/ATP6V1F/MAX/SLC25A33/GSK3A/CSH1/POU4F2/RAB8A/MARS1/MKKS/GTF2H1/HDAC1/PHB2/PLOD3/ATP6V0A2/NUCKS1/PXN/NCOA5/MEN1/DNMT3B/FKBP4/NKX6-1/PIK3CA/RAB10/CRY1/SOGA1/OSTN/C…
GO:0043299	leukocyte degranulation	534	0.431009301296631	1.33906949433655	0.0000149400628169853	0.0000210014597313051	0.00000305541134302256	10731	tags=35%, list=19%, signal=28%	TUBB/DSN1/HSP90AA1/PSMC3/PGAM1/PSMD2/ILF2/PSMB7/DYNLL1/NRAS/PYGL/PNP/DYNC1H1/HMGB1/PSMD14/PA2G4/CCT8/ARMC8/XRCC5/GPI/PSMB1/KPNB1/PSMD12/PPIA/ACTR10/PKM/C6orf120/PSMD11/ATP6V1D/PSMA5/PSMC2/ACLY/PSMD13/KCMF1/CSNK2B/PGM2/PSMD7/PSMA2/GOLGA7/C12orf4/TUBB4B/PLAU/DYNC1LI1/DDOST/HSPA8/GYG1/PSMD1/RAP2C/PAFAH1B2/PSMD6/PTGES2/CPNE1/ARPC5/VCP/RAB7A/HSP90AB1/ALDOA/DSP/SLC15A4/VCL/RAB10/PSEN1/CBL/MIF/DNAJC13/G…
GO:0002263	cell activation involved in immune response	714	0.416536673076807	1.30056863904025	0.0000163362914598405	0.0000228336801086407	0.00000332197314374747	10731	tags=33%, list=19%, signal=27%	TUBB/UNG/MAD2L2/DSN1/EXO1/HSP90AA1/PSMC3/PGAM1/PSMD2/MSH6/MSH2/NSD2/ILF2/ATAD5/PSMB7/DYNLL1/EXOSC3/NRAS/PYGL/PNP/DYNC1H1/HMGB1/PSMD14/PA2G4/CCT8/NBN/ARMC8/XRCC5/GPI/HMCES/PSMB1/TFRC/KPNB1/RNF8/PSMD12/PPIA/ACTR10/PKM/C6orf120/PSMD11/ATP6V1D/RIPK2/ADA/PSMA5/PSMC2/ACLY/ERCC1/PSMD13/LGALS1/KCMF1/PAXIP1/RIF1/CSNK2B/PGM2/PSMD7/PSMA2/GOLGA7/C12orf4/TUBB4B/PLAU/LOXL3/DYNC1LI1/DDOST/MDK/HSPA8/GYG1/PSMD1/H…
GO:0002366	leukocyte activation involved in immune response	710	0.417626118047101	1.30397886827453	0.0000168947837770289	0.0000234808859273961	0.00000341613231292883	10731	tags=33%, list=19%, signal=27%	TUBB/UNG/MAD2L2/DSN1/EXO1/HSP90AA1/PSMC3/PGAM1/PSMD2/MSH6/MSH2/NSD2/ILF2/ATAD5/PSMB7/DYNLL1/EXOSC3/NRAS/PYGL/PNP/DYNC1H1/HMGB1/PSMD14/PA2G4/CCT8/NBN/ARMC8/XRCC5/GPI/HMCES/PSMB1/TFRC/KPNB1/RNF8/PSMD12/PPIA/ACTR10/PKM/C6orf120/PSMD11/ATP6V1D/RIPK2/ADA/PSMA5/PSMC2/ACLY/ERCC1/PSMD13/LGALS1/KCMF1/PAXIP1/RIF1/CSNK2B/PGM2/PSMD7/PSMA2/GOLGA7/C12orf4/TUBB4B/PLAU/LOXL3/DYNC1LI1/DDOST/MDK/HSPA8/GYG1/PSMD1/H…
GO:0002275	myeloid cell activation involved in immune response	545	0.427185725936434	1.32786593411133	0.0000294664294084674	0.0000407232676094549	0.00000592465168473028	10731	tags=34%, list=19%, signal=28%	TUBB/DSN1/HSP90AA1/PSMC3/PGAM1/PSMD2/ILF2/PSMB7/DYNLL1/NRAS/PYGL/PNP/DYNC1H1/HMGB1/PSMD14/PA2G4/CCT8/ARMC8/XRCC5/GPI/PSMB1/KPNB1/PSMD12/PPIA/ACTR10/PKM/C6orf120/PSMD11/ATP6V1D/PSMA5/PSMC2/ACLY/PSMD13/KCMF1/CSNK2B/PGM2/PSMD7/PSMA2/GOLGA7/C12orf4/TUBB4B/PLAU/DYNC1LI1/DDOST/HSPA8/GYG1/PSMD1/RAP2C/PAFAH1B2/PSMD6/PTGES2/CPNE1/ARPC5/VCP/RAB7A/HSP90AB1/ALDOA/DSP/SLC15A4/VCL/RAB10/PSEN1/CBL/MIF/DNAJC13/G…
GO:0050776	regulation of immune response	989	0.398873790189712	1.24986471864285	0.0000401301909750422	0.0000551509887143039	0.00000802367828962915	10720	tags=29%, list=19%, signal=24%	HMGB2/MAD2L2/STOML2/KHDRBS1/HSP90AA1/PSMC3/PSMD2/MSH2/NSD2/ATAD5/POLR3G/PSMB7/EXOSC3/ABCE1/NRAS/CGAS/PHB/PSMA7/UBE2N/PSMB5/POLR3F/ACTG1/ACTR3/HMGB1/PSMC1/PSME2/PSMB2/PAK2/PSMD14/DHX36/RNF31/EIF2B3/XRCC5/HMCES/PSMB1/TFRC/NONO/PSMC6/USP18/PVR/FADD/PSMD12/MICB/PSMD9/PRKDC/PSMD11/PSME1/EIF2B2/POLR3C/RIPK2/PLSCR1/EIF2B1/PSMC4/ADA/PSMA3/RBM14/PSPC1/PSME3/PSMA5/CYRIB/PSMC2/GBP1/SFPQ/EIF2B5/CD276/DDX1/PS…
GO:0002274	myeloid leukocyte activation	654	0.410940481163856	1.28240324878556	0.0000772725774371257	0.000105605855830738	0.0000153641382038729	10731	tags=33%, list=19%, signal=27%	TUBB/DSN1/HSP90AA1/PSMC3/PGAM1/PSMD2/ILF2/PSMB7/DYNLL1/NRAS/PYGL/PNP/DYNC1H1/HMGB1/PSMD14/PA2G4/CCT8/ARMC8/XRCC5/GPI/SPHK1/PSMB1/KPNB1/PSMD12/PPIA/ACTR10/PKM/C6orf120/PSMD11/ATP6V1D/PLSCR1/PSMA5/PSMC2/ACLY/PSMD13/KCMF1/TAFA3/CSNK2B/PGM2/PSMD7/JMJD6/PSMA2/GOLGA7/C12orf4/TUBB4B/SYT11/PLAU/DYNC1LI1/DDOST/HSPA8/GYG1/PSMD1/HSPD1/RAP2C/PAFAH1B2/PSMD6/STARD7/PTGES2/CPNE1/ARPC5/VCP/RAB7A/HSP90AB1/ALDOA/D…
GO:0001944	vasculature development	786	0.39947973155315	1.24837927112226	0.000105473814164166	0.000143351150742458	0.0000208555375491808	14673	tags=40%, list=26%, signal=30%	E2F7/FOXM1/E2F2/E2F8/BRCA1/DNMT1/ANP32B/POFUT1/NAA15/ACTG1/PGK1/ITGB1BP1/GLMN/AKT1/GNA13/PDCD10/SPHK1/FKBPL/FOSL1/GJC1/ITGA5/SRPK2/NCL/PKM/YWHAZ/MMP14/HMGA2/PDCL3/HIF1A/JAG1/SOX4/SGCB/PAXIP1/JMJD6/CLIC4/ATP5F1B/WARS1/EPHB2/AGO2/STAT1/CXCL10/MDK/ADAMTS6/SRF/BAX/ARHGAP22/SNX17/VEGFC/TWIST1/CDH2/EPHB1/ADM/RBM15/PAK4/LOXL2/ELK3/NUS1/LOX/PIK3CA/HAS2/PSEN1/GLI3/VEZF1/ADGRB2/PKNOX1/NSDHL/TGFBI/NEDD4/SH2…
GO:0030855	epithelial cell differentiation	784	0.398705716149819	1.24572411823935	0.000184782410846014	0.000249760841033623	0.0000363366221443868	15743	tags=41%, list=27%, signal=30%	CDK1/PLK4/PCNA/E2F7/TYMS/EZH2/E2F8/HDAC2/TMEM38B/ERCC2/PGK1/AKT1/CASP3/FRMD6/MACROH2A2/BCCIP/AIMP2/CEP152/HNRNPH3/PPHLN1/CD109/GSK3B/HIF1A/PKP2/JAG1/SOX4/JAG2/CLIC4/MACROH2A1/ERCC3/CDH3/STAT1/GSK3A/E2F4/SAV1/ASXL1/RAP2C/HDAC1/PLOD3/CDH2/PAX2/MEN1/NKX6-1/LHFPL5/RHEB/DSP/FLG/VCL/RAB10/PIH1D1/RILPL1/VEZF1/PIP5K1A/SH3BP1/LHX1/TIGAR/SPRED3/DLG5/ABL1/CTSV/OVOL3/SMO/VDAC1/DSC2/DSG2/CBFA2T2/AKT2/CREB1/SE…
GO:0001817	regulation of cytokine production	754	0.401704879003725	1.25429469723365	0.000191584133564206	0.00025753932708631	0.0000374682803634341	11099	tags=30%, list=19%, signal=25%	HMGB2/TRAIP/YY1/BRCA1/HDAC2/POLR3G/GAPDH/CGAS/PHB/RNF26/POLR3F/POLA1/HMGB1/GLMN/STMP1/AKIRIN2/POLR2H/DHX36/XRCC5/IGF2BP2/SPHK1/PANX1/SNAI2/FADD/PCBP2/NUTF2/UBE2L6/PRKDC/POLR3C/RIPK2/IGF2BP3/CYRIB/CLPB/RPS6KA4/GBP1/CD276/DDX1/NMI/HIF1A/UFD1/DHX9/LSM14A/CEBPG/RELA/HOMER3/HSF1/IRAK1/POLR3A/ADAM17/HRAS/DICER1/SYT11/CDH3/STAT1/ITCH/PIN1/MAST2/TWSG1/DDX21/MAP3K7/MDK/TRAF3/HSPD1/PHB2/TWIST1/DHX33/EIF2AK…
GO:0001568	blood vessel development	754	0.40142432619411	1.25341869119094	0.000198385859103917	0.000265233268149802	0.0000385876384984735	14673	tags=40%, list=26%, signal=30%	E2F7/FOXM1/E2F2/E2F8/BRCA1/POFUT1/NAA15/ACTG1/PGK1/ITGB1BP1/GLMN/AKT1/GNA13/PDCD10/SPHK1/FKBPL/FOSL1/GJC1/ITGA5/SRPK2/NCL/PKM/YWHAZ/MMP14/HMGA2/PDCL3/HIF1A/JAG1/SOX4/PAXIP1/JMJD6/CLIC4/ATP5F1B/WARS1/EPHB2/AGO2/STAT1/CXCL10/MDK/ADAMTS6/SRF/BAX/ARHGAP22/SNX17/VEGFC/TWIST1/CDH2/EPHB1/ADM/RBM15/PAK4/LOXL2/ELK3/NUS1/LOX/PIK3CA/HAS2/PSEN1/GLI3/VEZF1/ADGRB2/PKNOX1/NSDHL/TGFBI/NEDD4/SH2D2A/HGS/ABL1/SMO/S…
GO:0002253	activation of immune response	544	0.416365800472984	1.29417709410034	0.000243797767997561	0.000324185140148109	0.0000471642908217189	7671	tags=24%, list=13%, signal=21%	STOML2/KHDRBS1/HSP90AA1/PSMC3/PSMD2/PSMB7/NRAS/CGAS/PHB/PSMA7/UBE2N/PSMB5/ACTG1/ACTR3/HMGB1/PSMC1/PSME2/PSMB2/PAK2/PSMD14/RNF31/EIF2B3/XRCC5/PSMB1/NONO/PSMC6/PSMD12/MICB/PSMD9/PRKDC/PSMD11/PSME1/EIF2B2/RIPK2/PLSCR1/EIF2B1/PSMC4/ADA/PSMA3/RBM14/PSPC1/PSME3/PSMA5/PSMC2/GBP1/SFPQ/EIF2B5/CD276/PSMD10/PSMB4/PSMD13/YES1/PSMD8/DGKZ/RELA/PSMD7/PSMA2/PSMB6/HRAS/ARPC2/PSMA1/PSME4/PSMB9/MAP3K7/ACTB/CUL1/PSM…
GO:0001816	cytokine production	821	0.394638382632619	1.23359604508564	0.000325821097939234	0.000430924677919632	0.0000626933634970796	11025	tags=29%, list=19%, signal=24%	HMGB2/TRAIP/STOML2/YY1/BRCA1/HDAC2/SEH1L/POLR3G/GAPDH/CGAS/PHB/RNF26/PNP/POLR3F/POLA1/HMGB1/GLMN/STMP1/AKIRIN2/POLR2H/DHX36/XRCC5/IGF2BP2/SPHK1/PANX1/SNAI2/FADD/PCBP2/NUTF2/UBE2L6/PRKDC/POLR3C/RIPK2/IGF2BP3/CYRIB/CLPB/RPS6KA4/GBP1/G3BP1/CD276/DDX1/NMI/HIF1A/UFD1/DHX9/LSM14A/CEBPG/RELA/HOMER3/HSF1/IRAK1/POLR3A/ADAM17/HRAS/DICER1/SYT11/CDH3/STAT1/ITCH/PIN1/MAST2/TWSG1/DDX21/MAP3K7/MDK/TRAF3/HSPD1/S…
GO:0043408	regulation of MAPK cascade	737	0.400250297470145	1.25060759206519	0.00038961728125617	0.000512544658764802	0.0000745679007188843	13971	tags=37%, list=24%, signal=28%	CDK1/FAM83D/PRMT5/EZH2/PBK/FOXM1/IQGAP3/NELFE/PRMT1/PHB/NUP62/UBE2N/DNAJA1/MAP4K4/ITGB1BP1/HMGB1/AKT1/PDCD10/SPHK1/DVL3/GPS1/BCAR3/UBE2V1/DAXX/WDR54/YWHAZ/MYC/VRK2/RIPK2/DUSP14/DVL2/SEMA3A/RYK/GBP1/PSMD10/PKN1/STYX/C1QL4/IRAK1/PPP2CA/HRAS/RAP2A/EPHB2/ITCH/PIN1/MAP3K7/TRAF3/PAQR3/CCL8/PHB2/DHX33/CDH2/EIF2AK2/EPHB1/STK25/MEN1/TIAM1/PSEN1/DUSP5/DLG1/NDRG4/PPP2R1A/MIF/RNF41/CCL7/EPHA8/SPRED3/TRIB3/HG…
GO:0032787	monocarboxylic acid metabolic process	669	0.399429488189749	1.2469836549089	0.000544955479545218	0.000713080042383637	0.0001037429244375	11416	tags=33%, list=20%, signal=26%	NUP205/PGAM1/TPI1/BRCA1/NUP85/ENO1/NUP37/SEH1L/NDC1/NUP54/RAE1/GAPDH/NUP62/PTGES3/MTHFD1L/PGK1/RBP1/AKT1/NUP153/NUP188/ACOT7/GPI/NUP160/LDHA/NUP93/FADS1/SLC16A1/FOXK2/PFKFB4/PEDS1/NUP35/PKM/ABHD10/PDZD11/PDK1/NUP43/ERLIN1/PDK3/PHGDH/ACAT2/ACLY/HIF1A/NUP155/EIF6/FADS2/AASDHPPT/ACAD9/OGDHL/GLO1/ELOVL4/PFKM/SLC5A6/NUP210/PLAA/NCAN/PFKP/ELOVL2/TWIST1/GAPDHS/PTGES2/ASNSD1/PCCB/PRKAB2/ALDOA/NDUFS6/PSEN…
GO:0048514	blood vessel morphogenesis	668	0.39855584829314	1.24417219090983	0.00109529309360562	0.00142561958215335	0.000207407213492571	14673	tags=39%, list=26%, signal=30%	E2F7/FOXM1/E2F2/E2F8/BRCA1/POFUT1/NAA15/ACTG1/PGK1/ITGB1BP1/GLMN/AKT1/GNA13/PDCD10/SPHK1/FKBPL/GJC1/ITGA5/SRPK2/NCL/PKM/YWHAZ/MMP14/HMGA2/PDCL3/HIF1A/JAG1/SOX4/PAXIP1/JMJD6/CLIC4/ATP5F1B/WARS1/EPHB2/AGO2/STAT1/CXCL10/MDK/SRF/BAX/ARHGAP22/VEGFC/TWIST1/CDH2/EPHB1/ADM/RBM15/PAK4/LOXL2/ELK3/NUS1/LOX/PIK3CA/HAS2/VEZF1/ADGRB2/PKNOX1/TGFBI/NEDD4/SH2D2A/HGS/ABL1/SMO/SGPL1/SERPINE1/AKT3/ITGB1/PRRX1/EYA1/N…
GO:0051272	positive regulation of cellular component movement	593	0.399497706619224	1.24453937222476	0.0015002671684057	0.00194245117593581	0.000282598801804953	12204	tags=33%, list=21%, signal=26%	FBXO5/STMN1/GTSE1/KIF20B/MAPRE1/ARHGEF39/TMSB15B/ARF6/ACTG1/PFN1/MAP4K4/ITGB1BP1/MAZ/HMGB1/AKT1/PDCD10/GPI/SPHK1/SNAI2/DOCK7/ELP6/FADD/ITGA5/SEMA3A/MMP14/DNM1L/HIF1A/CBLL1/TUBB2B/ADAM17/ATP5F1B/HRAS/PLAU/PLAA/AGO2/BAG4/AKIRIN1/CXCL10/MDK/ACTN4/CD99/VEGFC/CCL8/TWIST1/RTN4/SRGAP2C/CFAP20/IL23A/NUS1/TIAM1/HAS2/ELP5/TMSB15B/C1QBP/CCL7/LAMC2/SNAI1/OXSR1/ABL1/SMO/SEMA4F/RHOC/AKT2/SERPINE1/KARS1/AKT3/CD…
GO:0002443	leukocyte mediated immunity	871	0.383531007164585	1.2002256260633	0.00161071494698483	0.00207453338721607	0.000301814870198315	10731	tags=29%, list=19%, signal=24%	TUBB/UNG/HPRT1/MAD2L2/DSN1/EXO1/HSP90AA1/PSMC3/PGAM1/PSMD2/MSH6/MSH2/NSD2/ILF2/ATAD5/PSMB7/DYNLL1/EXOSC3/NRAS/PYGL/PNP/DYNC1H1/HMGB1/PSMD14/PA2G4/CCT8/NBN/DHX36/ARMC8/XRCC5/GPI/HMCES/PSMB1/TFRC/KPNB1/RNF8/PVR/FADD/PSMD12/PPIA/ACTR10/PKM/C6orf120/PSMD11/ATP6V1D/ULBP2/PSMA5/CYRIB/PSMC2/ACLY/ERCC1/DDX1/PSMD13/JAG1/KCMF1/CEBPG/PAXIP1/RIF1/CSNK2B/PGM2/PSMD7/PSMA2/ADAM17/GOLGA7/C12orf4/TUBB4B/CD70/PLAU…
GO:0030335	positive regulation of cell migration	552	0.402871223195916	1.25280606272822	0.00175797877787988	0.0022524103091586	0.000327693412543399	13663	tags=36%, list=24%, signal=28%	FBXO5/GTSE1/KIF20B/MAPRE1/ARHGEF39/TMSB15B/ARF6/ACTG1/PFN1/MAP4K4/ITGB1BP1/MAZ/HMGB1/AKT1/PDCD10/GPI/SPHK1/SNAI2/DOCK7/ELP6/FADD/ITGA5/SEMA3A/MMP14/DNM1L/HIF1A/CBLL1/ADAM17/ATP5F1B/HRAS/PLAU/PLAA/AGO2/BAG4/AKIRIN1/CXCL10/MDK/ACTN4/CD99/VEGFC/CCL8/RTN4/SRGAP2C/IL23A/NUS1/TIAM1/HAS2/ELP5/TMSB15B/C1QBP/CCL7/LAMC2/SNAI1/OXSR1/ABL1/SMO/SEMA4F/RHOC/AKT2/SERPINE1/KARS1/AKT3/CD274/ITGB1/SEMA7A/MTOR/WNT5B…
GO:0030334	regulation of cell migration	955	0.378008136615294	1.18440569880546	0.00216440610994993	0.00274455620127671	0.000399293585123698	13261	tags=34%, list=23%, signal=26%	FBXO5/GTSE1/KIF14/APEX1/KIF20B/MTA2/MAPRE1/ARHGEF39/TMSB15B/SINHCAF/TMSB15A/TBCCD1/RCC2/ARF6/PFN2/ACTG1/PFN1/MAP4K4/ITGB1BP1/MAZ/HMGB1/AKT1/GNA13/PDCD10/GPI/SPHK1/SNAI2/DOCK7/CORO1C/STRAP/ELP6/FADD/ITGA5/SVBP/KIF2A/ADA/SEMA3A/CYRIB/MMP14/DNM1L/SRGAP2B/HIF1A/GPR173/CBLL1/JAG1/TMSB10/CSNK2B/CLIC4/ADAM17/ATP5F1B/HRAS/PLAU/FRMD5/SRGAP1/RAP2A/PLAA/AGO2/BAG4/AKIRIN1/CXCL10/MDK/GNA12/SRF/RAP2C/ACTN4/CD9…
GO:0040017	positive regulation of locomotion	591	0.397652010814929	1.23882501073027	0.00216440610994993	0.00274455620127671	0.000399293585123698	12204	tags=33%, list=21%, signal=27%	FBXO5/GTSE1/KIF20B/MAPRE1/ARHGEF39/TMSB15B/ARF6/ACTG1/PFN1/MAP4K4/ITGB1BP1/MAZ/HMGB1/AKT1/PDCD10/GPI/SPHK1/SNAI2/DOCK7/ELP6/FADD/ITGA5/SEMA3A/MMP14/DNM1L/HIF1A/CBLL1/TUBB2B/ADAM17/ATP5F1B/HRAS/PLAU/PLAA/AGO2/BAG4/AKIRIN1/CXCL10/MDK/ACTN4/CD99/VEGFC/CCL8/TWIST1/RTN4/SRGAP2C/CFAP20/IL23A/NUS1/TIAM1/HAS2/ELP5/TMSB15B/C1QBP/CCL7/LAMC2/SNAI1/OXSR1/ABL1/SMO/SEMA4F/RHOC/AKT2/SERPINE1/KARS1/AKT3/CD274/IT…
GO:2000147	positive regulation of cell motility	577	0.396413430360656	1.23380665222891	0.00308934683606038	0.00389732985472232	0.000567005627131189	12204	tags=33%, list=21%, signal=26%	FBXO5/GTSE1/KIF20B/MAPRE1/ARHGEF39/TMSB15B/ARF6/ACTG1/PFN1/MAP4K4/ITGB1BP1/MAZ/HMGB1/AKT1/PDCD10/GPI/SPHK1/SNAI2/DOCK7/ELP6/FADD/ITGA5/SEMA3A/MMP14/DNM1L/HIF1A/CBLL1/ADAM17/ATP5F1B/HRAS/PLAU/PLAA/AGO2/BAG4/AKIRIN1/CXCL10/MDK/ACTN4/CD99/VEGFC/CCL8/TWIST1/RTN4/SRGAP2C/CFAP20/IL23A/NUS1/TIAM1/HAS2/ELP5/TMSB15B/C1QBP/CCL7/LAMC2/SNAI1/OXSR1/ABL1/SMO/SEMA4F/RHOC/AKT2/SERPINE1/KARS1/AKT3/CD274/ITGB1/SEM…
GO:0006935	chemotaxis	645	0.390721234800475	1.21912925234376	0.00368131098111713	0.00462042092527967	0.000672205012663709	12263	tags=35%, list=21%, signal=27%	HMGB2/NUP85/ALKBH1/HMGB1/CDK5R1/RALA/FOSL1/SEMA3A/CYRIB/RYK/DNM1L/USP33/USP14/TUBB2B/ADAM17/HRAS/PLAU/EPHB2/AKIRIN1/CXCL10/POU4F2/LHX2/MDK/CXCL5/PDLIM7/VEGFC/CRMP1/CCL8/CHN1/FOXD1/TUBB3/NRXN1/DRAXIN/EPHB1/IL23A/LOX/PIK3CA/PLEKHG5/GAP43/TIAM1/B3GNT2/GLI3/PIP5K1A/MIF/CHGA/LHX1/C1QBP/CCL7/EPHA8/LAMC2/OXSR1/TMEFF1/PLP2/SMO/SEMA4F/CDK5/CREB1/SERPINE1/KARS1/EXT1/EPHA7/VASP/NCAM1/SEMA7A/PTPN11/CXCL11/NR…
GO:0042330	taxis	647	0.389649803558365	1.21573770091928	0.00375530656505255	0.00468936758884734	0.000682235763888788	12263	tags=34%, list=21%, signal=27%	HMGB2/NUP85/ALKBH1/HMGB1/CDK5R1/RALA/FOSL1/SEMA3A/CYRIB/RYK/DNM1L/USP33/USP14/TUBB2B/ADAM17/HRAS/PLAU/EPHB2/AKIRIN1/CXCL10/POU4F2/LHX2/MDK/CXCL5/PDLIM7/VEGFC/CRMP1/CCL8/CHN1/FOXD1/TUBB3/NRXN1/DRAXIN/EPHB1/IL23A/LOX/PIK3CA/PLEKHG5/GAP43/TIAM1/B3GNT2/GLI3/PIP5K1A/MIF/CHGA/LHX1/C1QBP/CCL7/EPHA8/LAMC2/OXSR1/TMEFF1/PLP2/SMO/SEMA4F/CDK5/CREB1/SERPINE1/KARS1/EXT1/EPHA7/VASP/NCAM1/SEMA7A/PTPN11/CXCL11/NR…
GO:0023061	signal release	561	0.394135101638296	1.2256648567194	0.004498909339188	0.005589554027476	0.000813199986881404	15456	tags=40%, list=27%, signal=30%	SV2A/GAPDH/NCS1/PFN2/HMGB1/GLMN/SLC2A1/ENY2/SLC16A1/PANX1/PSMD9/CALM3/PDZD11/DNM1L/RIMS2/GSK3B/OXCT1/HIF1A/SOX4/EIPR1/TARDBP/ARL2/NLGN1/GIT1/SYT1/SLC25A5/UQCC2/SYT11/HSPA8/GRIK5/FOXD1/BRSK1/NRXN1/ADM/CTBP2/MYB/NKX6-1/CDK16/TIAM1/PSEN1/CRY1/ADCY1/MIF/CHGA/STXBP5L/CDK5/CREB1/GRP/SEPTIN5/SNAPIN/SNAP47/IRS1/PTPN11/DGKI/WNT7A/ILDR2/SELENOT/HDAC9/ATP5PF/PARK7/FMR1/ERC2/REST/SCRIB/IL11/NDUFAF2/RIMS4/NKX…
GO:0098609	cell-cell adhesion	874	0.373947532692075	1.17028755853507	0.00524251498949909	0.00648069692169235	0.000942848503797774	13137	tags=34%, list=23%, signal=26%	MAD2L2/CDH24/PNP/ACTG1/HMGB1/GLMN/AKT1/PAK2/CDK5R1/SLC7A1/FIBP/CASP3/TFRC/SART1/METAP1/PVR/FADD/ITGA5/RIPK2/ADA/CYRIB/ADAM19/SLITRK1/CD276/CDH18/CLSTN1/PKP2/YES1/CBLL1/LGALS1/JAG1/SOX4/PPP1CA/LRFN4/RELA/ZC3H8/NLGN1/IRAK1/GPC6/ATP2C1/CD70/TRO/DNAJB6/CDH12/MARCHF7/CDH3/LOXL3/ADD2/TWSG1/SOX12/PCDH10/ACTB/MDK/SRF/HSPD1/CD99/CDH2/CLIC1/NRXN1/PCDH9/PAK4/IL23A/MYB/PIK3CA/DSP/HAS2/VCL/RC3H2/RAB10/HSPH1/P…
GO:0030155	regulation of cell adhesion	723	0.384684428872537	1.20155832347941	0.00568867929109876	0.00699707552805147	0.00101797418893346	13261	tags=35%, list=23%, signal=27%	MAD2L2/KIF14/FAF1/RCC2/PNP/ACTG1/MAP4K4/ITGB1BP1/HMGB1/GLMN/AKT1/PAK2/RAC3/SLC7A1/SPOCK1/CASP3/TFRC/SART1/SNAI2/CORO1C/FADD/PPP1R12A/CDKN2A/ITGA5/RIPK2/ADA/CYRIB/MMP14/ADAM19/GBP1/CD276/GSK3B/YES1/CBLL1/LGALS1/JAG1/SOX4/ARL2/RELA/ZC3H8/ATXN3/JAG2/IRAK1/PPP2CA/ATP5F1B/CD70/MELTF/ARPC2/MARCHF7/PLAU/FRMD5/AP1AR/BAG4/LOXL3/TWSG1/SOX12/MDK/ARHGDIA/SRF/HSPD1/ACTN4/MMP12/IL23A/MEN1/MYB/PIK3CA/HAS2/VCL/R…
GO:0001525	angiogenesis	575	0.390442751395118	1.21494916638284	0.00591176163697776	0.00723529036167428	0.00105263103250717	14673	tags=39%, list=26%, signal=29%	E2F7/E2F2/E2F8/BRCA1/POFUT1/NAA15/ACTG1/PGK1/ITGB1BP1/AKT1/GNA13/PDCD10/SPHK1/FKBPL/ITGA5/SRPK2/NCL/PKM/YWHAZ/MMP14/HMGA2/PDCL3/HIF1A/JAG1/JMJD6/CLIC4/ATP5F1B/WARS1/EPHB2/AGO2/STAT1/CXCL10/MDK/SRF/ARHGAP22/VEGFC/TWIST1/EPHB1/ADM/RBM15/PAK4/LOXL2/ELK3/NUS1/PIK3CA/VEZF1/ADGRB2/PKNOX1/TGFBI/SH2D2A/HGS/ABL1/SERPINE1/AKT3/ITGB1/ROBO1/WNT7A/FBLN5/HDAC9/CCDC134/RBPJ/MAPK7/EFNB2/GBX2/NRCAM/HK2/ATF2/AIMP1…
GO:0031047	gene silencing by RNA	547	0.391093424137558	1.21554309622641	0.00620920493562729	0.00756170502061541	0.00110011968635398	9735	tags=19%, list=17%, signal=16%	RAN/NUP205/NUP85/NUP37/SEH1L/NDC1/ELAVL1/NUP54/RAE1/CNOT9/NCBP1/TSN/XPO5/NUP62/FXR1/POLR2G/POLR2H/NUP153/NUP188/NUP160/NUP93/HNRNPA2B1/NCBP2/NUP35/MRPL44/POLR2D/NUP43/EIF4G1/SRRT/CNOT10/NUP155/DHX9/EIF6/HENMT1/NUP210/DICER1/CLP1/AGO2/TARBP2/POLR2B/HOXA10-AS/PRKRA/SPOUT1/ADAR/DROSHA/RBM4/NUP98/POLR2J/H3-3B/POLR2I/NUP107/CNOT3/IPO8/POM121/MIR548X2/POLR2K/NUP42/SNIP1/AJUBA/AAAS/SND1/FMR1/NUP50/TUT4/…
GO:0008610	lipid biosynthetic process	729	0.379776832412759	1.18657182643184	0.0090422511800096	0.0109576048782382	0.00159417443671416	11362	tags=32%, list=20%, signal=26%	RAN/PRPF19/BRCA1/TMEM38B/SMPD4/PTGES3/B3GNT5/PDSS1/PTDSS1/RBP1/AKT1/ACOT7/SPHK1/FADS1/KPNB1/SNAI2/DPM1/DDX20/PEDS1/HDHD5/PLSCR1/ERLIN1/CNBP/MTMR2/PIGX/ACAT2/ACLY/B4GALT5/PIGW/DGKZ/EIF6/PRKD3/FADS2/CSNK2B/ELOVL4/LBR/B4GALT6/CSNK2A1/B4GALNT1/DOLPP1/ST6GALNAC3/SYNJ2/ASXL3/AGPS/ELOVL2/CERS1/PIGK/ERG28/SF1/SELENOI/STARD7/LCLAT1/PTGES2/CPNE1/ADM/FDPS/CERS6/AGPAT5/CLCN2/NUS1/PIK3CA/PRKAB2/CERS5/AGK/PIGU…
GO:0046649	lymphocyte activation	745	0.374535578461867	1.16984646208032	0.0111346297818653	0.0134270535604846	0.00195344382137987	10720	tags=28%, list=19%, signal=23%	UNG/HPRT1/MAD2L2/STOML2/EXO1/HELLS/MSH6/MSH2/NSD2/FANCA/FANCD2/ATAD5/EXOSC3/CGAS/PHB/PNP/CTPS1/HMGB1/GLMN/AKT1/PAK2/TCF3/NBN/HMCES/SLC7A1/CASP3/TFRC/SART1/RNF8/FADD/MICB/PRKDC/RIPK2/ULBP2/ADA/CYRIB/MMP14/ATP11C/SP3/CD276/ERCC1/PKN1/YES1/LGALS1/SOX4/CEBPG/PAXIP1/RIF1/ZC3H8/JAG2/JMJD6/ADAM17/NCAPH2/CD70/DCAF15/MARCHF7/ULBP3/LOXL3/DDOST/TWSG1/SOX12/MDK/SRF/BAX/HSPD1/FKBP1A/PHB2/RNF168/ATG5/EPHB1/PPP…
GO:1903530	regulation of secretion by cell	635	0.373887907088291	1.16652744770675	0.0163714885354388	0.0196457862425265	0.00285818028346556	13431	tags=35%, list=23%, signal=27%	GAPDH/ARF6/NCS1/PFN2/GLMN/LLGL1/GPI/RALA/SLC2A1/ENY2/SLC16A1/PANX1/PPIA/SNF8/PSMD9/CALM3/PPID/DNM1L/RIMS2/GSK3B/OXCT1/HIF1A/SOX4/EIPR1/TARDBP/ARL2/NLGN1/GIT1/C12orf4/SYT1/SLC25A5/UQCC2/SYT11/RAB8A/VEGFC/GRIK5/RAB2B/RAB7A/P3H1/MYB/NKX6-1/CDK16/TIAM1/RALB/STXBP5/RAB10/CRY1/ADCY1/MIF/CHGA/HGS/STXBP5L/CDK5/CREB1/GRP/TNFSF4/SEPTIN5/SNAPIN/IRS1/PTPN11/DGKI/WNT7A/STAM/SELENOT/CBARP/HDAC9/ATP5PF/FMR1/RES…
GO:0044057	regulation of system process	609	0.376667272975991	1.17416521693583	0.0202765152392445	0.0242137026643405	0.00352274664350696	12815	tags=34%, list=22%, signal=27%	PARP2/YY1/ENO1/EIF4A3/TMEM38B/CNIH2/AKT1/MTPN/PARP1/JARID2/YWHAE/SPHK1/SH3GL1/GJC1/ATP1B3/CALM3/ADA/SEMA3A/TRPC1/MTMR2/RIMS2/PKP2/NUP155/GLRX3/HOMER1/NLGN1/SETD3/TNNT1/ZNF488/MYLK2/SSTR2/SHISA7/DICER1/SUMO1/PIN1/DLGAP4/GSK3A/KCNMA1/SRF/NRXN1/DLGAP3/ADM/DSP/TRDN/CRY1/DLG1/MLIP/GSTO1/CHGA/GTF2IRD1/TMEM65/DSC2/DSG2/FBXO32/CALM1/WNK3/KCNJ3/GCH1/NKX2-5/MTOR/PTPN11/WNT7A/MSTN/SLC25A12/ADRA1B/KCNJ4/ATP5…
GO:0009611	response to wounding	643	0.369656385827776	1.15343084615097	0.0256834974905973	0.0305224173076663	0.00444057419110251	15418	tags=38%, list=27%, signal=28%	CDK1/KDM1A/HDAC2/AURKA/RAD51C/ACTG1/DHFR/RANGAP1/GNA13/RCOR1/PDCD10/TOR1A/FIBP/CASP3/METAP1/DCBLD2/CAPZA1/ITGA5/CD109/YWHAZ/PLSCR1/MAP1B/HIF1A/LGALS1/GNB1/DGKZ/ADAM17/HRAS/SYT11/PLAU/EPHB2/CDH3/CAPZB/LNPK/MAX/ACTB/MDK/GNA12/SRF/BAX/CBX5/HDAC1/PHB2/FZD6/ITPK1/CLIC1/MMP12/NREP/ADM/ELK3/LOX/PIK3CA/GAP43/DSP/VCL/FGFR1OP2/GLI3/CADM4/PHLDB2/C1QBP/H3-3B/CDK5/RHOC/SERPINE1/HMG20B/SOX2/PRDX2/ITGB1/AJUBA/R…
GO:0035194	posttranscriptional gene silencing by RNA	522	0.376604234765083	1.16931417288537	0.028971028971029	0.034263813109967	0.00498489364886126	10921	tags=20%, list=19%, signal=16%	RAN/NUP205/NUP85/NUP37/SEH1L/NDC1/ELAVL1/NUP54/RAE1/TSN/XPO5/NUP62/FXR1/POLR2G/POLR2H/NUP153/NUP188/NUP160/NUP93/HNRNPA2B1/NUP35/MRPL44/POLR2D/NUP43/EIF4G1/SRRT/NUP155/DHX9/EIF6/HENMT1/NUP210/DICER1/CLP1/AGO2/TARBP2/POLR2B/HOXA10-AS/PRKRA/SPOUT1/ADAR/DROSHA/RBM4/NUP98/POLR2J/H3-3B/POLR2I/NUP107/IPO8/POM121/MIR548X2/POLR2K/NUP42/SNIP1/AJUBA/AAAS/FMR1/NUP50/TUT4/MAP2K2/MAP2K1/POLR2E/CACNA2D1-AS1/PO…
GO:0016441	posttranscriptional gene silencing	524	0.374011865565961	1.16160619845846	0.032967032967033	0.0388033019611967	0.00564532420488099	10921	tags=19%, list=19%, signal=16%	RAN/NUP205/NUP85/NUP37/SEH1L/NDC1/ELAVL1/NUP54/RAE1/TSN/XPO5/NUP62/FXR1/POLR2G/POLR2H/NUP153/NUP188/NUP160/NUP93/HNRNPA2B1/NUP35/MRPL44/POLR2D/NUP43/EIF4G1/SRRT/NUP155/DHX9/EIF6/HENMT1/NUP210/DICER1/CLP1/AGO2/TARBP2/POLR2B/HOXA10-AS/PRKRA/SPOUT1/ADAR/DROSHA/RBM4/NUP98/POLR2J/H3-3B/POLR2I/NUP107/IPO8/POM121/MIR548X2/POLR2K/NUP42/SNIP1/AJUBA/AAAS/FMR1/NUP50/TUT4/MAP2K2/MAP2K1/POLR2E/CACNA2D1-AS1/PO…
